# Supplementary material for: Transcriptomics and proteomics reveal genetic and biological basis of superior biomass crop Miscanthus
Source: Sci Rep. 2017 Oct 23;7:13777. doi: 10.1038/s41598-017-14151-z (PMC5653860; doi:10.1038/s41598-017-14151-z)
Supplement: Supplementary file 1 — Supplementary Information [file 41598_2017_14151_MOESM1_ESM.xlsx]

## Sheet: Table S1
Table S1. Global annotation of all unigenes
geneID	geneLength	MSL.PESoap_rawreads(11302417)	MSL.PESoap_RPKM	MSS.PESoap_rawreads(12661168)	MSS.PESoap_RPKM	MSI.PESoap_rawreads(10391488)	MSI.PESoap_RPKM	MFL.PESoap_rawreads(10723814)	MFL.PESoap_RPKM	MGI.PESoap_rawreads(11629934)	MGI.PESoap_RPKM	Nr-ID	Nr-Score	Nr-Evalue	Nr-annotation	Swissprot-ID	Swissprot-Score	Swissprot-Evalue	Swissprot-annotation	COG-Protein-or-Domain	COG-Score	COG-Evalue	COG-ID	COG-Function-Description	KO_id	KEGG-Evalue	KEGG-Score	KEGG-Gene	ko_definition	GO-BiologicalProcess	GO-MolecularFunction	Go-CellularComponent
Unigene100000_All	260	0	0	0	0	4	1.4805	0	0	1	0.3307	gi|297721431|ref|NP_001173078.1|	49.3	2e-11	Os02g0616666 [Oryza sativa Japonica Group] >gi|255671092|dbj|BAH91807.1| Os02g0616666 [Oryza sativa Japonica Group]	--	--	--	--	--	--	--	--	--	--	--	--	--	--	-	-	-
Unigene100001_All	605	2	0.2925	1	0.1305	38	6.0444	0	0	0	0	gi|115441905|ref|NP_001045232.1|	98.6	5e-20	Os01g0922100 [Oryza sativa Japonica Group] >gi|113534763|dbj|BAF07146.1| Os01g0922100 [Oryza sativa Japonica Group]	--	--	--	--	--	--	--	--	--	--	--	--	--	--	-	-	-
Unigene100002_All	232	0	0	0	0	2	0.8296	0	0	0	0	--	--	--	--	--	--	--	--	--	--	--	--	--	--	--	--	--	--	-	-	-
Unigene100003_All	479	0	0	0	0	18	3.6163	3	0.584	8	1.4361	--	--	--	--	--	--	--	--	--	--	--	--	--	--	--	--	--	--	-	-	-
Unigene100004_All	209	0	0	9	3.4011	4	1.8418	1	0.4462	0	0	--	--	--	--	--	--	--	--	--	--	--	--	--	--	--	--	--	--	-	-	-
Unigene100005_All	400	0	0	0	0	3	0.7217	0	0	0	0	--	--	--	--	--	--	--	--	--	--	--	--	--	--	--	--	--	--	-	-	-
Unigene100006_All	349	0	0	0	0	9	2.4816	0	0	0	0	--	--	--	--	--	--	--	--	--	--	--	--	--	--	--	--	--	--	-	-	-
Unigene100007_All	272	0	0	0	0	2	0.7076	0	0	2	0.6322	--	--	--	--	--	--	--	--	--	--	--	--	--	--	--	--	--	--	-	-	-
Unigene100008_All	237	389	145.221	3	0.9998	12	4.8725	754	296.67	552	200.269	gi|242069307|ref|XP_002449930.1|	68.9	1e-11	hypothetical protein SORBIDRAFT_05g025900 [Sorghum bicolor] >gi|241935773|gb|EES08918.1| hypothetical protein SORBIDRAFT_05g025900 [Sorghum bicolor]	sp|Q2R076|GRC10_ORYSJ	49.3	7e-06	Glutaredoxin-C10 OS=Oryza sativa subsp. japonica GN=GRXC10 PE=3 SV=1	--	--	--	--	--	--	--	--	--	--	-	-	-
Unigene100009_All	234	0	0	1	0.3375	1	0.4113	0	0	0	0	--	--	--	--	--	--	--	--	--	--	--	--	--	--	--	--	--	--	-	-	-
Unigene10000_All	503	0	0	15	2.3553	17	3.2524	0	0	0	0	--	--	--	--	--	--	--	--	--	--	--	--	--	--	--	--	--	--	-	-	-
Unigene100010_All	239	0	0	0	0	5	2.0132	0	0	0	0	--	--	--	--	--	--	--	--	--	--	--	--	--	--	--	--	--	--	-	-	-
Unigene100011_All	224	0	0	0	0	13	5.5849	0	0	1	0.3839	gi|195605386|gb|ACG24523.1|	108	2e-23	mTERF family protein [Zea mays]	--	--	--	--	--	--	--	--	--	--	--	--	--	--	-	-	-
Unigene100012_All	208	1	0.4254	4	1.5189	3	1.388	1	0.4483	0	0	gi|239985657|ref|NP_001152011.1|	55.1	2e-07	preprotein translocase secY subunit [Zea mays] >gi|195651831|gb|ACG45383.1| preprotein translocase secY subunit [Zea mays]	--	--	--	--	--	--	--	--	--	--	--	--	--	--	-	-	-
Unigene100013_All	227	1	0.3898	0	0	6	2.5436	2	0.8216	2	0.7576	--	--	--	--	--	--	--	--	--	--	--	--	--	--	--	--	--	--	-	-	-
Unigene100014_All	701	0	0	10	1.1267	35	4.8048	13	1.7293	6	0.736	gi|116308867|emb|CAH66003.1|	246	2e-76	H0613H07.1 [Oryza sativa (indica cultivar-group)]	sp|Q7XT07|DUS3L_ORYSJ	246	2e-75	tRNA-dihydrouridine synthase 3-like OS=Oryza sativa subsp. japonica GN=Os04g0117600 PE=2 SV=2	SPAC16.04	129	1e-34	COG0042	tRNA-dihydrouridine synthase	K05544	3e-82	257	sbi:SORBI_06g001050	tRNA-dihydrouridine synthase 3 [EC:1.-.-.-]	-	-	-
Unigene100015_All	312	0	0	2	0.5063	11	3.3928	3	0.8966	9	2.4803	gi|297727709|ref|NP_001176218.1|	119	1e-26	Os10g0492000 [Oryza sativa Japonica Group] >gi|255679517|dbj|BAH94946.1| Os10g0492000 [Oryza sativa Japonica Group]	--	--	--	--	--	--	--	--	--	--	--	--	--	--	-	-	-
Unigene100016_All	237	0	0	1	0.3333	11	4.4665	3	1.1804	1	0.3628	--	--	--	--	--	--	--	--	--	--	--	--	--	--	--	--	--	--	-	-	-
Unigene100017_All	219	0	0	0	0	4	1.7577	1	0.4258	0	0	--	--	--	--	--	--	--	--	--	--	--	--	--	--	--	--	--	--	-	-	-
Unigene100018_All	285	0	0	0	0	12	4.0519	9	2.9447	3	0.9051	--	--	--	--	--	--	--	--	--	--	--	--	--	--	--	--	--	--	-	-	-
Unigene100019_All	256	3	1.0368	0	0	6	2.2555	5	1.8213	2	0.6718	--	--	--	--	--	--	--	--	--	--	--	--	--	--	--	--	--	--	-	-	-
Unigene10001_All	409	28	6.0571	9	1.738	4	0.9412	0	0	11	2.3126	gi|195652023|gb|ACG45479.1|	81.6	4e-18	potassium transporter 2 [Zea mays]	sp|Q942X8|HAK2_ORYSJ	76.3	6e-14	Probable potassium transporter 2 OS=Oryza sativa subsp. japonica GN=HAK2 PE=2 SV=1	--	--	--	--	--	K03549	1e-11	57.8	rcu:RCOM_0689490	KUP system potassium uptake protein	-	-	-
Unigene100020_All	265	0	0	0	0	8	2.9051	0	0	0	0	--	--	--	--	--	--	--	--	--	--	--	--	--	--	--	--	--	--	-	-	-
Unigene100021_All	225	0	0	1	0.351	3	1.2831	1	0.4144	1	0.3822	gi|195646164|gb|ACG42550.1|	83.2	8e-16	F-box domain containing protein [Zea mays]	--	--	--	--	--	--	--	--	--	--	--	--	--	--	-	-	-
Unigene100022_All	420	0	0	0	0	7	1.6039	0	0	5	1.0236	--	--	--	--	--	--	--	--	--	--	--	--	--	--	--	--	--	--	-	-	-
Unigene100023_All	290	0	0	0	0	11	3.6502	6	1.9293	10	2.965	gi|7547156|gb|AAD50279.2|	108	6e-40	seed starch branching enzyme [Sorghum bicolor]	sp|Q01401|GLGB_ORYSJ	109	3e-39	1,4-alpha-glucan-branching enzyme, chloroplastic/amyloplastic OS=Oryza sativa subsp. japonica GN=SBE1 PE=1 SV=2	YEL011w	64.7	1e-20	COG0296	1,4-alpha-glucan branching enzyme	K00700	2e-41	108	zma:542315	1,4-alpha-glucan branching enzyme [EC:2.4.1.18]	-	-	-
Unigene100024_All	232	6	2.2882	0	0	7	2.9036	0	0	5	1.8531	gi|115458170|ref|NP_001052685.1|	58.5	2e-08	Os04g0401000 [Oryza sativa Japonica Group] >gi|113564256|dbj|BAF14599.1| Os04g0401000 [Oryza sativa Japonica Group]	--	--	--	--	--	--	--	--	--	--	--	--	--	--	-	-	-
Unigene100025_All	224	3	1.185	6	2.1156	11	4.7257	4	1.6652	9	3.4548	--	--	--	--	--	--	--	--	--	--	--	--	--	--	--	--	--	--	-	-	-
Unigene100026_All	655	0	0	3	0.3617	30	4.4076	5	0.7118	0	0	gi|115489506|ref|NP_001067240.1|	263	5e-83	Os12g0609000 [Oryza sativa Japonica Group] >gi|113649747|dbj|BAF30259.1| Os12g0609000 [Oryza sativa Japonica Group]	sp|Q9M021|LRKA1_ARATH	166	7e-47	Lectin-domain containing receptor kinase A4.1 OS=Arabidopsis thaliana GN=LECRKA4.1 PE=2 SV=1	lin1934_1	75.5	7e-14	COG0515	Serine/threonine protein kinase	K13430	6e-36	134	pop:POPTR_548061	serine/threonine-protein kinase PBS1 [EC:2.7.11.1]	-	-	-
Unigene100027_All	232	0	0	0	0	5	2.074	0	0	0	0	--	--	--	--	--	--	--	--	--	--	--	--	--	--	--	--	--	--	-	-	-
Unigene100028_All	359	0	0	14	3.0801	73	19.5682	0	0	0	0	--	--	--	--	sp|P81172|HEPC_HUMAN	104	2e-22	Hepcidin OS=Homo sapiens GN=HAMP PE=1 SV=2	--	--	--	--	--	--	--	--	--	--	-	-	-
Unigene100029_All	549	2	0.3223	1	0.1439	23	4.0316	18	3.0574	1	0.1566	gi|115475587|ref|NP_001061390.1|	130	3e-49	Os08g0260600 [Oryza sativa Japonica Group] >gi|113623359|dbj|BAF23304.1| Os08g0260600 [Oryza sativa Japonica Group]	--	--	--	--	--	--	--	--	--	--	--	--	--	--	-	-	-
Unigene10002_All	383	7	1.6171	4	0.8249	0	0	0	0	18	4.0411	--	--	--	--	--	--	--	--	--	--	--	--	--	--	--	--	--	--	-	-	-
Unigene100030_All	347	14	3.5697	39	8.8769	43	11.9251	4	1.0749	28	6.9383	--	--	--	--	--	--	--	--	--	--	--	--	--	--	--	--	--	--	-	-	-
Unigene100031_All	445	65	12.9236	80	14.1989	56	12.1102	121	25.3557	57	11.0138	gi|195624684|gb|ACG34172.1|	206	5e-53	hydrolase, hydrolyzing O-glycosyl compounds [Zea mays]	sp|Q5R5Q2|SRRM1_PONAB	52	1e-06	Serine/arginine repetitive matrix protein 1 OS=Pongo abelii GN=SRRM1 PE=2 SV=1	--	--	--	--	--	--	--	--	--	--	-	-	-
Unigene100032_All	230	0	0	8	2.7472	7	2.9288	0	0	1	0.3738	gi|219363367|ref|NP_001136896.1|	62	3e-14	hypothetical protein LOC100217052 [Zea mays] >gi|194697504|gb|ACF82836.1| unknown [Zea mays]	--	--	--	--	--	--	--	--	--	--	--	--	--	--	-	-	-
Unigene100033_All	346	2	0.5114	1	0.2283	28	7.7876	0	0	0	0	--	--	--	--	--	--	--	--	--	--	--	--	--	--	--	--	--	--	-	-	-
Unigene100034_All	254	0	0	0	0	8	3.0309	0	0	0	0	--	--	--	--	--	--	--	--	--	--	--	--	--	--	--	--	--	--	-	-	-
Unigene100035_All	233	0	0	1	0.339	6	2.4781	1	0.4002	5	1.8452	--	--	--	--	--	--	--	--	--	--	--	--	--	--	--	--	--	--	-	-	-
Unigene100036_All	218	0	0	2	0.7246	10	4.4143	0	0	0	0	--	--	--	--	--	--	--	--	--	--	--	--	--	--	--	--	--	--	-	-	-
Unigene100037_All	200	0	0	0	0	2	0.9623	0	0	0	0	gi|242053675|ref|XP_002455983.1|	62.8	1e-09	hypothetical protein SORBIDRAFT_03g028470 [Sorghum bicolor] >gi|241927958|gb|EES01103.1| hypothetical protein SORBIDRAFT_03g028470 [Sorghum bicolor]	--	--	--	--	--	--	--	--	--	--	--	--	--	--	-	-	-
Unigene100038_All	236	0	0	0	0	0	0	0	0	0	0	gi|115486483|ref|NP_001068385.1|	64.7	3e-10	Os11g0654800 [Oryza sativa Japonica Group] >gi|77552284|gb|ABA95081.1| expressed protein [Oryza sativa (japonica cultivar-group)] >gi|113645607|dbj|BAF28748.1| Os11g0654800 [Oryza sativa Japonica Group]	--	--	--	--	--	--	--	--	--	--	--	--	--	--	-	-	-
Unigene100039_All	233	0	0	1	0.339	3	1.239	1	0.4002	6	2.2142	gi|242090707|ref|XP_002441186.1|	76.6	8e-14	hypothetical protein SORBIDRAFT_09g021920 [Sorghum bicolor] >gi|241946471|gb|EES19616.1| hypothetical protein SORBIDRAFT_09g021920 [Sorghum bicolor]	--	--	--	--	--	--	--	--	--	--	--	--	--	--	-	-	-
Unigene10003_All	571	43	6.6629	39	5.3945	260	43.8187	0	0	73	10.9928	gi|115476768|ref|NP_001061980.1|	78.2	8e-15	Os08g0461000 [Oryza sativa Japonica Group] >gi|113623949|dbj|BAF23894.1| Os08g0461000 [Oryza sativa Japonica Group]	--	--	--	--	--	--	--	--	--	--	--	--	--	--	-	-	-
Unigene100040_All	263	0	0	0	0	2	0.7318	0	0	1	0.3269	gi|226531954|ref|NP_001151866.1|	52.4	2e-06	small nuclear ribonucleoprotein F [Zea mays] >gi|195650409|gb|ACG44672.1| small nuclear ribonucleoprotein F [Zea mays]	--	--	--	--	--	--	--	--	--	K11098	7e-08	52.4	zma:100285502	small nuclear ribonucleoprotein F	-	-	-
Unigene100041_All	333	1	0.2657	2	0.4744	9	2.6009	1	0.28	1	0.2582	gi|1815681|gb|AAB81662.1|	193	6e-49	expansin [Oryza sativa Indica Group]	sp|Q0DHB7|EXPA4_ORYSJ	192	4e-49	Expansin-A4 OS=Oryza sativa subsp. japonica GN=EXPA4 PE=2 SV=1	--	--	--	--	--	--	--	--	--	--	-	-	-
Unigene100042_All	219	0	0	0	0	3	1.3183	0	0	0	0	--	--	--	--	--	--	--	--	--	--	--	--	--	--	--	--	--	--	-	-	-
Unigene100043_All	300	0	0	2	0.5265	6	1.9247	10	3.1083	6	1.7197	gi|226496874|ref|NP_001151484.1|	133	6e-31	LOC100285117 [Zea mays] >gi|195647130|gb|ACG43033.1| peptidyl-prolyl isomerase [Zea mays]	sp|Q7G6K7|FH3_ORYSJ	48.9	1e-05	Formin-like protein 3 OS=Oryza sativa subsp. japonica GN=FH3 PE=2 SV=2	SPAC26A3.16	47.8	5e-06	COG5272	Ubiquitin	K13199	3e-06	47	cre:CHLREDRAFT_33956	plasminogen activator inhibitor 1 RNA-binding protein	-	-	-
Unigene100044_All	324	0	0	0	0	14	4.1582	0	0	0	0	--	--	--	--	--	--	--	--	--	--	--	--	--	--	--	--	--	--	-	-	-
Unigene100045_All	279	499	158.243	60	16.9853	37	12.762	226	75.5362	290	89.3751	--	--	--	--	--	--	--	--	--	--	--	--	--	--	--	--	--	--	-	-	-
Unigene100046_All	271	0	0	0	0	5	1.7755	0	0	0	0	--	--	--	--	--	--	--	--	--	--	--	--	--	--	--	--	--	--	-	-	-
Unigene100047_All	261	6	2.0339	3	0.9078	4	1.4748	0	0	4	1.3178	--	--	--	--	--	--	--	--	--	--	--	--	--	--	--	--	--	--	-	-	-
Unigene100048_All	264	0	0	0	0	0	0	2	0.7064	0	0	gi|226496163|ref|NP_001147357.1|	72.8	1e-12	kinesin like protein [Zea mays] >gi|195610490|gb|ACG27075.1| kinesin like protein [Zea mays]	--	--	--	--	--	--	--	--	--	--	--	--	--	--	-	-	-
Unigene100049_All	234	0	0	0	0	1	0.4113	0	0	0	0	gi|57471714|gb|AAW50988.1|	52.8	1e-06	ribosomal protein L39 [Triticum aestivum]	sp|Q96W55|RL39_CANAL	59.3	7e-09	60S ribosomal protein L39 OS=Candida albicans GN=RPL39 PE=3 SV=1	SPCC663.04	57.4	6e-09	COG2167	Ribosomal protein L39E	K02924	3e-07	50.1	cre:CHLREDRAFT_130723	large subunit ribosomal protein L39e	-	-	-
Unigene10004_All	388	3	0.6841	6	1.2214	13	3.2243	1	0.2403	2	0.4432	--	--	--	--	--	--	--	--	--	--	--	--	--	--	--	--	--	--	-	-	-
Unigene100050_All	274	0	0	38	10.9537	11	3.8634	4	1.3613	2	0.6276	--	--	--	--	--	--	--	--	--	--	--	--	--	--	--	--	--	--	-	-	-
Unigene100051_All	238	1	0.3718	1	0.3319	2	0.8087	0	0	0	0	--	--	--	--	--	--	--	--	--	--	--	--	--	--	--	--	--	--	-	-	-
Unigene100052_All	846	0	0	3	0.2801	94	10.6925	0	0	1	0.1016	gi|226502766|ref|NP_001150143.1|	405	1e-119	rab GDP dissociation inhibitor alpha [Zea mays] >gi|195637100|gb|ACG38018.1| rab GDP dissociation inhibitor alpha [Zea mays]	sp|P50398|GDIA_RAT	246	2e-64	Rab GDP dissociation inhibitor alpha OS=Rattus norvegicus GN=Gdi1 PE=1 SV=1	SPAC22H10.12c	228	7e-60	COG5044	RAB proteins geranylgeranyltransferase component A (RAB escort protein)	--	--	--	--	--	-	-	-
Unigene100053_All	337	0	0	0	0	12	3.4267	1	0.2767	0	0	--	--	--	--	--	--	--	--	--	--	--	--	--	--	--	--	--	--	-	-	-
Unigene100054_All	253	0	0	0	0	10	3.8037	0	0	0	0	--	--	--	--	--	--	--	--	--	--	--	--	--	--	--	--	--	--	-	-	-
Unigene100055_All	676	13	1.7015	9	1.0515	42	5.9789	8	1.1036	8	1.0176	gi|226491155|ref|NP_001148612.1|	199	3e-50	dihydroflavonol-4-reductase [Zea mays] >gi|195620816|gb|ACG32238.1| dihydroflavonol-4-reductase [Zea mays]	sp|Q9SEV0|BAN_ARATH	59.3	2e-08	Anthocyanidin reductase OS=Arabidopsis thaliana GN=BAN PE=1 SV=2	--	--	--	--	--	K09753	2e-10	62.8	ath:AT1G80820	cinnamoyl-CoA reductase [EC:1.2.1.44]	-	-	-
Unigene100056_All	277	1	0.3194	1	0.2851	40	13.8964	0	0	0	0	gi|51536147|dbj|BAD38321.1|	60.5	6e-09	zinc finger protein-like [Oryza sativa Japonica Group]	--	--	--	--	--	--	--	--	--	--	--	--	--	--	-	-	-
Unigene100057_All	287	0	0	0	0	47	15.7593	86	27.9426	1	0.2996	--	--	--	--	--	--	--	--	--	--	--	--	--	--	--	--	--	--	-	-	-
Unigene100058_All	431	0	0	0	0	15	3.3492	0	0	0	0	gi|297727473|ref|NP_001176100.1|	60.5	6e-09	Os10g0351414 [Oryza sativa Japonica Group] >gi|255679325|dbj|BAH94828.1| Os10g0351414 [Oryza sativa Japonica Group]	--	--	--	--	--	--	--	--	--	--	--	--	--	--	-	-	-
Unigene100059_All	408	2	0.4337	3	0.5807	1	0.2359	3	0.6857	1	0.2107	gi|115442517|ref|NP_001045538.1|	107	2e-34	Os01g0971900 [Oryza sativa Japonica Group] >gi|113535069|dbj|BAF07452.1| Os01g0971900 [Oryza sativa Japonica Group]	sp|Q9ZW07|PUM1_ARATH	67	3e-11	Pumilio homolog 1 OS=Arabidopsis thaliana GN=APUM1 PE=2 SV=1	--	--	--	--	--	--	--	--	--	--	-	-	-
Unigene10005_All	300	11	3.2441	17	4.4756	1	0.3208	0	0	2	0.5732	gi|115447359|ref|NP_001047459.1|	97.8	3e-20	Os02g0621300 [Oryza sativa Japonica Group] >gi|113536990|dbj|BAF09373.1| Os02g0621300 [Oryza sativa Japonica Group]	--	--	--	--	--	--	--	--	--	--	--	--	--	--	-	-	-
Unigene100060_All	544	23	3.7407	7	1.0163	32	5.6607	7	1.1999	16	2.529	--	--	--	--	--	--	--	--	--	--	--	--	--	--	--	--	--	--	-	-	-
Unigene100061_All	735	0	0	0	0	61	7.9867	0	0	0	0	gi|297816798|ref|XP_002876282.1|	70.1	3e-11	chloroplast phosphoribosylformylglycinamidine cyclo-ligase [Arabidopsis lyrata subsp. lyrata] >gi|297322120|gb|EFH52541.1| chloroplast phosphoribosylformylglycinamidine cyclo-ligase [Arabidopsis lyrata subsp. lyrata]	sp|Q05728|PUR5_ARATH	67.8	7e-11	Phosphoribosylformylglycinamidine cyclo-ligase, chloroplastic OS=Arabidopsis thaliana GN=PUR5 PE=2 SV=2	mll7962	56.2	5e-08	COG0150	Phosphoribosylaminoimidazole (AIR) synthetase	K01933	3e-12	68.9	osa:4334671	phosphoribosylformylglycinamidine cyclo-ligase [EC:6.3.3.1]	-	-	-
Unigene100062_All	331	0	0	2	0.4772	11	3.1981	0	0	0	0	--	--	--	--	--	--	--	--	--	--	--	--	--	--	--	--	--	--	-	-	-
Unigene100063_All	507	0	0	0	0	53	10.0598	6	1.1036	9	1.5264	--	--	--	--	--	--	--	--	--	--	--	--	--	--	--	--	--	--	-	-	-
Unigene100064_All	248	0	0	0	0	4	1.5521	1	0.376	0	0	--	--	--	--	--	--	--	--	--	--	--	--	--	--	--	--	--	--	-	-	-
Unigene100065_All	274	0	0	6	1.7295	6	2.1073	1	0.3403	0	0	--	--	--	--	--	--	--	--	--	--	--	--	--	--	--	--	--	--	-	-	-
Unigene100066_All	246	0	0	0	0	3	1.1736	0	0	0	0	--	--	--	--	--	--	--	--	--	--	--	--	--	--	--	--	--	--	-	-	-
Unigene100067_All	277	0	0	1	0.2851	9	3.1267	3	1.0099	9	2.7937	--	--	--	--	--	--	--	--	--	--	--	--	--	--	--	--	--	--	-	-	-
Unigene100068_All	207	0	0	0	0	3	1.3947	0	0	0	0	gi|242052269|ref|XP_002455280.1|	67.4	5e-11	hypothetical protein SORBIDRAFT_03g007720 [Sorghum bicolor] >gi|241927255|gb|EES00400.1| hypothetical protein SORBIDRAFT_03g007720 [Sorghum bicolor]	--	--	--	--	--	--	--	--	--	--	--	--	--	--	-	-	-
Unigene100069_All	293	0	0	0	0	36	11.8238	0	0	0	0	--	--	--	--	--	--	--	--	--	--	--	--	--	--	--	--	--	--	-	-	-
Unigene10006_All	282	2	0.6275	3	0.8402	5	1.7063	11	3.6374	2	0.6098	--	--	--	--	--	--	--	--	--	--	--	--	--	--	--	--	--	--	-	-	-
Unigene100070_All	246	0	0	0	0	11	4.3031	0	0	0	0	--	--	--	--	--	--	--	--	--	--	--	--	--	--	--	--	--	--	-	-	-
Unigene100071_All	291	0	0	1	0.2714	0	0	0	0	0	0	gi|115466112|ref|NP_001056655.1|	83.2	3e-30	Os06g0126000 [Oryza sativa Japonica Group] >gi|113594695|dbj|BAF18569.1| Os06g0126000 [Oryza sativa Japonica Group]	sp|Q8W234|SEUSS_ARATH	55.5	4e-18	Transcriptional corepressor SEUSS OS=Arabidopsis thaliana GN=SEU PE=1 SV=1	--	--	--	--	--	--	--	--	--	--	-	-	-
Unigene100072_All	279	4	1.2685	2	0.5662	5	1.7246	7	2.3396	8	2.4655	--	--	--	--	--	--	--	--	--	--	--	--	--	--	--	--	--	--	-	-	-
Unigene100073_All	332	11	2.9315	10	2.379	30	8.6957	26	7.3027	24	6.2158	--	--	--	--	--	--	--	--	--	--	--	--	--	--	--	--	--	--	-	-	-
Unigene100074_All	237	0	0	0	0	8	3.2484	0	0	0	0	--	--	--	--	--	--	--	--	--	--	--	--	--	--	--	--	--	--	-	-	-
Unigene100075_All	214	0	0	0	0	10	4.4969	0	0	0	0	--	--	--	--	--	--	--	--	--	--	--	--	--	--	--	--	--	--	-	-	-
Unigene100076_All	224	0	0	4	1.4104	8	3.4369	1	0.4163	3	1.1516	gi|226491630|ref|NP_001146652.1|	50.1	3e-07	hypothetical protein LOC100280252 [Zea mays] >gi|219888189|gb|ACL54469.1| unknown [Zea mays]	--	--	--	--	--	--	--	--	--	--	--	--	--	--	-	-	-
Unigene100077_All	254	0	0	0	0	11	4.1676	1	0.3671	0	0	--	--	--	--	--	--	--	--	--	--	--	--	--	--	--	--	--	--	-	-	-
Unigene100078_All	221	0	0	0	0	5	2.1772	0	0	0	0	--	--	--	--	--	--	--	--	--	--	--	--	--	--	--	--	--	--	-	-	-
Unigene100079_All	246	0	0	0	0	7	2.7383	0	0	0	0	gi|297726141|ref|NP_001175434.1|	60.8	8e-17	Os08g0205150 [Oryza sativa Japonica Group] >gi|255678230|dbj|BAH94162.1| Os08g0205150 [Oryza sativa Japonica Group]	--	--	--	--	--	--	--	--	--	--	--	--	--	--	-	-	-
Unigene10007_All	457	1	0.1936	6	1.037	11	2.3163	38	7.7539	3	0.5645	gi|297603934|ref|NP_001054796.2|	117	6e-26	Os05g0177400 [Oryza sativa Japonica Group] >gi|255676074|dbj|BAF16710.2| Os05g0177400 [Oryza sativa Japonica Group]	sp|P14328|SP96_DICDI	60.8	3e-09	Spore coat protein SP96 OS=Dictyostelium discoideum GN=cotA PE=4 SV=2	--	--	--	--	--	K10302	9e-06	46.2	vvi:100252654	F-box protein 22	-	-	-
Unigene100080_All	558	0	0	13	1.8401	11	1.8971	4	0.6685	0	0	gi|22208478|gb|AAM94304.1|	154	4e-49	receptor-like kinase [Sorghum bicolor]	sp|Q9SXB5|Y1135_ARATH	78.2	2e-16	G-type lectin S-receptor-like serine/threonine-protein kinase At1g11305 OS=Arabidopsis thaliana GN=At1g11305 PE=3 SV=1	--	--	--	--	--	--	--	--	--	--	-	-	-
Unigene100081_All	204	0	0	0	0	2	0.9435	0	0	0	0	--	--	--	--	--	--	--	--	--	--	--	--	--	--	--	--	--	--	-	-	-
Unigene100082_All	259	0	0	0	0	5	1.8578	0	0	0	0	--	--	--	--	--	--	--	--	--	--	--	--	--	--	--	--	--	--	-	-	-
Unigene100083_All	364	2	0.4861	2	0.434	18	4.7588	4	1.0247	5	1.1811	gi|297604902|ref|NP_001056308.2|	88.6	2e-17	Os05g0560400 [Oryza sativa Japonica Group] >gi|255676568|dbj|BAF18222.2| Os05g0560400 [Oryza sativa Japonica Group]	sp|Q688Y7|TLP10_ORYSJ	88.6	1e-17	Tubby-like F-box protein 10 OS=Oryza sativa subsp. japonica GN=TULP10 PE=2 SV=1	--	--	--	--	--	--	--	--	--	--	-	-	-
Unigene100084_All	322	0	0	0	0	6	1.7932	0	0	0	0	--	--	--	--	--	--	--	--	--	--	--	--	--	--	--	--	--	--	-	-	-
Unigene100085_All	288	0	0	0	0	12	4.0097	0	0	0	0	gi|18407264|ref|NP_566095.1|	82.4	1e-17	UBQ6; protein binding [Arabidopsis thaliana] >gi|302393741|sp|P59232.2|R27AB_ARATH RecName: Full=Ubiquitin-40S ribosomal protein S27a-2; Contains: RecName: Full=Ubiquitin; Contains: RecName: Full=40S ribosomal protein S27a-2; Flags: Precursor >gi|14030651|gb|AAK53000.1|AF375416_1 At2g47110/F14M4.6 [Arabidopsis thaliana] >gi|166936|gb|AAA32907.1| ubiquitin extension protein (UBQ6) [Arabidopsis tha…	sp|P14799|RS27A_NEUCR	98.2	3e-25	Ubiquitin-40S ribosomal protein S27a OS=Neurospora crassa GN=ubi-3 PE=1 SV=4	SPAC6G10.11c_2	42	3e-06	COG1998	Ribosomal protein S27AE	K02977	5e-19	82.4	ath:AT2G47110	small subunit ribosomal protein S27Ae	-	-	-
Unigene100086_All	272	0	0	0	0	4	1.4152	0	0	0	0	--	--	--	--	--	--	--	--	--	--	--	--	--	--	--	--	--	--	-	-	-
Unigene100087_All	212	0	0	0	0	1	0.4539	0	0	0	0	gi|242089355|ref|XP_002440510.1|	85.5	4e-24	hypothetical protein SORBIDRAFT_09g002220 [Sorghum bicolor] >gi|241945795|gb|EES18940.1| hypothetical protein SORBIDRAFT_09g002220 [Sorghum bicolor]	--	--	--	--	--	--	--	--	--	--	--	--	--	--	-	-	-
Unigene100088_All	342	0	0	0	0	0	0	0	0	0	0	gi|297601451|ref|NP_001050866.2|	139	8e-33	Os03g0669800 [Oryza sativa Japonica Group] >gi|255674774|dbj|BAF12780.2| Os03g0669800 [Oryza sativa Japonica Group]	--	--	--	--	--	--	--	--	--	--	--	--	--	--	-	-	-
Unigene100089_All	614	3	0.4323	1	0.1286	76	11.9115	6	0.9112	10	1.4004	gi|195651747|gb|ACG45341.1|	80.9	1e-14	RR1 - Corn type-A response regulator [Zea mays]	--	--	--	--	--	--	--	--	--	--	--	--	--	--	-	-	-
Unigene10008_All	308	61	17.523	158	40.5166	16	4.9991	70	21.1933	87	24.288	gi|115446313|ref|NP_001046936.1|	76.6	8e-14	Os02g0511500 [Oryza sativa Japonica Group] >gi|48716479|dbj|BAD23085.1| IgE autoantigen-like [Oryza sativa Japonica Group] >gi|113536467|dbj|BAF08850.1| Os02g0511500 [Oryza sativa Japonica Group]	--	--	--	--	--	--	--	--	--	K11984	2e-21	97.4	sbi:SORBI_02g040460	U4/U6.U5 tri-snRNP-associated protein 1	-	-	-
Unigene100090_All	358	0	0	1	0.2206	14	3.7633	2	0.521	0	0	gi|4680203|gb|AAD27566.1|AF114171_7	115	1e-25	TNP2-like protein [Sorghum bicolor]	--	--	--	--	--	--	--	--	--	--	--	--	--	--	-	-	-
Unigene100091_All	395	0	0	0	0	20	4.8725	1	0.2361	1	0.2177	--	--	--	--	--	--	--	--	--	--	--	--	--	--	--	--	--	--	-	-	-
Unigene100092_All	406	1	0.2179	200	38.9072	80	18.9621	3	0.689	10	2.1179	gi|226499962|ref|NP_001148526.1|	79	2e-14	elicitor-responsive protein 1 [Zea mays] >gi|195620028|gb|ACG31844.1| elicitor-responsive protein 1 [Zea mays]	sp|Q0JHU5|ERG1_ORYSJ	58.5	1e-08	Elicitor-responsive protein 1 OS=Oryza sativa subsp. japonica GN=ERG1 PE=2 SV=1	--	--	--	--	--	--	--	--	--	--	-	-	-
Unigene100093_All	298	0	0	2	0.5301	1	0.3229	0	0	0	0	--	--	--	--	--	--	--	--	--	--	--	--	--	--	--	--	--	--	-	-	-
Unigene100094_All	222	0	0	0	0	3	1.3004	1	0.42	0	0	--	--	--	--	--	--	--	--	--	--	--	--	--	--	--	--	--	--	-	-	-
Unigene100095_All	326	0	0	0	0	11	3.2471	4	1.1442	0	0	gi|297606547|ref|NP_001058639.2|	67.4	5e-11	Os06g0727900 [Oryza sativa Japonica Group] >gi|54291149|dbj|BAD61822.1| zinc finger protein-like [Oryza sativa Japonica Group] >gi|255677418|dbj|BAF20553.2| Os06g0727900 [Oryza sativa Japonica Group]	--	--	--	--	--	--	--	--	--	--	--	--	--	--	-	-	-
Unigene100096_All	801	0	0	0	0	65	7.8091	0	0	0	0	--	--	--	--	--	--	--	--	--	--	--	--	--	--	--	--	--	--	-	-	-
Unigene100097_All	632	0	0	0	0	32	4.8725	46	6.7872	5	0.6803	gi|226506030|ref|NP_001147552.1|	216	2e-68	transposon protein Mutator sub-class [Zea mays] >gi|195612146|gb|ACG27903.1| transposon protein Mutator sub-class [Zea mays]	sp|Q5KS50|NPH3_ORYSJ	184	1e-58	Coleoptile phototropism protein 1 OS=Oryza sativa subsp. japonica GN=CPT1 PE=2 SV=1	--	--	--	--	--	--	--	--	--	--	-	-	-
Unigene100098_All	461	0	0	0	0	18	3.7575	0	0	0	0	--	--	--	--	--	--	--	--	--	--	--	--	--	--	--	--	--	--	-	-	-
Unigene100099_All	206	0	0	0	0	0	0	0	0	0	0	gi|195648989|gb|ACG43962.1|	113	8e-25	cytochrome c biogenesis ATP-binding export protein ccmA-like [Zea mays]	sp|Q9C8T1|AB1I_ARATH	96.3	5e-20	ABC transporter I family member 1 OS=Arabidopsis thaliana GN=ABCI1 PE=2 SV=1	--	--	--	--	--	--	--	--	--	--	-	-	-
Unigene10009_All	275	8	2.5739	60	17.2324	60	20.9962	0	0	2	0.6253	--	--	--	--	--	--	--	--	--	--	--	--	--	--	--	--	--	--	-	-	-
Unigene1000_All	1896	1671	77.977	1426	59.4029	1359	68.9769	1753	86.2173	2213	100.361	gi|195658717|gb|ACG48826.1|	508	1e-142	protein phosphatase 2C isoform epsilon [Zea mays]	sp|Q7XR06|P2C45_ORYSJ	491	6e-138	Probable protein phosphatase 2C 45 OS=Oryza sativa subsp. japonica GN=Os04g0659500 PE=2 SV=2	SPCC4F11.02	155	3e-37	COG0631	Serine/threonine protein phosphatase	K01090	7e-46	182	sbi:SORBI_01g038410	protein phosphatase [EC:3.1.3.16]	-	-	-
Unigene100100_All	512	10	1.7281	13	2.0054	10	1.8795	3	0.5464	10	1.6794	gi|115449765|ref|NP_001048547.1|	64.3	7e-10	Os02g0820900 [Oryza sativa Japonica Group] >gi|113538078|dbj|BAF10461.1| Os02g0820900 [Oryza sativa Japonica Group]	--	--	--	--	--	--	--	--	--	--	--	--	--	--	-	-	-
Unigene100101_All	242	0	0	0	0	19	7.5555	0	0	0	0	gi|303281556|ref|XP_003060070.1|	52	2e-06	predicted protein [Micromonas pusilla CCMP1545] >gi|226458725|gb|EEH56022.1| predicted protein [Micromonas pusilla CCMP1545]	--	--	--	--	--	--	--	--	--	--	--	--	--	--	-	-	-
Unigene100102_All	332	3	0.7995	69	16.4149	21	6.087	0	0	4	1.036	--	--	--	--	--	--	--	--	--	--	--	--	--	--	--	--	--	--	-	-	-
Unigene100103_All	740	0	0	2	0.2135	56	7.2825	5	0.6301	0	0	--	--	--	--	--	--	--	--	--	--	--	--	--	--	--	--	--	--	-	-	-
Unigene100104_All	497	0	0	0	0	16	3.098	17	3.1897	2	0.346	gi|297612310|ref|NP_001068397.2|	45.4	3e-10	Os11g0657400 [Oryza sativa Japonica Group] >gi|255680330|dbj|BAF28760.2| Os11g0657400 [Oryza sativa Japonica Group]	sp|Q84ZL0|FH5_ORYSJ	43.5	4e-09	Formin-like protein 5 OS=Oryza sativa subsp. japonica GN=FH5 PE=2 SV=2	Rv3876	48.9	4e-06	COG0455	ATPases involved in chromosome partitioning	K13171	3e-06	48.1	ath:AT2G29210	serine/arginine repetitive matrix protein 1	-	-	-
Unigene100105_All	256	0	0	0	0	5	1.8795	0	0	1	0.3359	--	--	--	--	--	--	--	--	--	--	--	--	--	--	--	--	--	--	-	-	-
Unigene100106_All	370	8	1.913	138	29.458	33	8.5829	2	0.5041	7	1.6267	gi|242044214|ref|XP_002459978.1|	57	7e-08	hypothetical protein SORBIDRAFT_02g019810 [Sorghum bicolor] >gi|241923355|gb|EER96499.1| hypothetical protein SORBIDRAFT_02g019810 [Sorghum bicolor]	--	--	--	--	--	--	--	--	--	--	--	--	--	--	-	-	-
Unigene100107_All	269	0	0	0	0	6	2.1465	0	0	0	0	--	--	--	--	--	--	--	--	--	--	--	--	--	--	--	--	--	--	-	-	-
Unigene100108_All	227	0	0	0	0	13	5.5111	16	6.5727	0	0	--	--	--	--	--	--	--	--	--	--	--	--	--	--	--	--	--	--	-	-	-
Unigene100109_All	302	11	3.2227	15	3.9229	24	7.6476	1	0.3088	30	8.5416	gi|58430770|dbj|BAD89182.1|	88.6	2e-17	NADP-malic enzyme [Zea mays]	sp|P16243|MAOC_MAIZE	88.6	1e-17	NADP-dependent malic enzyme, chloroplastic OS=Zea mays GN=MOD1 PE=1 SV=1	--	--	--	--	--	K00029	1e-22	101	sbi:SORBI_03g003220	malate dehydrogenase (oxaloacetate-decarboxylating)(NADP+) [EC:1.1.1.40]	-	-	-
Unigene10010_All	485	0	0	84	13.6793	0	0	0	0	12	2.1275	--	--	--	--	--	--	--	--	--	--	--	--	--	--	--	--	--	--	-	-	-
Unigene100110_All	234	0	0	0	0	6	2.4675	0	0	0	0	--	--	--	--	--	--	--	--	--	--	--	--	--	--	--	--	--	--	-	-	-
Unigene100111_All	280	4	1.264	9	2.5387	47	16.1533	4	1.3321	6	1.8425	--	--	--	--	--	--	--	--	--	--	--	--	--	--	--	--	--	--	-	-	-
Unigene100112_All	366	0	0	0	0	1	0.2629	2	0.5096	1	0.2349	gi|226509559|ref|NP_001148370.1|	111	3e-24	patellin-5 [Zea mays] >gi|195618644|gb|ACG31152.1| patellin-5 [Zea mays] >gi|195619122|gb|ACG31391.1| patellin-5 [Zea mays]	sp|Q9SCU1|PATL6_ARATH	65.5	1e-10	Patellin-6 OS=Arabidopsis thaliana GN=PATL6 PE=2 SV=1	--	--	--	--	--	--	--	--	--	--	-	-	-
Unigene100113_All	430	0	0	0	0	3	0.6714	4	0.8674	3	0.5999	gi|297723119|ref|NP_001173923.1|	84.7	3e-16	Os04g0407500 [Oryza sativa Japonica Group] >gi|255675433|dbj|BAH92651.1| Os04g0407500 [Oryza sativa Japonica Group]	--	--	--	--	--	--	--	--	--	--	--	--	--	--	-	-	-
Unigene100114_All	242	3	1.0968	2	0.6527	2	0.7953	5	1.9267	5	1.7765	--	--	--	--	--	--	--	--	--	--	--	--	--	--	--	--	--	--	-	-	-
Unigene100115_All	209	0	0	0	0	7	3.2231	0	0	0	0	gi|116309563|emb|CAH66624.1|	54.7	7e-09	OSIGBa0115A19.5 [Oryza sativa (indica cultivar-group)]	--	--	--	--	--	--	--	--	--	--	--	--	--	--	-	-	-
Unigene100116_All	213	0	0	0	0	0	0	0	0	0	0	--	--	--	--	--	--	--	--	--	--	--	--	--	--	--	--	--	--	-	-	-
Unigene100117_All	379	2	0.4669	0	0	16	4.0626	1	0.246	0	0	gi|108711423|gb|ABF99218.1|	79.7	9e-15	expressed protein [Oryza sativa (japonica cultivar-group)] >gi|108711424|gb|ABF99219.1| expressed protein [Oryza sativa (japonica cultivar-group)]	--	--	--	--	--	--	--	--	--	--	--	--	--	--	-	-	-
Unigene100118_All	422	6	1.258	2	0.3743	2	0.4561	5	1.1049	3	0.6113	gi|115445619|ref|NP_001046589.1|	98.2	3e-20	Os02g0290300 [Oryza sativa Japonica Group] >gi|47847948|dbj|BAD21738.1| transducin-like [Oryza sativa Japonica Group] >gi|47847956|dbj|BAD21745.1| transducin-like [Oryza sativa Japonica Group] >gi|113536120|dbj|BAF08503.1| Os02g0290300 [Oryza sativa Japonica Group]	--	--	--	--	--	--	--	--	--	--	--	--	--	--	-	-	-
Unigene100119_All	237	0	0	0	0	1	0.406	0	0	0	0	gi|194703050|gb|ACF85609.1|	53.9	6e-07	unknown [Zea mays] >gi|195654123|gb|ACG46529.1| hypothetical protein [Zea mays]	sp|Q9ULL5|PRR12_HUMAN	49.3	7e-06	Proline-rich protein 12 OS=Homo sapiens GN=PRR12 PE=1 SV=2	--	--	--	--	--	--	--	--	--	--	-	-	-
Unigene10011_All	602	0	0	0	0	2	0.3197	47	7.2803	118	16.8542	gi|115434638|ref|NP_001042077.1|	104	8e-22	Os01g0158400 [Oryza sativa Japonica Group] >gi|113531608|dbj|BAF03991.1| Os01g0158400 [Oryza sativa Japonica Group]	sp|O81865|P2A01_ARATH	71.6	3e-12	Protein PHLOEM PROTEIN 2-LIKE A1 OS=Arabidopsis thaliana GN=PP2A1 PE=2 SV=1	--	--	--	--	--	--	--	--	--	--	-	-	-
Unigene100120_All	377	2	0.4694	3	0.6285	6	1.5316	9	2.2261	2	0.4562	--	--	--	--	--	--	--	--	--	--	--	--	--	--	--	--	--	--	-	-	-
Unigene100121_All	203	0	0	0	0	2	0.9481	0	0	0	0	--	--	--	--	--	--	--	--	--	--	--	--	--	--	--	--	--	--	-	-	-
Unigene100122_All	246	0	0	0	0	4	1.5648	0	0	0	0	gi|302831868|ref|XP_002947499.1|	50.1	8e-06	hypothetical protein VOLCADRAFT_87683 [Volvox carteri f. nagariensis] >gi|300267363|gb|EFJ51547.1| hypothetical protein VOLCADRAFT_87683 [Volvox carteri f. nagariensis]	--	--	--	--	--	--	--	--	--	--	--	--	--	--	-	-	-
Unigene100123_All	246	0	0	0	0	22	8.6062	0	0	10	3.4953	--	--	--	--	--	--	--	--	--	--	--	--	--	--	--	--	--	--	-	-	-
Unigene100124_All	231	1	0.383	0	0	3	1.2498	0	0	2	0.7445	--	--	--	--	--	--	--	--	--	--	--	--	--	--	--	--	--	--	-	-	-
Unigene100125_All	621	0	0	3	0.3816	58	8.9879	3	0.4505	2	0.2769	--	--	--	--	--	--	--	--	--	--	--	--	--	--	--	--	--	--	-	-	-
Unigene100126_All	225	0	0	1	0.351	10	4.277	1	0.4144	0	0	gi|242046162|ref|XP_002460952.1|	97.4	4e-20	hypothetical protein SORBIDRAFT_02g038080 [Sorghum bicolor] >gi|241924329|gb|EER97473.1| hypothetical protein SORBIDRAFT_02g038080 [Sorghum bicolor]	--	--	--	--	--	--	--	--	--	--	--	--	--	--	-	-	-
Unigene100127_All	253	0	0	0	0	31	11.7913	2	0.7372	0	0	gi|242090151|ref|XP_002440908.1|	88.2	3e-17	hypothetical protein SORBIDRAFT_09g016203 [Sorghum bicolor] >gi|241946193|gb|EES19338.1| hypothetical protein SORBIDRAFT_09g016203 [Sorghum bicolor]	--	--	--	--	--	--	--	--	--	--	--	--	--	--	-	-	-
Unigene100128_All	363	0	0	0	0	19	5.037	0	0	1	0.2369	--	--	--	--	--	--	--	--	--	--	--	--	--	--	--	--	--	--	-	-	-
Unigene100129_All	227	0	0	0	0	2	0.8479	0	0	0	0	--	--	--	--	--	--	--	--	--	--	--	--	--	--	--	--	--	--	-	-	-
Unigene10012_All	275	101	32.4951	216	62.0365	199	69.6374	173	58.663	160	50.0276	gi|38637284|dbj|BAD03547.1|	150	4e-36	PWWP domain protein-like [Oryza sativa Japonica Group]	--	--	--	--	--	--	--	--	--	--	--	--	--	--	-	-	-
Unigene100130_All	270	0	0	0	0	4	1.4257	0	0	0	0	gi|242033761|ref|XP_002464275.1|	76.3	1e-13	hypothetical protein SORBIDRAFT_01g015420 [Sorghum bicolor] >gi|241918129|gb|EER91273.1| hypothetical protein SORBIDRAFT_01g015420 [Sorghum bicolor]	--	--	--	--	--	--	--	--	--	--	--	--	--	--	-	-	-
Unigene100131_All	302	0	0	0	0	7	2.2306	0	0	0	0	--	--	--	--	--	--	--	--	--	--	--	--	--	--	--	--	--	--	-	-	-
Unigene100132_All	260	31	10.5491	19	5.7717	52	19.2465	53	19.0087	46	15.2127	--	--	--	--	--	--	--	--	--	--	--	--	--	--	--	--	--	--	-	-	-
Unigene100133_All	248	0	0	0	0	4	1.5521	0	0	0	0	--	--	--	--	--	--	--	--	--	--	--	--	--	--	--	--	--	--	-	-	-
Unigene100134_All	268	0	0	0	0	9	3.2317	0	0	0	0	--	--	--	--	--	--	--	--	--	--	--	--	--	--	--	--	--	--	-	-	-
Unigene100135_All	227	0	0	13	4.5232	7	2.9675	1	0.4108	0	0	--	--	--	--	--	--	--	--	--	--	--	--	--	--	--	--	--	--	-	-	-
Unigene100136_All	253	0	0	1	0.3122	3	1.1411	1	0.3686	21	7.1371	--	--	--	--	--	--	--	--	--	--	--	--	--	--	--	--	--	--	-	-	-
Unigene100137_All	514	12	2.0656	2	0.3073	3	0.5617	9	1.6328	4	0.6691	--	--	--	--	--	--	--	--	--	--	--	--	--	--	--	--	--	--	-	-	-
Unigene100138_All	333	0	0	1	0.2372	4	1.1559	0	0	0	0	gi|115468674|ref|NP_001057936.1|	50.4	4e-13	Os06g0580100 [Oryza sativa Japonica Group] >gi|113595976|dbj|BAF19850.1| Os06g0580100 [Oryza sativa Japonica Group]	--	--	--	--	--	--	--	--	--	--	--	--	--	--	-	-	-
Unigene100139_All	261	49	16.6106	34	10.2888	39	14.3796	81	28.9398	62	20.4256	gi|242087763|ref|XP_002439714.1|	136	6e-32	hypothetical protein SORBIDRAFT_09g018880 [Sorghum bicolor] >gi|241944999|gb|EES18144.1| hypothetical protein SORBIDRAFT_09g018880 [Sorghum bicolor]	--	--	--	--	--	--	--	--	--	--	--	--	--	--	-	-	-
Unigene10013_All	309	10	2.8633	45	11.5022	13	4.0486	2	0.6036	18	5.0088	gi|76262498|gb|ABA41399.1|	95.1	2e-19	pherophorin-C1 protein precursor [Chlamydomonas reinhardtii]	sp|Q9T0K5|LRX3_ARATH	82.8	6e-16	Leucine-rich repeat extensin-like protein 3 OS=Arabidopsis thaliana GN=LRX3 PE=1 SV=1	Rv3876	64.7	4e-11	COG0455	ATPases involved in chromosome partitioning	K12825	8e-12	65.5	ppp:PHYPADRAFT_174116	splicing factor 3A subunit 1	-	-	-
Unigene100140_All	230	0	0	0	0	4	1.6736	0	0	1	0.3738	--	--	--	--	--	--	--	--	--	--	--	--	--	--	--	--	--	--	-	-	-
Unigene100141_All	244	0	0	0	0	2	0.7888	0	0	0	0	gi|77556353|gb|ABA99149.1|	55.5	2e-07	retrotransposon protein, putative, unclassified [Oryza sativa (japonica cultivar-group)]	--	--	--	--	--	--	--	--	--	--	--	--	--	--	-	-	-
Unigene100142_All	355	3	0.7477	7	1.5574	2	0.5422	5	1.3134	6	1.4533	--	--	--	--	--	--	--	--	--	--	--	--	--	--	--	--	--	--	-	-	-
Unigene100143_All	727	0	0	0	0	156	20.6496	0	0	0	0	gi|242091015|ref|XP_002441340.1|	117	1e-25	hypothetical protein SORBIDRAFT_09g024750 [Sorghum bicolor] >gi|241946625|gb|EES19770.1| hypothetical protein SORBIDRAFT_09g024750 [Sorghum bicolor]	--	--	--	--	--	--	--	--	--	--	--	--	--	--	-	-	-
Unigene100144_All	214	0	0	1	0.3691	1	0.4497	2	0.8715	0	0	gi|297596098|ref|NP_001042010.2|	95.5	2e-19	Os01g0146700 [Oryza sativa Japonica Group] >gi|255672871|dbj|BAF03924.2| Os01g0146700 [Oryza sativa Japonica Group]	--	--	--	--	--	--	--	--	--	--	--	--	--	--	-	-	-
Unigene100145_All	246	5	1.7983	5	1.6053	14	5.4767	0	0	7	2.4467	--	--	--	--	--	--	--	--	--	--	--	--	--	--	--	--	--	--	-	-	-
Unigene100146_All	251	0	0	0	0	5	1.917	0	0	1	0.3426	--	--	--	--	--	--	--	--	--	--	--	--	--	--	--	--	--	--	-	-	-
Unigene100147_All	282	4	1.255	5	1.4004	7	2.3888	0	0	1	0.3049	gi|115476244|ref|NP_001061718.1|	72	2e-15	Os08g0389500 [Oryza sativa Japonica Group] >gi|113623687|dbj|BAF23632.1| Os08g0389500 [Oryza sativa Japonica Group]	sp|P04146|COPIA_DROME	49.7	5e-08	Copia protein OS=Drosophila melanogaster GN=GIP PE=1 SV=3	--	--	--	--	--	K05356	4e-21	88.6	sbi:SORBI_0011s005450	solanesyl diphosphate synthase [EC:2.5.1.11]	-	-	-
Unigene100148_All	309	2	0.5727	8	2.0448	11	3.4258	3	0.9053	1	0.2783	--	--	--	--	--	--	--	--	--	--	--	--	--	--	--	--	--	--	-	-	-
Unigene100149_All	237	1	0.3733	0	0	1	0.406	1	0.3935	1	0.3628	--	--	--	--	--	--	--	--	--	--	--	--	--	--	--	--	--	--	-	-	-
Unigene10014_All	313	0	0	35	8.8318	0	0	0	0	0	0	gi|242049074|ref|XP_002462281.1|	75.5	2e-13	hypothetical protein SORBIDRAFT_02g023053 [Sorghum bicolor] >gi|241925658|gb|EER98802.1| hypothetical protein SORBIDRAFT_02g023053 [Sorghum bicolor]	--	--	--	--	--	--	--	--	--	--	--	--	--	--	-	-	-
Unigene100150_All	343	0	0	0	0	7	1.9639	18	4.8936	4	1.0027	--	--	--	--	--	--	--	--	--	--	--	--	--	--	--	--	--	--	-	-	-
Unigene100151_All	243	72	26.2153	5	1.6251	17	6.7323	77	29.5485	27	9.5539	gi|195652579|gb|ACG45757.1|	56.2	1e-07	hypothetical protein [Zea mays]	--	--	--	--	--	--	--	--	--	--	--	--	--	--	-	-	-
Unigene100152_All	941	0	0	0	0	49	5.011	0	0	0	0	gi|116317822|emb|CAH65857.1|	169	6e-41	OSIGBa0126J24.2 [Oryza sativa (indica cultivar-group)]	sp|B0BN95|HARB1_RAT	63.9	2e-09	Putative nuclease HARBI1 OS=Rattus norvegicus GN=Harbi1 PE=2 SV=1	--	--	--	--	--	--	--	--	--	--	-	-	-
Unigene100153_All	259	0	0	0	0	14	5.2018	0	0	1	0.332	gi|242071557|ref|XP_002451055.1|	85.5	2e-16	hypothetical protein SORBIDRAFT_05g023500 [Sorghum bicolor] >gi|241936898|gb|EES10043.1| hypothetical protein SORBIDRAFT_05g023500 [Sorghum bicolor]	--	--	--	--	--	--	--	--	--	--	--	--	--	--	-	-	-
Unigene100154_All	320	3	0.8295	4	0.9873	10	3.0073	4	1.1656	4	1.0748	gi|242062014|ref|XP_002452296.1|	61.2	3e-09	hypothetical protein SORBIDRAFT_04g023190 [Sorghum bicolor] >gi|241932127|gb|EES05272.1| hypothetical protein SORBIDRAFT_04g023190 [Sorghum bicolor]	--	--	--	--	--	--	--	--	--	--	--	--	--	--	-	-	-
Unigene100155_All	753	4	0.47	1	0.1049	51	6.5177	0	0	1	0.1142	gi|297610211|ref|NP_001064280.2|	274	7e-73	Os10g0192300 [Oryza sativa Japonica Group] >gi|255679265|dbj|BAF26194.2| Os10g0192300 [Oryza sativa Japonica Group]	sp|Q1HG60|PIF1_RAT	63.9	1e-09	ATP-dependent DNA helicase PIF1 OS=Rattus norvegicus GN=Pif1 PE=2 SV=1	--	--	--	--	--	--	--	--	--	--	-	-	-
Unigene100156_All	311	0	0	0	0	17	5.2603	0	0	0	0	--	--	--	--	--	--	--	--	--	--	--	--	--	--	--	--	--	--	-	-	-
Unigene100157_All	249	0	0	0	0	5	1.9324	2	0.749	0	0	--	--	--	--	--	--	--	--	--	--	--	--	--	--	--	--	--	--	-	-	-
Unigene100158_All	286	7	2.1655	1	0.2762	12	4.0377	0	0	5	1.5032	--	--	--	--	--	--	--	--	--	--	--	--	--	--	--	--	--	--	-	-	-
Unigene100159_All	364	2	0.4861	7	1.5189	10	2.6438	7	1.7933	10	2.3622	gi|226530605|ref|NP_001149831.1|	71.2	3e-12	50S ribosomal protein L12-2 [Zea mays] >gi|195634919|gb|ACG36928.1| 50S ribosomal protein L12-2 [Zea mays]	--	--	--	--	--	--	--	--	--	--	--	--	--	--	-	-	-
Unigene10015_All	309	20	5.7266	0	0	68	21.1774	14	4.2249	99	27.5486	--	--	--	--	--	--	--	--	--	--	--	--	--	--	--	--	--	--	-	-	-
Unigene100160_All	368	0	0	0	0	2	0.523	0	0	4	0.9346	--	--	--	--	--	--	--	--	--	--	--	--	--	--	--	--	--	--	-	-	-
Unigene100161_All	602	0	0	0	0	33	5.2752	42	6.5058	0	0	--	--	--	--	--	--	--	--	--	--	--	--	--	--	--	--	--	--	-	-	-
Unigene100162_All	245	0	0	0	0	2	0.7856	3	1.1418	0	0	--	--	--	--	--	--	--	--	--	--	--	--	--	--	--	--	--	--	-	-	-
Unigene100163_All	250	0	0	1	0.3159	8	3.0794	0	0	0	0	--	--	--	--	--	--	--	--	--	--	--	--	--	--	--	--	--	--	-	-	-
Unigene100164_All	224	1	0.395	3	1.0578	3	1.2888	0	0	2	0.7677	--	--	--	--	--	--	--	--	--	--	--	--	--	--	--	--	--	--	-	-	-
Unigene100165_All	567	4	0.6242	0	0	27	4.5825	0	0	1	0.1516	gi|195612758|gb|ACG28209.1|	216	2e-73	cytochrome P450 CYP94C20 [Zea mays]	sp|P98188|C94A2_VICSA	89.7	9e-22	Cytochrome P450 94A2 OS=Vicia sativa GN=CYP94A2 PE=2 SV=1	--	--	--	--	--	K00517	3e-22	89.7	ath:AT3G56630	[EC:1.14.-.-]	-	-	-
Unigene100166_All	280	0	0	0	0	7	2.4058	0	0	0	0	--	--	--	--	--	--	--	--	--	--	--	--	--	--	--	--	--	--	-	-	-
Unigene100167_All	244	1	0.3626	0	0	3	1.1832	0	0	0	0	--	--	--	--	--	--	--	--	--	--	--	--	--	--	--	--	--	--	-	-	-
Unigene100168_All	231	1	0.383	0	0	22	9.165	2	0.8074	0	0	gi|242045550|ref|XP_002460646.1|	67.4	5e-11	hypothetical protein SORBIDRAFT_02g032435 [Sorghum bicolor] >gi|241924023|gb|EER97167.1| hypothetical protein SORBIDRAFT_02g032435 [Sorghum bicolor]	--	--	--	--	--	--	--	--	--	--	--	--	--	--	-	-	-
Unigene100169_All	607	0	0	0	0	38	6.0244	0	0	0	0	--	--	--	--	--	--	--	--	--	--	--	--	--	--	--	--	--	--	-	-	-
Unigene10016_All	603	35	5.1355	63	8.2518	1	0.1596	11	1.7011	4	0.5704	gi|115456589|ref|NP_001051895.1|	80.9	1e-15	Os03g0848700 [Oryza sativa Japonica Group] >gi|113550366|dbj|BAF13809.1| Os03g0848700 [Oryza sativa Japonica Group]	--	--	--	--	--	--	--	--	--	--	--	--	--	--	-	-	-
Unigene100170_All	386	0	0	0	0	32	7.9778	0	0	0	0	gi|38568032|emb|CAD40406.3|	82.4	1e-15	OSJNBa0065J03.2 [Oryza sativa (japonica cultivar-group)]	--	--	--	--	--	--	--	--	--	--	--	--	--	--	-	-	-
Unigene100171_All	315	0	0	0	0	14	4.277	0	0	1	0.273	--	--	--	--	--	--	--	--	--	--	--	--	--	--	--	--	--	--	-	-	-
Unigene100172_All	333	2	0.5314	6	1.4231	9	2.6009	2	0.5601	3	0.7746	gi|112982633|dbj|BAF03495.1|	102	1e-21	8-oxoguanine DNA glycosylase [Populus nigra]	sp|Q9V3I8|OGG1_DROME	52.8	7e-07	N-glycosylase/DNA lyase OS=Drosophila melanogaster GN=Ogg1 PE=2 SV=2	--	--	--	--	--	K03660	2e-40	132	sbi:SORBI_04g022540	N-glycosylase/DNA lyase [EC:3.2.2.- 4.2.99.18]	-	-	-
Unigene100173_All	241	32	11.7479	22	7.2099	11	4.3924	12	4.6432	32	11.4171	gi|226501400|ref|NP_001146954.1|	52	1e-13	acid phosphatase/vanadium-dependent haloperoxidase related [Zea mays] >gi|195605796|gb|ACG24728.1| acid phosphatase/vanadium-dependent haloperoxidase related [Zea mays]	--	--	--	--	--	--	--	--	--	K09775	2e-09	38.9	rcu:RCOM_1081740	hypothetical protein	-	-	-
Unigene100174_All	295	1	0.2999	0	0	28	9.1339	0	0	0	0	--	--	--	--	--	--	--	--	--	--	--	--	--	--	--	--	--	--	-	-	-
Unigene100175_All	237	5	1.8666	5	1.6663	6	2.4363	1	0.3935	2	0.7256	--	--	--	--	--	--	--	--	--	--	--	--	--	--	--	--	--	--	-	-	-
Unigene100176_All	262	4	1.3508	14	4.2204	14	5.1422	3	1.0678	5	1.6409	gi|297604633|ref|NP_001055800.2|	61.2	3e-09	Os05g0468600 [Oryza sativa Japonica Group] >gi|255676432|dbj|BAF17714.2| Os05g0468600 [Oryza sativa Japonica Group]	--	--	--	--	--	--	--	--	--	--	--	--	--	--	-	-	-
Unigene100177_All	473	0	0	9	1.5028	38	7.7312	0	0	1	0.1818	--	--	--	--	--	--	--	--	--	--	--	--	--	--	--	--	--	--	-	-	-
Unigene100178_All	485	0	0	0	0	21	4.1668	4	0.7691	2	0.3546	--	--	--	--	--	--	--	--	--	--	--	--	--	--	--	--	--	--	-	-	-
Unigene100179_All	304	0	0	0	0	9	2.849	0	0	0	0	--	--	--	--	--	--	--	--	--	--	--	--	--	--	--	--	--	--	-	-	-
Unigene10017_All	424	22	4.5908	44	8.1962	18	4.0853	6	1.3196	23	4.6643	gi|157863708|gb|ABV90875.1|	149	1e-35	inositol-1,4,5-triphosphate-5-phosphatase [Solanum lycopersicum]	sp|Q9FUR2|IP5P2_ARATH	138	1e-32	Type I inositol-1,4,5-trisphosphate 5-phosphatase 2 OS=Arabidopsis thaliana GN=IP5P2 PE=1 SV=2	SPBC2G2.02_2	49.7	2e-06	COG5411	Phosphatidylinositol 5-phosphate phosphatase	--	--	--	--	--	-	-	-
Unigene100180_All	380	3	0.6985	2	0.4157	3	0.7597	1	0.2454	3	0.6788	gi|226494781|ref|NP_001151370.1|	115	1e-25	plant-specific domain TIGR01568 family protein [Zea mays] >gi|195646242|gb|ACG42589.1| plant-specific domain TIGR01568 family protein [Zea mays]	--	--	--	--	--	--	--	--	--	--	--	--	--	--	-	-	-
Unigene100181_All	218	1	0.4059	1	0.3623	11	4.8558	0	0	1	0.3944	gi|226492320|ref|NP_001148936.1|	89.7	9e-18	anthocyanidin 3-O-glucosyltransferase [Zea mays] >gi|195623404|gb|ACG33532.1| anthocyanidin 3-O-glucosyltransferase [Zea mays]	--	--	--	--	--	--	--	--	--	--	--	--	--	--	-	-	-
Unigene100182_All	229	0	0	0	0	4	1.6809	0	0	1	0.3755	--	--	--	--	--	--	--	--	--	--	--	--	--	--	--	--	--	--	-	-	-
Unigene100183_All	231	0	0	0	0	3	1.2498	0	0	0	0	--	--	--	--	--	--	--	--	--	--	--	--	--	--	--	--	--	--	-	-	-
Unigene100184_All	307	0	0	0	0	17	5.3288	0	0	2	0.5602	--	--	--	--	--	--	--	--	--	--	--	--	--	--	--	--	--	--	-	-	-
Unigene100185_All	242	0	0	1	0.3264	11	4.3742	0	0	0	0	--	--	--	--	--	--	--	--	--	--	--	--	--	--	--	--	--	--	-	-	-
Unigene100186_All	252	0	0	0	0	3	1.1456	0	0	0	0	--	--	--	--	--	--	--	--	--	--	--	--	--	--	--	--	--	--	-	-	-
Unigene100187_All	446	91	18.0524	81	14.3442	114	24.5976	136	28.4351	88	16.9657	gi|226530767|ref|NP_001151229.1|	97.8	4e-20	elongation factor 1-gamma 2 [Zea mays] >gi|195645182|gb|ACG42059.1| elongation factor 1-gamma 2 [Zea mays]	sp|Q5Z627|EF1G3_ORYSJ	96.3	6e-20	Elongation factor 1-gamma 3 OS=Oryza sativa subsp. japonica GN=Os06g0571400 PE=2 SV=1	--	--	--	--	--	K03233	1e-21	98.6	sbi:SORBI_04g007760	elongation factor EF-1 gamma subunit	-	-	-
Unigene100188_All	341	1	0.2595	0	0	47	13.2637	1	0.2735	8	2.0172	--	--	--	--	--	--	--	--	--	--	--	--	--	--	--	--	--	--	-	-	-
Unigene100189_All	283	2	0.6253	15	4.1863	10	3.4004	2	0.659	3	0.9115	--	--	--	--	--	--	--	--	--	--	--	--	--	--	--	--	--	--	-	-	-
Unigene10018_All	240	3	1.106	0	0	2	0.8019	1	0.3885	0	0	--	--	--	--	--	--	--	--	--	--	--	--	--	--	--	--	--	--	-	-	-
Unigene100190_All	292	2	0.606	0	0	6	1.9774	1	0.3194	0	0	gi|115450453|ref|NP_001048827.1|	68.6	2e-13	Os03g0126700 [Oryza sativa Japonica Group] >gi|108705965|gb|ABF93760.1| heavy metal-associated domain containing protein, expressed [Oryza sativa (japonica cultivar-group)] >gi|113547298|dbj|BAF10741.1| Os03g0126700 [Oryza sativa Japonica Group]	--	--	--	--	--	--	--	--	--	--	--	--	--	--	-	-	-
Unigene100191_All	390	0	0	0	0	19	4.6883	0	0	0	0	gi|242055861|ref|XP_002457076.1|	56.6	9e-08	hypothetical protein SORBIDRAFT_03g000890 [Sorghum bicolor] >gi|241929051|gb|EES02196.1| hypothetical protein SORBIDRAFT_03g000890 [Sorghum bicolor]	--	--	--	--	--	--	--	--	--	--	--	--	--	--	-	-	-
Unigene100192_All	226	0	0	0	0	16	6.8129	4	1.6504	0	0	--	--	--	--	--	--	--	--	--	--	--	--	--	--	--	--	--	--	-	-	-
Unigene100193_All	220	0	0	0	0	4	1.7497	0	0	0	0	--	--	--	--	--	--	--	--	--	--	--	--	--	--	--	--	--	--	-	-	-
Unigene100194_All	222	0	0	0	0	1	0.4335	0	0	0	0	gi|108864075|gb|ABA91813.2|	107	4e-23	Armadillo/beta-catenin-like repeat family protein, expressed [Oryza sativa (japonica cultivar-group)]	--	--	--	--	--	--	--	--	--	--	--	--	--	--	-	-	-
Unigene100195_All	200	0	0	0	0	4	1.9247	3	1.3988	0	0	gi|226497444|ref|NP_001152118.1|	87.8	1e-23	organic anion transporter [Zea mays] >gi|195652805|gb|ACG45870.1| organic anion transporter [Zea mays]	--	--	--	--	--	--	--	--	--	--	--	--	--	--	-	-	-
Unigene100196_All	240	0	0	0	0	2	0.8019	1	0.3885	0	0	gi|195626410|gb|ACG35035.1|	56.2	3e-18	CID11 [Zea mays]	--	--	--	--	--	--	--	--	--	--	--	--	--	--	-	-	-
Unigene100197_All	240	0	0	2	0.6582	5	2.0048	0	0	0	0	--	--	--	--	--	--	--	--	--	--	--	--	--	--	--	--	--	--	-	-	-
Unigene100198_All	364	0	0	1	0.217	9	2.3794	0	0	2	0.4724	gi|15234749|ref|NP_194775.1|	52	2e-06	glycine-rich protein [Arabidopsis thaliana] >gi|7269947|emb|CAB79764.1| glycine-rich protein [Arabidopsis thaliana]	sp|P33485|VNUA_SUHVK	49.7	6e-06	Probable nuclear antigen OS=Suid herpesvirus 1 (strain Kaplan) PE=4 SV=1	--	--	--	--	--	--	--	--	--	--	-	-	-
Unigene100199_All	219	0	0	0	0	0	0	0	0	0	0	gi|226529954|ref|NP_001151499.1|	92.4	1e-24	double-strand break repair protein MRE11 [Zea mays] >gi|195647246|gb|ACG43091.1| double-strand break repair protein MRE11 [Zea mays]	sp|Q9XGM2|MRE11_ARATH	85.1	7e-21	Double-strand break repair protein MRE11 OS=Arabidopsis thaliana GN=MRE11 PE=2 SV=1	SPAC13C5.07	58.2	4e-09	COG0420	DNA repair exonuclease	K10865	4e-26	92.4	zma:100285133	double-strand break repair protein MRE11	-	-	-
Unigene10019_All	462	2	0.383	2	0.3419	2	0.4166	57	11.5049	6	1.1167	--	--	--	--	--	--	--	--	--	--	--	--	--	--	--	--	--	--	-	-	-
Unigene1001_All	1388	320	20.3981	298	16.9572	202	14.005	216	14.5116	222	13.7526	gi|115439957|ref|NP_001044258.1|	595	1e-170	Os01g0751300 [Oryza sativa Japonica Group] >gi|113533789|dbj|BAF06172.1| Os01g0751300 [Oryza sativa Japonica Group]	sp|A4X4N7|IF2_SALTO	57	3e-07	Translation initiation factor IF-2 OS=Salinispora tropica (strain ATCC BAA-916 / DSM 44818 / CNB-440) GN=infB PE=3 SV=1	--	--	--	--	--	--	--	--	--	--	-	-	-
Unigene100200_All	258	1	0.3429	2	0.6123	22	8.2059	0	0	0	0	--	--	--	--	--	--	--	--	--	--	--	--	--	--	--	--	--	--	-	-	-
Unigene100201_All	209	0	0	0	0	1	0.4604	0	0	0	0	gi|302828334|ref|XP_002945734.1|	54.7	3e-07	hydroxyproline-rich glycoprotein ECM component [Volvox carteri f. nagariensis] >gi|300268549|gb|EFJ52729.1| hydroxyproline-rich glycoprotein ECM component [Volvox carteri f. nagariensis]	sp|Q0GK35|VIRBA_BRUO2	52	1e-06	Type IV secretion system protein virB10 OS=Brucella ovis (strain ATCC 25840 / 63/290 / NCTC 10512) GN=virB10 PE=3 SV=2	--	--	--	--	--	K11294	1e-06	48.1	ppp:PHYPADRAFT_70467	nucleolin	-	-	-
Unigene100202_All	243	0	0	0	0	7	2.7721	3	1.1512	0	0	gi|38347333|emb|CAE04907.2|	126	7e-29	OSJNBa0082E08.4 [Oryza sativa (japonica cultivar-group)]	--	--	--	--	--	--	--	--	--	--	--	--	--	--	-	-	-
Unigene100203_All	265	2	0.6677	5	1.4902	4	1.4526	0	0	0	0	--	--	--	--	--	--	--	--	--	--	--	--	--	--	--	--	--	--	-	-	-
Unigene100204_All	1092	1	0.081	5	0.3616	54	4.7588	3	0.2562	5	0.3937	--	--	--	--	--	--	--	--	--	--	--	--	--	--	--	--	--	--	-	-	-
Unigene100205_All	211	0	0	0	0	4	1.8243	0	0	0	0	--	--	--	--	--	--	--	--	--	--	--	--	--	--	--	--	--	--	-	-	-
Unigene100206_All	228	0	0	0	0	3	1.2662	0	0	0	0	--	--	--	--	--	--	--	--	--	--	--	--	--	--	--	--	--	--	-	-	-
Unigene100207_All	409	0	0	0	0	5	1.1764	0	0	0	0	--	--	--	--	--	--	--	--	--	--	--	--	--	--	--	--	--	--	-	-	-
Unigene100208_All	231	0	0	0	0	4	1.6664	0	0	0	0	--	--	--	--	--	--	--	--	--	--	--	--	--	--	--	--	--	--	-	-	-
Unigene100209_All	210	0	0	2	0.7522	3	1.3748	1	0.444	0	0	--	--	--	--	--	--	--	--	--	--	--	--	--	--	--	--	--	--	-	-	-
Unigene10020_All	256	11	3.8017	34	10.4898	12	4.5109	51	18.5772	17	5.7099	--	--	--	--	--	--	--	--	--	--	--	--	--	--	--	--	--	--	-	-	-
Unigene100210_All	204	0	0	0	0	6	2.8304	0	0	5	2.1075	--	--	--	--	--	--	--	--	--	--	--	--	--	--	--	--	--	--	-	-	-
Unigene100211_All	338	0	0	0	0	14	3.986	2	0.5518	0	0	--	--	--	--	--	--	--	--	--	--	--	--	--	--	--	--	--	--	-	-	-
Unigene100212_All	248	0	0	0	0	0	0	2	0.752	0	0	gi|15451607|gb|AAK98731.1|AC090485_10	55.1	2e-07	Putative retroelement [Oryza sativa Japonica Group]	--	--	--	--	--	--	--	--	--	--	--	--	--	--	-	-	-
Unigene100213_All	630	1	0.1404	10	1.2537	59	9.0123	6	0.8881	4	0.5459	gi|115449625|ref|NP_001048512.1|	189	6e-66	Os02g0816400 [Oryza sativa Japonica Group] >gi|113538043|dbj|BAF10426.1| Os02g0816400 [Oryza sativa Japonica Group]	--	--	--	--	--	--	--	--	--	--	--	--	--	--	-	-	-
Unigene100214_All	444	7	1.3949	8	1.4231	15	3.2511	37	7.7709	3	0.581	--	--	--	--	--	--	--	--	--	--	--	--	--	--	--	--	--	--	-	-	-
Unigene100215_All	214	0	0	1	0.3691	4	1.7987	0	0	3	1.2054	--	--	--	--	--	--	--	--	--	--	--	--	--	--	--	--	--	--	-	-	-
Unigene100216_All	211	0	0	0	0	1	0.4561	0	0	0	0	--	--	--	--	--	--	--	--	--	--	--	--	--	--	--	--	--	--	-	-	-
Unigene100217_All	209	10	4.2333	6	2.2674	7	3.2231	5	2.2309	7	2.8799	--	--	--	--	--	--	--	--	--	--	--	--	--	--	--	--	--	--	-	-	-
Unigene100218_All	448	0	0	0	0	22	4.7257	0	0	0	0	--	--	--	--	--	--	--	--	--	--	--	--	--	--	--	--	--	--	-	-	-
Unigene100219_All	299	0	0	0	0	7	2.2529	0	0	0	0	--	--	--	--	--	--	--	--	--	--	--	--	--	--	--	--	--	--	-	-	-
Unigene10021_All	435	0	0	0	0	30	6.6367	0	0	21	4.151	gi|212722562|ref|NP_001132194.1|	46.2	6e-08	hypothetical protein LOC100193622 [Zea mays] >gi|195624424|gb|ACG34042.1| hypothetical protein [Zea mays]	--	--	--	--	--	--	--	--	--	--	--	--	--	--	-	-	-
Unigene100220_All	259	0	0	0	0	2	0.7431	0	0	1	0.332	--	--	--	--	--	--	--	--	--	--	--	--	--	--	--	--	--	--	-	-	-
Unigene100221_All	641	0	0	2	0.2464	109	16.364	8	1.1638	9	1.2073	gi|195651473|gb|ACG45204.1|	194	5e-49	anthocyanidin 5,3-O-glucosyltransferase [Zea mays]	sp|Q4R1I9|ANGLT_ROSHC	134	5e-31	Anthocyanidin 5,3-O-glucosyltransferase OS=Rosa hybrid cultivar GN=RhGT1 PE=2 SV=1	--	--	--	--	--	K08237	2e-24	109	vvi:100246482	hydroquinone glucosyltransferase [EC:2.4.1.218]	-	-	-
Unigene100222_All	404	1	0.219	5	0.9775	3	0.7146	0	0	0	0	gi|242035513|ref|XP_002465151.1|	96.3	1e-19	hypothetical protein SORBIDRAFT_01g032820 [Sorghum bicolor] >gi|241919005|gb|EER92149.1| hypothetical protein SORBIDRAFT_01g032820 [Sorghum bicolor]	--	--	--	--	--	--	--	--	--	--	--	--	--	--	-	-	-
Unigene100223_All	282	0	0	0	0	2	0.6825	1	0.3307	0	0	gi|226507388|ref|NP_001150693.1|	54.7	3e-07	LOC100284326 [Zea mays] >gi|195641102|gb|ACG40019.1| SAM domain family protein [Zea mays]	--	--	--	--	--	--	--	--	--	--	--	--	--	--	-	-	-
Unigene100224_All	250	0	0	0	0	9	3.4644	0	0	2	0.6879	--	--	--	--	--	--	--	--	--	--	--	--	--	--	--	--	--	--	-	-	-
Unigene100225_All	224	0	0	0	0	3	1.2888	0	0	0	0	--	--	--	--	--	--	--	--	--	--	--	--	--	--	--	--	--	--	-	-	-
Unigene100226_All	238	0	0	0	0	3	1.213	1	0.3918	0	0	gi|297719995|ref|NP_001172359.1|	127	4e-29	Os01g0388566 [Oryza sativa Japonica Group] >gi|255673262|dbj|BAH91089.1| Os01g0388566 [Oryza sativa Japonica Group]	--	--	--	--	--	--	--	--	--	--	--	--	--	--	-	-	-
Unigene100227_All	343	1	0.2579	0	0	21	5.8918	0	0	1	0.2507	--	--	--	--	--	--	--	--	--	--	--	--	--	--	--	--	--	--	-	-	-
Unigene100228_All	217	0	0	0	0	4	1.7739	0	0	1	0.3962	gi|242091227|ref|XP_002441446.1|	55.1	2e-07	hypothetical protein SORBIDRAFT_09g026860 [Sorghum bicolor] >gi|241946731|gb|EES19876.1| hypothetical protein SORBIDRAFT_09g026860 [Sorghum bicolor]	--	--	--	--	--	--	--	--	--	--	--	--	--	--	-	-	-
Unigene100229_All	980	0	0	0	0	118	11.5872	0	0	0	0	--	--	--	--	--	--	--	--	--	--	--	--	--	--	--	--	--	--	-	-	-
Unigene10022_All	265	4	1.3355	1	0.298	9	3.2683	17	5.9821	1	0.3245	--	--	--	--	--	--	--	--	--	--	--	--	--	--	--	--	--	--	-	-	-
Unigene100230_All	205	0	0	0	0	8	3.7554	0	0	0	0	--	--	--	--	--	--	--	--	--	--	--	--	--	--	--	--	--	--	-	-	-
Unigene100231_All	374	0	0	0	0	20	5.1461	5	1.2467	0	0	--	--	--	--	--	--	--	--	--	--	--	--	--	--	--	--	--	--	-	-	-
Unigene100232_All	234	0	0	0	0	10	4.1125	0	0	0	0	--	--	--	--	--	--	--	--	--	--	--	--	--	--	--	--	--	--	-	-	-
Unigene100233_All	497	0	0	0	0	77	14.9093	0	0	0	0	--	--	--	--	--	--	--	--	--	--	--	--	--	--	--	--	--	--	-	-	-
Unigene100234_All	452	0	0	0	0	17	3.6194	0	0	0	0	gi|297608721|ref|NP_001062022.2|	92.8	4e-20	Os08g0473300 [Oryza sativa Japonica Group] >gi|255678518|dbj|BAF23936.2| Os08g0473300 [Oryza sativa Japonica Group]	--	--	--	--	--	--	--	--	--	--	--	--	--	--	-	-	-
Unigene100235_All	251	0	0	2	0.6293	10	3.834	2	0.743	0	0	--	--	--	--	--	--	--	--	--	--	--	--	--	--	--	--	--	--	-	-	-
Unigene100236_All	737	0	0	0	0	89	11.621	2	0.2531	0	0	gi|47834397|gb|AAT38896.1|	249	2e-65	beta-amyrin synthase [Avena prostrata]	sp|P38605|CAS1_ARATH	193	1e-48	Cycloartenol synthase OS=Arabidopsis thaliana GN=CAS1 PE=1 SV=2	YHR072w	125	9e-29	COG1657	Squalene cyclase	K01853	6e-54	207	pop:POPTR_717351	cycloartenol synthase [EC:5.4.99.8]	-	-	-
Unigene100237_All	293	0	0	0	0	6	1.9706	0	0	0	0	gi|115480958|ref|NP_001064072.1|	92	2e-18	Os10g0124300 [Oryza sativa Japonica Group] >gi|113638681|dbj|BAF25986.1| Os10g0124300 [Oryza sativa Japonica Group]	--	--	--	--	--	--	--	--	--	K13457	3e-06	47	osa:4342596	disease resistance protein RPM1	-	-	-
Unigene100238_All	332	0	0	0	0	26	7.5363	0	0	0	0	gi|226503779|ref|NP_001148383.1|	72.4	2e-12	60S ribosomal protein L29 [Zea mays] >gi|195609510|gb|ACG26585.1| 60S ribosomal protein L29 [Zea mays] >gi|195609954|gb|ACG26807.1| 60S ribosomal protein L29 [Zea mays] >gi|195610760|gb|ACG27210.1| 60S ribosomal protein L29 [Zea mays] >gi|195616126|gb|ACG29893.1| 60S ribosomal protein L29 [Zea mays] >gi|195618830|gb|ACG31245.1| 60S ribosomal protein L29 [Zea mays]	sp|P05747|RL29_YEAST	99.8	5e-21	60S ribosomal protein L29 OS=Saccharomyces cerevisiae GN=RPL29 PE=1 SV=3	--	--	--	--	--	K02905	6e-15	75.9	cme:CME046C	large subunit ribosomal protein L29e	-	-	-
Unigene100239_All	567	0	0	1	0.1393	64	10.8622	0	0	2	0.3033	--	--	--	--	--	--	--	--	--	--	--	--	--	--	--	--	--	--	-	-	-
Unigene10023_All	383	11	2.5411	0	0	2	0.5025	14	3.4086	3	0.6735	gi|297725145|ref|NP_001174936.1|	220	3e-57	Os06g0656000 [Oryza sativa Japonica Group] >gi|255677288|dbj|BAH93664.1| Os06g0656000 [Oryza sativa Japonica Group]	sp|P52707|MDL3_PRUSE	102	1e-21	(R)-mandelonitrile lyase 3 OS=Prunus serotina GN=MDL3 PE=2 SV=1	DR0965	65.5	2e-11	COG2303	Choline dehydrogenase and related flavoproteins	K08248	2e-30	127	ath:AT1G73050	mandelonitrile lyase [EC:4.1.2.10]	-	-	-
Unigene100240_All	209	0	0	0	0	2	0.9209	0	0	0	0	--	--	--	--	--	--	--	--	--	--	--	--	--	K08734	3e-06	47	sbi:SORBI_03g046470	DNA mismatch repair protein MLH1	-	-	-
Unigene100241_All	1226	2	0.1443	8	0.5154	88	6.9074	2	0.1521	4	0.2805	--	--	--	--	--	--	--	--	--	--	--	--	--	--	--	--	--	--	-	-	-
Unigene100242_All	272	0	0	0	0	32	11.3215	0	0	0	0	--	--	--	--	--	--	--	--	--	--	--	--	--	--	--	--	--	--	-	-	-
Unigene100243_All	1601	0	0	0	0	340	20.4367	0	0	64	3.4373	gi|117621924|gb|ABK51310.1|	348	2e-94	RPG1 [Hordeum vulgare subsp. vulgare] >gi|117621926|gb|ABK51311.1| RPG1 [Hordeum vulgare subsp. vulgare] >gi|117621928|gb|ABK51312.1| RPG1 [Hordeum vulgare subsp. vulgare]	sp|Q39086|SD17_ARATH	164	2e-39	Receptor-like serine/threonine-protein kinase SD1-7 OS=Arabidopsis thaliana GN=SD17 PE=1 SV=1	YAR019c	89	2e-17	COG0515	Serine/threonine protein kinase	K00924	8e-34	142	ath:AT5G47070	[EC:2.7.1.-]	-	-	-
Unigene100244_All	235	0	0	0	0	4	1.638	0	0	0	0	--	--	--	--	--	--	--	--	--	--	--	--	--	--	--	--	--	--	-	-	-
Unigene100245_All	222	2	0.7971	0	0	0	0	0	0	0	0	gi|115480083|ref|NP_001063635.1|	78.2	7e-23	Os09g0510700 [Oryza sativa Japonica Group] >gi|113631868|dbj|BAF25549.1| Os09g0510700 [Oryza sativa Japonica Group]	sp|Q5W7F2|AGD3_ARATH	72.4	4e-20	ADP-ribosylation factor GTPase-activating protein AGD3 OS=Arabidopsis thaliana GN=AGD3 PE=1 SV=1	--	--	--	--	--	K12489	3e-22	74.7	pop:POPTR_554695	Arf-GAP with coiled-coil, ANK repeat and PH domain-containing protein	-	-	-
Unigene100246_All	245	0	0	1	0.3224	24	9.4269	29	11.0378	1	0.351	gi|302828408|ref|XP_002945771.1|	55.8	1e-07	pathogenesis-related protein 1-like protein [Volvox carteri f. nagariensis] >gi|300268586|gb|EFJ52766.1| pathogenesis-related protein 1-like protein [Volvox carteri f. nagariensis]	sp|Q9FPQ6|GP1_CHLRE	51.6	1e-06	Vegetative cell wall protein gp1 OS=Chlamydomonas reinhardtii GN=GP1 PE=2 SV=1	--	--	--	--	--	--	--	--	--	--	-	-	-
Unigene100247_All	250	2	0.7078	3	0.9478	9	3.4644	0	0	0	0	gi|115465968|ref|NP_001056583.1|	91.7	2e-18	Os06g0111200 [Oryza sativa Japonica Group] >gi|7363276|dbj|BAA93020.1| selenium-binding protein-like [Oryza sativa Japonica Group] >gi|113594623|dbj|BAF18497.1| Os06g0111200 [Oryza sativa Japonica Group]	--	--	--	--	--	--	--	--	--	--	--	--	--	--	-	-	-
Unigene100248_All	544	0	0	0	0	27	4.7763	0	0	0	0	gi|159488859|ref|XP_001702418.1|	62	4e-09	acyl-coa-binding protein [Chlamydomonas reinhardtii] >gi|158271086|gb|EDO96913.1| acyl-coa-binding protein [Chlamydomonas reinhardtii]	sp|O01805|ACBP1_CAEEL	82.8	1e-15	Acyl-CoA-binding protein homolog 1 OS=Caenorhabditis elegans GN=acbp-1 PE=2 SV=1	YGR037c	71.6	7e-13	COG4281	Acyl-CoA-binding protein	--	--	--	--	--	-	-	-
Unigene100249_All	361	0	0	0	0	4	1.0663	0	0	2	0.4764	gi|115486209|ref|NP_001068248.1|	57.4	5e-08	Os11g0606200 [Oryza sativa Japonica Group] >gi|113645470|dbj|BAF28611.1| Os11g0606200 [Oryza sativa Japonica Group]	--	--	--	--	--	--	--	--	--	--	--	--	--	--	-	-	-
Unigene10024_All	263	0	0	11	3.3034	6	2.1954	0	0	6	1.9616	gi|38346584|emb|CAE04648.2|	70.5	6e-12	OSJNBa0061G20.4 [Oryza sativa (japonica cultivar-group)]	--	--	--	--	--	--	--	--	--	K13148	3e-07	50.4	vvi:100261060	integrator complex subunit 11 [EC:3.1.27.-]	-	-	-
Unigene100250_All	317	0	0	2	0.4983	9	2.7322	1	0.2942	0	0	--	--	--	--	--	--	--	--	--	--	--	--	--	--	--	--	--	--	-	-	-
Unigene100251_All	300	0	0	0	0	8	2.5662	0	0	1	0.2866	gi|115456667|ref|NP_001051934.1|	50.8	5e-06	Os03g0854000 [Oryza sativa Japonica Group] >gi|29126342|gb|AAO66534.1| expressed protein [Oryza sativa Japonica Group] >gi|108712162|gb|ABF99957.1| Uncharacterised protein family containing protein, expressed [Oryza sativa (japonica cultivar-group)] >gi|113550405|dbj|BAF13848.1| Os03g0854000 [Oryza sativa Japonica Group]	--	--	--	--	--	--	--	--	--	--	--	--	--	--	-	-	-
Unigene100252_All	501	0	0	3	0.4729	11	2.1129	0	0	0	0	--	--	--	--	--	--	--	--	--	--	--	--	--	--	--	--	--	--	-	-	-
Unigene100253_All	265	1	0.3339	0	0	4	1.4526	1	0.3519	0	0	gi|226492322|ref|NP_001151232.1|	72.4	1e-12	gibberellin receptor GID1L2 [Zea mays] >gi|195645210|gb|ACG42073.1| gibberellin receptor GID1L2 [Zea mays]	--	--	--	--	--	--	--	--	--	--	--	--	--	--	-	-	-
Unigene100254_All	732	0	0	0	0	113	14.8556	0	0	0	0	gi|297606231|ref|NP_001058142.2|	117	2e-46	Os06g0635500 [Oryza sativa Japonica Group] >gi|51535904|dbj|BAD37987.1| NAM-like protein [Oryza sativa Japonica Group] >gi|255677255|dbj|BAF20056.2| Os06g0635500 [Oryza sativa Japonica Group]	--	--	--	--	--	--	--	--	--	--	--	--	--	--	-	-	-
Unigene100255_All	290	0	0	0	0	0	0	0	0	0	0	--	--	--	--	--	--	--	--	--	--	--	--	--	--	--	--	--	--	-	-	-
Unigene100256_All	658	0	0	0	0	39	5.7038	11	1.5589	0	0	--	--	--	--	--	--	--	--	--	--	--	--	--	--	--	--	--	--	-	-	-
Unigene100257_All	325	1	0.2722	4	0.9721	5	1.4805	4	1.1477	6	1.5874	gi|116309032|emb|CAH66146.1|	55.8	6e-11	OSIGBa0114M03.4 [Oryza sativa (indica cultivar-group)]	--	--	--	--	--	--	--	--	--	--	--	--	--	--	-	-	-
Unigene100258_All	327	10	2.7057	36	8.6952	13	3.8258	1	0.2852	20	5.259	gi|116309467|emb|CAH66538.1|	127	3e-29	H0209H04.5 [Oryza sativa (indica cultivar-group)]	--	--	--	--	--	--	--	--	--	--	--	--	--	--	-	-	-
Unigene100259_All	257	0	0	4	1.2293	8	2.9956	1	0.3628	4	1.3383	--	--	--	--	--	--	--	--	--	--	--	--	--	--	--	--	--	--	-	-	-
Unigene10025_All	276	7	2.244	8	2.2893	5	1.7433	2	0.6757	10	3.1154	gi|115480177|ref|NP_001063682.1|	96.3	1e-19	Os09g0517800 [Oryza sativa Japonica Group] >gi|113631915|dbj|BAF25596.1| Os09g0517800 [Oryza sativa Japonica Group]	--	--	--	--	--	--	--	--	--	--	--	--	--	--	-	-	-
Unigene100260_All	227	1	0.3898	0	0	7	2.9675	0	0	2	0.7576	--	--	--	--	--	--	--	--	--	--	--	--	--	--	--	--	--	--	-	-	-
Unigene100261_All	230	0	0	0	0	3	1.2552	1	0.4054	0	0	--	--	--	--	--	--	--	--	--	--	--	--	--	--	--	--	--	--	-	-	-
Unigene100262_All	386	2	0.4584	0	0	11	2.7424	0	0	1	0.2228	gi|77557048|gb|ABA99844.1|	85.1	1e-29	Protein kinase domain containing protein, expressed [Oryza sativa (japonica cultivar-group)]	--	--	--	--	--	--	--	--	--	--	--	--	--	--	-	-	-
Unigene100263_All	357	0	0	2	0.4425	6	1.6174	2	0.5224	0	0	--	--	--	--	--	--	--	--	--	--	--	--	--	--	--	--	--	--	-	-	-
Unigene100264_All	578	10	1.5307	4	0.5466	38	6.3267	19	3.0653	6	0.8926	--	--	--	--	--	--	--	--	--	--	--	--	--	--	--	--	--	--	-	-	-
Unigene100265_All	314	6	1.6906	8	2.0123	17	5.21	5	1.4849	7	1.9169	gi|115481618|ref|NP_001064402.1|	55.8	1e-07	Os10g0347800 [Oryza sativa Japonica Group] >gi|75153188|sp|Q8H8K7.1|FH4_ORYSJ RecName: Full=Formin-like protein 4; AltName: Full=OsFH4; Flags: Precursor >gi|113639011|dbj|BAF26316.1| Os10g0347800 [Oryza sativa Japonica Group]	sp|Q8H8K7|FH4_ORYSJ	55.8	8e-08	Formin-like protein 4 OS=Oryza sativa subsp. japonica GN=FH4 PE=3 SV=1	--	--	--	--	--	--	--	--	--	--	-	-	-
Unigene100266_All	201	44	19.368	25	9.8236	25	11.9692	36	16.7016	43	18.3948	--	--	--	--	--	--	--	--	--	--	--	--	--	--	--	--	--	--	-	-	-
Unigene100267_All	369	0	0	3	0.6421	18	4.6943	1	0.2527	1	0.233	--	--	--	--	--	--	--	--	--	--	--	--	--	--	--	--	--	--	-	-	-
Unigene100268_All	236	0	0	4	1.3387	2	0.8155	2	0.7903	0	0	gi|297611528|ref|NP_001067573.2|	78.6	2e-14	Os11g0237900 [Oryza sativa Japonica Group] >gi|77549502|gb|ABA92299.1| NB-ARC domain containing protein [Oryza sativa (japonica cultivar-group)] >gi|255679939|dbj|BAF27936.2| Os11g0237900 [Oryza sativa Japonica Group]	--	--	--	--	--	--	--	--	--	--	--	--	--	--	-	-	-
Unigene100269_All	263	0	0	0	0	4	1.4636	0	0	1	0.3269	gi|115469824|ref|NP_001058511.1|	80.5	1e-23	Os06g0704700 [Oryza sativa Japonica Group] >gi|113596551|dbj|BAF20425.1| Os06g0704700 [Oryza sativa Japonica Group]	--	--	--	--	--	--	--	--	--	--	--	--	--	--	-	-	-
Unigene10026_All	374	20	4.7314	26	5.4907	3	0.7719	0	0	0	0	--	--	--	--	--	--	--	--	--	--	--	--	--	--	--	--	--	--	-	-	-
Unigene100270_All	284	0	0	0	0	25	8.4712	2	0.6567	0	0	--	--	--	--	--	--	--	--	--	--	--	--	--	--	--	--	--	--	-	-	-
Unigene100271_All	360	10	2.4577	4	0.8776	10	2.6731	18	4.6625	16	3.8216	gi|226503847|ref|NP_001147333.1|	120	6e-27	outer membrane protein, OMP85 family protein [Zea mays] >gi|195610148|gb|ACG26904.1| outer membrane protein, OMP85 family protein [Zea mays]	--	--	--	--	--	--	--	--	--	--	--	--	--	--	-	-	-
Unigene100272_All	255	13	4.5106	26	8.053	49	18.4918	16	5.851	10	3.372	--	--	--	--	--	--	--	--	--	--	--	--	--	--	--	--	--	--	-	-	-
Unigene100273_All	213	0	0	0	0	2	0.9036	0	0	2	0.8074	gi|242036567|ref|XP_002465678.1|	75.9	8e-20	hypothetical protein SORBIDRAFT_01g043590 [Sorghum bicolor] >gi|241919532|gb|EER92676.1| hypothetical protein SORBIDRAFT_01g043590 [Sorghum bicolor]	--	--	--	--	--	--	--	--	--	--	--	--	--	--	-	-	-
Unigene100274_All	230	1	0.3847	2	0.6868	7	2.9288	0	0	0	0	--	--	--	--	--	--	--	--	--	--	--	--	--	--	--	--	--	--	-	-	-
Unigene100275_All	293	88	26.5732	62	16.7128	31	10.1816	51	16.2313	81	23.7706	gi|51535575|dbj|BAD37519.1|	134	3e-31	zinc finger (CCCH-type) protein-like [Oryza sativa Japonica Group]	sp|Q3ED78|C3H7_ARATH	120	3e-27	Zinc finger CCCH domain-containing protein 7 OS=Arabidopsis thaliana GN=At1g21570 PE=1 SV=1	SPBC337.12	64.7	4e-11	COG5084	Cleavage and polyadenylation specificity factor (CPSF) Clipper subunit and related makorin family Zn-finger proteins	--	--	--	--	--	-	-	-
Unigene100276_All	762	2	0.2322	3	0.311	31	3.915	1	0.1224	2	0.2257	--	--	--	--	--	--	--	--	--	--	--	--	--	--	--	--	--	--	-	-	-
Unigene100277_All	247	2	0.7164	7	2.2383	16	6.2337	9	3.3978	4	1.3925	--	--	--	--	--	--	--	--	--	--	--	--	--	--	--	--	--	--	-	-	-
Unigene100278_All	237	0	0	7	2.3328	9	3.6544	1	0.3935	0	0	gi|115439559|ref|NP_001044059.1|	62.8	6e-14	Os01g0714800 [Oryza sativa Japonica Group] >gi|57899822|dbj|BAD87567.1| WRKY13-like [Oryza sativa Japonica Group] >gi|58042749|gb|AAW63718.1| WRKY26 [Oryza sativa Japonica Group] >gi|113533590|dbj|BAF05973.1| Os01g0714800 [Oryza sativa Japonica Group]	--	--	--	--	--	--	--	--	--	--	--	--	--	--	-	-	-
Unigene100279_All	336	0	0	0	0	46	13.1747	0	0	0	0	gi|108707704|gb|ABF95499.1|	89	2e-17	SWIM zinc finger family protein [Oryza sativa (japonica cultivar-group)]	sp|Q9LNG5|PPP7L_ARATH	60.5	3e-09	Serine/threonine-protein phosphatase 7 long form homolog OS=Arabidopsis thaliana GN=At1g48120 PE=2 SV=1	--	--	--	--	--	--	--	--	--	--	-	-	-
Unigene10027_All	378	49	11.4692	20	4.1789	0	0	0	0	38	8.644	--	--	--	--	--	--	--	--	--	--	--	--	--	--	--	--	--	--	-	-	-
Unigene100280_All	322	0	0	1	0.2453	46	13.7475	0	0	2	0.5341	--	--	--	--	--	--	--	--	--	--	--	--	--	--	--	--	--	--	-	-	-
Unigene100281_All	291	0	0	0	0	7	2.3149	7	2.2431	2	0.591	gi|242089363|ref|XP_002440514.1|	60.1	8e-09	hypothetical protein SORBIDRAFT_09g002290 [Sorghum bicolor] >gi|241945799|gb|EES18944.1| hypothetical protein SORBIDRAFT_09g002290 [Sorghum bicolor]	--	--	--	--	--	--	--	--	--	--	--	--	--	--	-	-	-
Unigene100282_All	443	0	0	0	0	30	6.5169	0	0	0	0	gi|6523547|emb|CAB62280.1|	70.5	6e-12	hydroxyproline-rich glycoprotein DZ-HRGP [Volvox carteri f. nagariensis]	sp|Q03672|ATP9_PODAN	99.4	7e-21	ATP synthase subunit 9, mitochondrial OS=Podospora anserina GN=ATP9 PE=3 SV=1	Rv3876	55.8	3e-08	COG0455	ATPases involved in chromosome partitioning	K02128	8e-23	102	zma:100382897	F-type H+-transporting ATPase subunit c [EC:3.6.3.14]	-	-	-
Unigene100283_All	231	0	0	0	0	7	2.9161	0	0	0	0	--	--	--	--	--	--	--	--	--	--	--	--	--	--	--	--	--	--	-	-	-
Unigene100284_All	298	1	0.2969	0	0	2	0.6459	0	0	0	0	gi|226532544|ref|NP_001151342.1|	65.5	6e-25	cytokinin-O-glucosyltransferase 2 [Zea mays] >gi|195645942|gb|ACG42439.1| cytokinin-O-glucosyltransferase 2 [Zea mays]	--	--	--	--	--	--	--	--	--	--	--	--	--	--	-	-	-
Unigene100285_All	319	4	1.1094	7	1.7331	15	4.525	4	1.1693	14	3.7736	--	--	--	--	--	--	--	--	--	--	--	--	--	--	--	--	--	--	-	-	-
Unigene100286_All	282	7	2.1962	30	8.4023	7	2.3888	4	1.3227	8	2.4393	gi|115446739|ref|NP_001047149.1|	73.9	7e-18	Os02g0559800 [Oryza sativa Japonica Group] >gi|60389473|sp|Q9LRB7.1|EL5_ORYSJ RecName: Full=E3 ubiquitin-protein ligase EL5; AltName: Full=Protein ELICITOR 5 >gi|8698833|dbj|BAA96874.1| EL5 [Oryza sativa Japonica Group] >gi|46390996|dbj|BAD16530.1| EL5 [Oryza sativa Japonica Group] >gi|46391000|dbj|BAD16534.1| EL5 [Oryza sativa Japonica Group] >gi|46391004|dbj|BAD16538.1| EL5 [Oryza sativa Japoni…	sp|Q9LRB7|EL5_ORYSJ	73.9	4e-18	E3 ubiquitin-protein ligase EL5 OS=Oryza sativa subsp. japonica GN=EL5.1 PE=1 SV=1	--	--	--	--	--	--	--	--	--	--	-	-	-
Unigene100287_All	239	15	5.5529	3	0.9914	7	2.8185	9	3.5115	2	0.7195	--	--	--	--	--	--	--	--	--	--	--	--	--	--	--	--	--	--	-	-	-
Unigene100288_All	563	4	0.6286	48	6.7338	72	12.3068	9	1.4907	24	3.6654	gi|297721563|ref|NP_001173144.1|	72.4	3e-12	Os02g0736901 [Oryza sativa Japonica Group] >gi|255671237|dbj|BAH91873.1| Os02g0736901 [Oryza sativa Japonica Group]	--	--	--	--	--	--	--	--	--	--	--	--	--	--	-	-	-
Unigene100289_All	222	0	0	0	0	9	3.9013	1	0.42	0	0	--	--	--	--	--	--	--	--	--	--	--	--	--	--	--	--	--	--	-	-	-
Unigene10028_All	487	22	3.9969	18	2.9192	0	0	4	0.7659	32	5.6499	--	--	--	--	--	--	--	--	--	--	--	--	--	--	--	--	--	--	-	-	-
Unigene100290_All	331	0	0	2	0.4772	2	0.5815	0	0	1	0.2598	gi|242094348|ref|XP_002437664.1|	132	4e-49	hypothetical protein SORBIDRAFT_10g000410 [Sorghum bicolor] >gi|241915887|gb|EER89031.1| hypothetical protein SORBIDRAFT_10g000410 [Sorghum bicolor]	sp|Q54S20|MED13_DICDI	50.8	5e-07	Mediator of RNA polymerase II transcription subunit 13 OS=Dictyostelium discoideum GN=amiB PE=2 SV=1	--	--	--	--	--	--	--	--	--	--	-	-	-
Unigene100291_All	238	0	0	0	0	5	2.0217	0	0	0	0	--	--	--	--	--	--	--	--	--	--	--	--	--	--	--	--	--	--	-	-	-
Unigene100292_All	387	0	0	0	0	30	7.4599	5	1.2048	8	1.7775	gi|226529039|ref|NP_001146090.1|	74.3	4e-13	hypothetical protein LOC100279622 [Zea mays] >gi|219885657|gb|ACL53203.1| unknown [Zea mays]	--	--	--	--	--	--	--	--	--	K03834	2e-14	74.3	zma:100279622	tyrosine-specific transport protein	-	-	-
Unigene100293_All	407	0	0	6	1.1643	50	11.8222	2	0.4582	0	0	gi|226497748|ref|NP_001151094.1|	175	1e-43	LOC100284727 [Zea mays] >gi|195644254|gb|ACG41595.1| purple acid phosphatase 1 [Zea mays]	sp|Q8H129|PPA3_ARATH	105	7e-23	Purple acid phosphatase 3 OS=Arabidopsis thaliana GN=PAP3 PE=2 SV=1	--	--	--	--	--	K01078	7e-24	105	ath:AT1G14700	acid phosphatase [EC:3.1.3.2]	-	-	-
Unigene100294_All	221	0	0	5	1.7869	7	3.0481	0	0	0	0	--	--	--	--	--	--	--	--	--	--	--	--	--	--	--	--	--	--	-	-	-
Unigene100295_All	237	0	0	1	0.3333	6	2.4363	0	0	2	0.7256	--	--	--	--	--	--	--	--	--	--	--	--	--	--	--	--	--	--	-	-	-
Unigene100296_All	230	0	0	0	0	2	0.8368	0	0	0	0	--	--	--	--	--	--	--	--	--	--	--	--	--	--	--	--	--	--	-	-	-
Unigene100297_All	306	4	1.1566	1	0.2581	3	0.9435	5	1.5237	2	0.562	--	--	--	--	--	--	--	--	--	--	--	--	--	--	--	--	--	--	-	-	-
Unigene100298_All	458	0	0	0	0	15	3.1517	0	0	0	0	--	--	--	--	sp|A8L6F4|IF2_FRASN	52.8	8e-07	Translation initiation factor IF-2 OS=Frankia sp. (strain EAN1pec) GN=infB PE=3 SV=1	--	--	--	--	--	--	--	--	--	--	-	-	-
Unigene100299_All	612	129	18.6495	2	0.2581	63	9.9063	76	11.5801	94	13.2068	--	--	--	--	--	--	--	--	--	--	--	--	--	--	--	--	--	--	-	-	-
Unigene10029_All	361	19	4.6567	36	7.8763	0	0	0	0	11	2.62	--	--	--	--	--	--	--	--	--	--	--	--	--	--	--	--	--	--	-	-	-
Unigene1002_All	1724	106	5.44	367	16.8134	574	32.0403	60	3.2454	93	4.6384	gi|226496543|ref|NP_001147326.1|	787	0	LOC100280934 [Zea mays] >gi|195609960|gb|ACG26810.1| glucan endo-1,3-beta-glucosidase 7 precursor [Zea mays]	sp|Q9M069|E137_ARATH	408	7e-113	Glucan endo-1,3-beta-glucosidase 7 OS=Arabidopsis thaliana GN=At4g34480 PE=1 SV=2	Rv3876	68.6	3e-11	COG0455	ATPases involved in chromosome partitioning	K01199	2e-57	221	ath:AT3G57260	glucan endo-1,3-beta-D-glucosidase [EC:3.2.1.39]	-	-	-
Unigene100300_All	226	12	4.6979	0	0	3	1.2774	6	2.4757	5	1.9023	gi|242087301|ref|XP_002439483.1|	63.2	9e-10	hypothetical protein SORBIDRAFT_09g007940 [Sorghum bicolor] >gi|241944768|gb|EES17913.1| hypothetical protein SORBIDRAFT_09g007940 [Sorghum bicolor]	--	--	--	--	--	--	--	--	--	--	--	--	--	--	-	-	-
Unigene100301_All	263	87	29.2679	5	1.5016	22	8.0499	50	17.7282	66	21.578	gi|115469948|ref|NP_001058573.1|	58.2	3e-08	Os06g0714300 [Oryza sativa Japonica Group] >gi|53792934|dbj|BAD54110.1| auxin-induced protein-like [Oryza sativa Japonica Group] >gi|113596613|dbj|BAF20487.1| Os06g0714300 [Oryza sativa Japonica Group]	--	--	--	--	--	--	--	--	--	--	--	--	--	--	-	-	-
Unigene100302_All	215	0	0	0	0	5	2.238	2	0.8674	0	0	--	--	--	--	--	--	--	--	--	--	--	--	--	--	--	--	--	--	-	-	-
Unigene100303_All	234	0	0	0	0	8	3.29	1	0.3985	0	0	--	--	--	--	--	--	--	--	--	--	--	--	--	--	--	--	--	--	-	-	-
Unigene100304_All	742	0	0	0	0	67	8.6895	27	3.3932	32	3.7082	--	--	--	--	--	--	--	--	--	--	--	--	--	--	--	--	--	--	-	-	-
Unigene100305_All	239	0	0	1	0.3305	0	0	0	0	0	0	--	--	--	--	--	--	--	--	--	--	--	--	--	--	--	--	--	--	-	-	-
Unigene100306_All	399	0	0	0	0	83	20.0183	0	0	0	0	gi|115459404|ref|NP_001053302.1|	56.6	9e-08	Os04g0513100 [Oryza sativa Japonica Group] >gi|75296414|sp|Q7XPY7.2|BGL14_ORYSJ RecName: Full=Probable inactive beta-glucosidase 14; Short=Os4bglu14; Flags: Precursor >gi|38345324|emb|CAE03397.2| OSJNBa0004N05.21 [Oryza sativa (japonica cultivar-group)] >gi|113564873|dbj|BAF15216.1| Os04g0513100 [Oryza sativa Japonica Group]	sp|Q7XPY7|BGL14_ORYSJ	56.6	5e-08	Probable inactive beta-glucosidase 14 OS=Oryza sativa subsp. japonica GN=BGLU14 PE=2 SV=2	--	--	--	--	--	K05350	2e-06	47.8	pop:POPTR_555358	beta-glucosidase [EC:3.2.1.21]	-	-	-
Unigene100307_All	235	0	0	0	0	1	0.4095	0	0	1	0.3659	--	--	--	--	--	--	--	--	--	--	--	--	--	--	--	--	--	--	-	-	-
Unigene100308_All	216	0	0	0	0	6	2.6731	4	1.7269	2	0.7962	gi|242089375|ref|XP_002440520.1|	59.3	7e-19	hypothetical protein SORBIDRAFT_09g002420 [Sorghum bicolor] >gi|241945805|gb|EES18950.1| hypothetical protein SORBIDRAFT_09g002420 [Sorghum bicolor]	--	--	--	--	--	--	--	--	--	--	--	--	--	--	-	-	-
Unigene100309_All	205	0	0	1	0.3853	4	1.8777	0	0	1	0.4194	--	--	--	--	--	--	--	--	--	--	--	--	--	--	--	--	--	--	-	-	-
Unigene10030_All	671	19	2.5053	43	5.0614	0	0	0	0	15	1.9222	gi|115477613|ref|NP_001062402.1|	79.7	3e-14	Os08g0543600 [Oryza sativa Japonica Group] >gi|113624371|dbj|BAF24316.1| Os08g0543600 [Oryza sativa Japonica Group]	--	--	--	--	--	--	--	--	--	--	--	--	--	--	-	-	-
Unigene100310_All	301	3	0.8818	4	1.0496	25	7.9927	4	1.2392	4	1.1427	gi|229609751|gb|ACQ83491.1|	199	6e-51	CBL-interacting protein kinase 14 [Sorghum bicolor]	sp|Q6Z9F4|CIPK6_ORYSJ	132	5e-31	CBL-interacting protein kinase 6 OS=Oryza sativa subsp. japonica GN=CIPK6 PE=2 SV=1	SPAC14C4.03	55.1	3e-08	COG0515	Serine/threonine protein kinase	K00924	3e-26	113	ath:AT1G30270	[EC:2.7.1.-]	-	-	-
Unigene100311_All	233	11	4.177	5	1.6949	9	3.7171	16	6.4035	12	4.4284	gi|115458548|ref|NP_001052874.1|	62	2e-09	Os04g0440300 [Oryza sativa Japonica Group] >gi|113564445|dbj|BAF14788.1| Os04g0440300 [Oryza sativa Japonica Group]	--	--	--	--	--	--	--	--	--	--	--	--	--	--	-	-	-
Unigene100312_All	216	0	0	1	0.3657	4	1.7821	3	1.2951	1	0.3981	--	--	--	--	--	--	--	--	--	--	--	--	--	--	--	--	--	--	-	-	-
Unigene100313_All	280	7	2.2119	3	0.8462	11	3.7806	6	1.9982	2	0.6142	--	--	--	--	--	--	--	--	--	--	--	--	--	--	--	--	--	--	-	-	-
Unigene100314_All	693	0	0	0	0	62	8.6096	0	0	0	0	gi|115468134|ref|NP_001057666.1|	120	3e-48	Os06g0486800 [Oryza sativa Japonica Group] >gi|109909540|sp|Q9SXP2.2|FDH1_ORYSJ RecName: Full=Formate dehydrogenase 1, mitochondrial; AltName: Full=NAD-dependent formate dehydrogenase 1; Short=FDH 1; Flags: Precursor >gi|51535450|dbj|BAD37348.1| Formate dehydrogenase, mitochondrial precursor [Oryza sativa Japonica Group] >gi|51536124|dbj|BAD38299.1| Formate dehydrogenase, mitochondrial precursor …	sp|Q07103|FDH_NEUCR	197	1e-92	Formate dehydrogenase OS=Neurospora crassa GN=fdh PE=2 SV=1	YOR388c	134	3e-61	COG1052	Lactate dehydrogenase and related dehydrogenases	K00122	1e-49	120	osa:4341069	formate dehydrogenase [EC:1.2.1.2]	-	-	-
Unigene100315_All	238	0	0	0	0	6	2.426	0	0	0	0	--	--	--	--	--	--	--	--	--	--	--	--	--	--	--	--	--	--	-	-	-
Unigene100316_All	241	0	0	1	0.3277	2	0.7986	0	0	0	0	gi|237682379|gb|ACR10239.1|	135	2e-31	heparanase [Oryza sativa Indica Group]	sp|Q9FZP1|HPSE3_ARATH	89	8e-18	Heparanase-like protein 3 OS=Arabidopsis thaliana GN=At5g34940 PE=2 SV=2	--	--	--	--	--	--	--	--	--	--	-	-	-
Unigene100317_All	278	0	0	0	0	2	0.6923	2	0.6709	0	0	--	--	--	--	--	--	--	--	--	--	--	--	--	--	--	--	--	--	-	-	-
Unigene100318_All	326	9	2.4426	23	5.5723	13	3.8375	22	6.293	17	4.4839	--	--	--	--	--	--	--	--	--	--	--	--	--	--	--	--	--	--	-	-	-
Unigene100319_All	243	4	1.4564	0	0	2	0.792	5	1.9187	3	1.0615	gi|261824312|gb|ACX94229.1|	117	3e-26	sucrose phosphate synthase [Sorghum bicolor]	sp|O04932|SPS1_CRAPL	97.8	2e-20	Sucrose-phosphate synthase 1 OS=Craterostigma plantagineum GN=SPS1 PE=2 SV=1	--	--	--	--	--	K00696	1e-27	117	sbi:SORBI_04g005720	sucrose-phosphate synthase [EC:2.4.1.14]	-	-	-
Unigene10031_All	424	9	1.878	37	6.8923	11	2.4966	3	0.6598	2	0.4056	gi|293334829|ref|NP_001168680.1|	50.1	8e-06	hypothetical protein LOC100382469 [Zea mays] >gi|223950175|gb|ACN29171.1| unknown [Zea mays]	--	--	--	--	--	--	--	--	--	--	--	--	--	--	-	-	-
Unigene100320_All	312	0	0	0	0	6	1.8506	1	0.2989	2	0.5512	--	--	--	--	--	--	--	--	--	--	--	--	--	--	--	--	--	--	-	-	-
Unigene100321_All	272	22	7.1562	3	0.8711	10	3.538	15	5.1425	50	15.8061	gi|115462191|ref|NP_001054695.1|	108	3e-23	Os05g0156200 [Oryza sativa Japonica Group] >gi|113578246|dbj|BAF16609.1| Os05g0156200 [Oryza sativa Japonica Group]	--	--	--	--	--	--	--	--	--	--	--	--	--	--	-	-	-
Unigene100322_All	242	0	0	0	0	7	2.7836	0	0	0	0	--	--	--	--	--	--	--	--	--	--	--	--	--	--	--	--	--	--	-	-	-
Unigene100323_All	255	0	0	0	0	23	8.6798	63	23.0383	26	8.7671	--	--	--	--	--	--	--	--	--	--	--	--	--	--	--	--	--	--	-	-	-
Unigene100324_All	252	0	0	0	0	1	0.3819	0	0	0	0	gi|42407620|dbj|BAD08735.1|	54.7	5e-14	1-phosphatidylinositol-3-phosphate 5-kinase-like [Oryza sativa Japonica Group]	--	--	--	--	--	--	--	--	--	K00921	2e-23	80.5	sbi:SORBI_07g022110	1-phosphatidylinositol-3-phosphate 5-kinase [EC:2.7.1.150]	-	-	-
Unigene100325_All	464	0	0	0	0	40	8.2959	0	0	4	0.7413	--	--	--	--	--	--	--	--	--	--	--	--	--	--	--	--	--	--	-	-	-
Unigene100326_All	239	0	0	5	1.6523	9	3.6238	0	0	0	0	--	--	--	--	--	--	--	--	--	--	--	--	--	--	--	--	--	--	-	-	-
Unigene100327_All	242	0	0	0	0	12	4.7719	0	0	0	0	--	--	--	--	--	--	--	--	--	--	--	--	--	--	--	--	--	--	-	-	-
Unigene100328_All	213	0	0	0	0	4	1.8072	1	0.4378	0	0	--	--	--	--	--	--	--	--	--	--	--	--	--	--	--	--	--	--	-	-	-
Unigene100329_All	288	0	0	2	0.5485	22	7.3511	1	0.3238	0	0	--	--	--	--	--	--	--	--	--	--	--	--	--	--	--	--	--	--	-	-	-
Unigene10032_All	321	15	4.1344	11	2.7065	1	0.2998	20	5.81	26	6.9645	--	--	--	--	--	--	--	--	--	--	--	--	--	--	--	--	--	--	-	-	-
Unigene100330_All	350	5	1.264	8	1.8053	16	4.3992	18	4.7957	10	2.4567	--	--	--	--	--	--	--	--	--	--	--	--	--	--	--	--	--	--	-	-	-
Unigene100331_All	231	0	0	0	0	0	0	0	0	0	0	gi|115476868|ref|NP_001062030.1|	69.7	1e-11	Os08g0474700 [Oryza sativa Japonica Group] >gi|113623999|dbj|BAF23944.1| Os08g0474700 [Oryza sativa Japonica Group]	--	--	--	--	--	--	--	--	--	K14006	2e-14	74.3	sbi:SORBI_07g023060	protein transport protein SEC23	-	-	-
Unigene100332_All	209	0	0	0	0	3	1.3813	0	0	0	0	gi|85701179|sp|P84516.1|PER1_SORBI	98.6	2e-20	RecName: Full=Cationic peroxidase SPC4; Flags: Precursor	sp|P84516|PER1_SORBI	98.6	1e-20	Cationic peroxidase SPC4 (Fragment) OS=Sorghum bicolor PE=1 SV=1	--	--	--	--	--	K00430	8e-22	98.6	sbi:SORBI_03g046810	peroxidase [EC:1.11.1.7]	-	-	-
Unigene100333_All	239	0	0	0	0	11	4.4291	6	2.341	0	0	gi|47848257|dbj|BAD22081.1|	97.8	3e-20	ankyrin-like protein [Oryza sativa Japonica Group]	sp|Q566C8|ANR54_RAT	58.2	2e-08	Ankyrin repeat domain-containing protein 54 OS=Rattus norvegicus GN=Ankrd54 PE=2 SV=1	--	--	--	--	--	--	--	--	--	--	-	-	-
Unigene100334_All	234	0	0	0	0	0	0	0	0	0	0	--	--	--	--	--	--	--	--	--	--	--	--	--	--	--	--	--	--	-	-	-
Unigene100335_All	208	1	0.4254	1	0.3797	1	0.4627	0	0	0	0	--	--	--	--	--	--	--	--	--	--	--	--	--	--	--	--	--	--	-	-	-
Unigene100336_All	222	0	0	0	0	9	3.9013	3	1.2601	0	0	gi|32487926|emb|CAE05274.1|	94.4	4e-19	OSJNBb0014D23.8 [Oryza sativa (japonica cultivar-group)]	sp|P04323|POL3_DROME	70.5	3e-12	Retrovirus-related Pol polyprotein from transposon 17.6 OS=Drosophila melanogaster GN=pol PE=4 SV=1	YIL082w-a_2	53.9	7e-08	COG2801	Transposase and inactivated derivatives	--	--	--	--	--	-	-	-
Unigene100337_All	222	0	0	0	0	2	0.867	1	0.42	0	0	--	--	--	--	--	--	--	--	--	--	--	--	--	--	--	--	--	--	-	-	-
Unigene100338_All	250	0	0	0	0	5	1.9247	0	0	0	0	--	--	--	--	--	--	--	--	--	--	--	--	--	--	--	--	--	--	-	-	-
Unigene100339_All	230	1	0.3847	0	0	11	4.6024	5	2.0272	3	1.1215	--	--	--	--	--	--	--	--	--	--	--	--	--	--	--	--	--	--	-	-	-
Unigene10033_All	409	867	187.553	71	13.7108	136	31.9991	124	28.2715	673	141.486	gi|115465721|ref|NP_001056460.1|	145	1e-34	Os05g0586200 [Oryza sativa Japonica Group] >gi|75123648|sp|Q6I581.1|GH35_ORYSJ RecName: Full=Probable indole-3-acetic acid-amido synthetase GH3.5; AltName: Full=Auxin-responsive GH3-like protein 5; Short=OsGH3-5 >gi|113580011|dbj|BAF18374.1| Os05g0586200 [Oryza sativa Japonica Group]	sp|Q6I581|GH35_ORYSJ	145	8e-35	Probable indole-3-acetic acid-amido synthetase GH3.5 OS=Oryza sativa subsp. japonica GN=GH3.5 PE=2 SV=1	--	--	--	--	--	--	--	--	--	--	-	-	-
Unigene100340_All	252	0	0	2	0.6268	11	4.2006	4	1.4802	4	1.3648	gi|297735762|emb|CBI18449.3|	102	1e-21	unnamed protein product [Vitis vinifera]	--	--	--	--	--	--	--	--	--	--	--	--	--	--	-	-	-
Unigene100341_All	301	2	0.5879	18	4.7232	19	6.0745	14	4.3372	5	1.4283	gi|115467568|ref|NP_001057383.1|	43.9	2e-10	Os06g0275900 [Oryza sativa Japonica Group] >gi|113595423|dbj|BAF19297.1| Os06g0275900 [Oryza sativa Japonica Group]	sp|Q5B5B0|PAN1_EMENI	52	1e-06	Actin cytoskeleton-regulatory complex protein pan1 OS=Emericella nidulans GN=pan1 PE=3 SV=1	--	--	--	--	--	--	--	--	--	--	-	-	-
Unigene100342_All	238	22	8.1785	10	3.3186	8	3.2347	3	1.1754	74	26.7348	gi|115473965|ref|NP_001060581.1|	105	1e-27	Os07g0668700 [Oryza sativa Japonica Group] >gi|113612117|dbj|BAF22495.1| Os07g0668700 [Oryza sativa Japonica Group]	--	--	--	--	--	--	--	--	--	--	--	--	--	--	-	-	-
Unigene100343_All	245	0	0	4	1.2895	22	8.6413	2	0.7612	5	1.7548	--	--	--	--	--	--	--	--	--	--	--	--	--	--	--	--	--	--	-	-	-
Unigene100344_All	400	0	0	0	0	19	4.571	0	0	2	0.4299	gi|226495501|ref|NP_001151254.1|	190	5e-68	peroxidase 65 [Zea mays] >gi|195645340|gb|ACG42138.1| peroxidase 65 precursor [Zea mays]	sp|Q9FJR1|PER65_ARATH	123	3e-39	Peroxidase 65 OS=Arabidopsis thaliana GN=PER65 PE=2 SV=2	--	--	--	--	--	K00430	1e-42	126	rcu:RCOM_1512240	peroxidase [EC:1.11.1.7]	-	-	-
Unigene100345_All	469	1	0.1886	4	0.6736	16	3.283	19	3.7777	3	0.55	gi|108709554|gb|ABF97349.1|	105	3e-34	expressed protein [Oryza sativa (japonica cultivar-group)]	--	--	--	--	--	--	--	--	--	--	--	--	--	--	-	-	-
Unigene100346_All	222	0	0	0	0	3	1.3004	0	0	0	0	--	--	--	--	--	--	--	--	--	--	--	--	--	--	--	--	--	--	-	-	-
Unigene100347_All	326	0	0	1	0.2423	0	0	0	0	1	0.2638	--	--	--	--	--	--	--	--	--	--	--	--	--	--	--	--	--	--	-	-	-
Unigene100348_All	212	6	2.5041	4	1.4902	14	6.355	6	2.6392	30	12.1677	gi|195628018|gb|ACG35839.1|	80.9	4e-15	enoyl-[acyl-carrier-protein] reductase [NADH] [Zea mays]	--	--	--	--	--	--	--	--	--	K00208	5e-14	72.8	zma:100193519	enoyl-[acyl-carrier protein] reductase I [EC:1.3.1.9]	-	-	-
Unigene100349_All	275	8	2.5739	50	14.3603	11	3.8493	20	6.7818	11	3.4394	gi|159487004|ref|XP_001701526.1|	53.5	7e-07	glyoxal or galactose oxidase [Chlamydomonas reinhardtii] >gi|158271587|gb|EDO97403.1| glyoxal or galactose oxidase [Chlamydomonas reinhardtii]	--	--	--	--	--	--	--	--	--	--	--	--	--	--	-	-	-
Unigene10034_All	296	0	0	0	0	13	4.2264	9	2.8353	0	0	gi|297610043|ref|NP_001064062.2|	98.6	2e-20	Os10g0119200 [Oryza sativa Japonica Group] >gi|255679179|dbj|BAF25976.2| Os10g0119200 [Oryza sativa Japonica Group]	sp|Q8VZG8|Y4885_ARATH	92	1e-18	Probable LRR receptor-like serine/threonine-protein kinase At4g08850 OS=Arabidopsis thaliana GN=At4g08850 PE=1 SV=3	--	--	--	--	--	K13420	9e-13	68.6	vvi:100253808	LRR receptor-like serine/threonine-protein kinase FLS2 [EC:2.7.11.1]	-	-	-
Unigene100350_All	264	0	0	0	0	7	2.5516	0	0	1	0.3257	--	--	--	--	--	--	--	--	--	--	--	--	--	--	--	--	--	--	-	-	-
Unigene100351_All	310	0	0	0	0	28	8.692	0	0	0	0	--	--	--	--	--	--	--	--	--	--	--	--	--	--	--	--	--	--	-	-	-
Unigene100352_All	267	0	0	0	0	2	0.7208	1	0.3493	2	0.6441	gi|115471925|ref|NP_001059561.1|	95.9	1e-19	Os07g0456700 [Oryza sativa Japonica Group] >gi|113611097|dbj|BAF21475.1| Os07g0456700 [Oryza sativa Japonica Group]	--	--	--	--	--	--	--	--	--	--	--	--	--	--	-	-	-
Unigene100353_All	549	0	0	0	0	22	3.8563	0	0	0	0	--	--	--	--	--	--	--	--	--	--	--	--	--	--	--	--	--	--	-	-	-
Unigene100354_All	204	4	1.7348	10	3.8716	18	8.4911	7	3.1998	7	2.9505	gi|115445459|ref|NP_001046509.1|	45.8	3e-07	Os02g0267000 [Oryza sativa Japonica Group] >gi|113536040|dbj|BAF08423.1| Os02g0267000 [Oryza sativa Japonica Group]	--	--	--	--	--	--	--	--	--	K03100	1e-08	45.8	osa:4328965	signal peptidase I [EC:3.4.21.89]	-	-	-
Unigene100355_All	269	5	1.6445	2	0.5872	15	5.3661	2	0.6933	2	0.6393	gi|16924043|gb|AAL31655.1|AC079179_10	30.4	1e-05	Unknown protein [Oryza sativa] >gi|20042881|gb|AAM08709.1|AC116601_2 Unknown protein [Oryza sativa Japonica Group]	sp|Q7G6K7|FH3_ORYSJ	30.4	5e-06	Formin-like protein 3 OS=Oryza sativa subsp. japonica GN=FH3 PE=2 SV=2	--	--	--	--	--	--	--	--	--	--	-	-	-
Unigene100356_All	312	0	0	0	0	6	1.8506	0	0	0	0	--	--	--	--	--	--	--	--	--	--	--	--	--	--	--	--	--	--	-	-	-
Unigene100357_All	332	11	2.9315	38	9.0401	102	29.5654	78	21.9082	13	3.3669	--	--	--	--	--	--	--	--	--	--	--	--	--	--	--	--	--	--	-	-	-
Unigene100358_All	286	2	0.6187	3	0.8285	6	2.0189	0	0	1	0.3006	gi|288559156|sp|C5XEK4.1|U4974_SORBI	144	2e-34	RecName: Full=UPF0497 membrane protein Sb03g029220	sp|C5XEK4|U4974_SORBI	144	1e-34	UPF0497 membrane protein Sb03g029220 OS=Sorghum bicolor GN=Sb03g029220 PE=2 SV=1	--	--	--	--	--	--	--	--	--	--	-	-	-
Unigene100359_All	298	6	1.7814	0	0	3	0.9688	0	0	0	0	gi|600118|emb|CAA84230.1|	42	7e-06	extensin-like protein [Zea mays] >gi|1096557|prf||2111476A extensin-like domain	--	--	--	--	--	--	--	--	--	--	--	--	--	--	-	-	-
Unigene10035_All	253	36	12.5896	18	5.6192	22	8.3681	13	4.7915	7	2.379	gi|195636492|gb|ACG37714.1|	74.7	3e-13	2-dehydro-3-deoxyphosphooctonate aldolase [Zea mays]	sp|O50044|KDSA_PEA	56.2	6e-08	2-dehydro-3-deoxyphosphooctonate aldolase OS=Pisum sativum GN=KDSA PE=2 SV=1	--	--	--	--	--	K01627	1e-14	74.7	zma:100191165	2-dehydro-3-deoxyphosphooctonate aldolase (KDO 8-P synthase) [EC:2.5.1.55]	-	-	-
Unigene100360_All	339	0	0	0	0	10	2.8387	0	0	0	0	--	--	--	--	--	--	--	--	--	--	--	--	--	--	--	--	--	--	-	-	-
Unigene100361_All	251	0	0	0	0	7	2.6838	4	1.4861	0	0	--	--	--	--	--	--	--	--	--	--	--	--	--	--	--	--	--	--	-	-	-
Unigene100362_All	236	0	0	0	0	4	1.6311	2	0.7903	0	0	--	--	--	--	--	--	--	--	--	--	--	--	--	--	--	--	--	--	-	-	-
Unigene100363_All	467	0	0	0	0	20	4.1213	0	0	0	0	--	--	--	--	--	--	--	--	--	--	--	--	--	--	--	--	--	--	-	-	-
Unigene100364_All	315	2	0.5618	9	2.2566	3	0.9165	3	0.8881	2	0.5459	gi|297822877|ref|XP_002879321.1|	67.8	9e-15	EMB1381 [Arabidopsis lyrata subsp. lyrata] >gi|297325160|gb|EFH55580.1| EMB1381 [Arabidopsis lyrata subsp. lyrata]	--	--	--	--	--	--	--	--	--	--	--	--	--	--	-	-	-
Unigene100365_All	340	0	0	0	0	34	9.6233	0	0	0	0	--	--	--	--	--	--	--	--	--	--	--	--	--	--	--	--	--	--	-	-	-
Unigene100366_All	442	1	0.2002	0	0	2	0.4354	1	0.211	2	0.3891	gi|115478150|ref|NP_001062670.1|	153	5e-37	Os09g0249000 [Oryza sativa Japonica Group] >gi|46798901|emb|CAG27306.1| kelch repeat containing protein [Oryza sativa (japonica cultivar-group)] >gi|113630903|dbj|BAF24584.1| Os09g0249000 [Oryza sativa Japonica Group]	sp|Q93XW5|NSP5_ARATH	90.9	2e-18	Nitrile-specifier protein 5 OS=Arabidopsis thaliana GN=NSP5 PE=2 SV=1	--	--	--	--	--	--	--	--	--	--	-	-	-
Unigene100367_All	277	0	0	1	0.2851	34	11.8119	0	0	1	0.3104	--	--	--	--	--	--	--	--	--	--	--	--	--	--	--	--	--	--	-	-	-
Unigene100368_All	375	0	0	4	0.8425	75	19.2465	3	0.746	0	0	--	--	--	--	--	--	--	--	--	--	--	--	--	--	--	--	--	--	-	-	-
Unigene100369_All	246	0	0	0	0	5	1.9559	0	0	0	0	--	--	--	--	--	--	--	--	--	--	--	--	--	--	--	--	--	--	-	-	-
Unigene10036_All	324	87	23.7576	95	23.1582	3	0.891	18	5.1806	62	16.4539	--	--	--	--	--	--	--	--	--	--	--	--	--	--	--	--	--	--	-	-	-
Unigene100370_All	324	0	0	0	0	77	22.8701	0	0	4	1.0615	--	--	--	--	--	--	--	--	--	--	--	--	--	--	--	--	--	--	-	-	-
Unigene100371_All	421	0	0	0	0	13	2.9716	0	0	0	0	gi|242051356|ref|XP_002463422.1|	50.8	5e-06	hypothetical protein SORBIDRAFT_02g043570 [Sorghum bicolor] >gi|241926799|gb|EER99943.1| hypothetical protein SORBIDRAFT_02g043570 [Sorghum bicolor]	--	--	--	--	--	--	--	--	--	--	--	--	--	--	-	-	-
Unigene100372_All	436	3	0.6088	2	0.3623	24	5.2972	0	0	0	0	--	--	--	--	--	--	--	--	--	--	--	--	--	--	--	--	--	--	-	-	-
Unigene100373_All	216	0	0	2	0.7313	8	3.5642	0	0	1	0.3981	--	--	--	--	--	--	--	--	--	--	--	--	--	--	--	--	--	--	-	-	-
Unigene100374_All	436	0	0	0	0	26	5.7386	0	0	0	0	gi|297721421|ref|NP_001173073.1|	83.2	9e-16	Os02g0614966 [Oryza sativa Japonica Group] >gi|255671086|dbj|BAH91802.1| Os02g0614966 [Oryza sativa Japonica Group]	sp|Q9M0G7|PXL2_ARATH	65.5	8e-12	Leucine-rich repeat receptor-like protein kinase PXL2 OS=Arabidopsis thaliana GN=PXL2 PE=2 SV=1	--	--	--	--	--	K13420	2e-11	64.7	vvi:100253808	LRR receptor-like serine/threonine-protein kinase FLS2 [EC:2.7.11.1]	-	-	-
Unigene100375_All	304	0	0	0	0	14	4.4318	4	1.227	0	0	--	--	--	--	--	--	--	--	--	--	--	--	--	--	--	--	--	--	-	-	-
Unigene100376_All	229	0	0	0	0	5	2.1011	1	0.4072	0	0	gi|226507506|ref|NP_001151337.1|	112	1e-24	LOC100284970 [Zea mays] >gi|195645910|gb|ACG42423.1| thaumatin-like protein precursor [Zea mays]	sp|P31110|TLP_ORYSJ	94.4	2e-19	Thaumatin-like protein OS=Oryza sativa subsp. japonica GN=Os12g0628600 PE=1 SV=1	--	--	--	--	--	--	--	--	--	--	-	-	-
Unigene100377_All	536	0	0	37	5.4521	50	8.9769	11	1.9137	7	1.1229	gi|297721337|ref|NP_001173031.1|	134	6e-31	Os02g0572350 [Oryza sativa Japonica Group] >gi|46806010|dbj|BAD17284.1| zinc finger (C3HC4-type RING finger)-like protein [Oryza sativa Japonica Group] >gi|255671016|dbj|BAH91760.1| Os02g0572350 [Oryza sativa Japonica Group]	sp|Q9LX93|ATL55_ARATH	58.9	2e-08	E3 ubiquitin-protein ligase RING1 OS=Arabidopsis thaliana GN=ATL55 PE=1 SV=1	--	--	--	--	--	--	--	--	--	--	-	-	-
Unigene100378_All	439	3	0.6046	0	0	52	11.3989	0	0	2	0.3917	gi|242039083|ref|XP_002466936.1|	83.2	9e-16	hypothetical protein SORBIDRAFT_01g017010 [Sorghum bicolor] >gi|241920790|gb|EER93934.1| hypothetical protein SORBIDRAFT_01g017010 [Sorghum bicolor]	--	--	--	--	--	--	--	--	--	--	--	--	--	--	-	-	-
Unigene100379_All	218	0	0	0	0	0	0	2	0.8555	1	0.3944	--	--	--	--	--	--	--	--	--	--	--	--	--	--	--	--	--	--	-	-	-
Unigene10037_All	231	1	0.383	16	5.4706	10	4.1659	24	9.6884	3	1.1167	--	--	--	--	--	--	--	--	--	--	--	--	--	--	--	--	--	--	-	-	-
Unigene100380_All	234	1	0.3781	0	0	3	1.2338	0	0	0	0	--	--	--	--	--	--	--	--	--	--	--	--	--	--	--	--	--	--	-	-	-
Unigene100381_All	237	0	0	1	0.3333	5	2.0302	0	0	2	0.7256	--	--	--	--	--	--	--	--	--	--	--	--	--	--	--	--	--	--	-	-	-
Unigene100382_All	593	0	0	3	0.3996	79	12.8202	0	0	0	0	--	--	--	--	--	--	--	--	--	--	--	--	--	--	--	--	--	--	-	-	-
Unigene100383_All	260	0	0	0	0	0	0	0	0	0	0	gi|115456255|ref|NP_001051728.1|	63.2	9e-10	Os03g0821700 [Oryza sativa Japonica Group] >gi|108711802|gb|ABF99597.1| expressed protein [Oryza sativa (japonica cultivar-group)] >gi|113550199|dbj|BAF13642.1| Os03g0821700 [Oryza sativa Japonica Group]	--	--	--	--	--	--	--	--	--	--	--	--	--	--	-	-	-
Unigene100384_All	276	0	0	0	0	21	7.322	0	0	0	0	--	--	--	--	--	--	--	--	--	--	--	--	--	--	--	--	--	--	-	-	-
Unigene100385_All	231	0	0	0	0	5	2.083	2	0.8074	2	0.7445	gi|242034625|ref|XP_002464707.1|	51.2	4e-06	hypothetical protein SORBIDRAFT_01g024806 [Sorghum bicolor] >gi|241918561|gb|EER91705.1| hypothetical protein SORBIDRAFT_01g024806 [Sorghum bicolor]	--	--	--	--	--	--	--	--	--	--	--	--	--	--	-	-	-
Unigene100386_All	233	0	0	0	0	0	0	0	0	1	0.369	gi|195623054|gb|ACG33357.1|	102	2e-21	dihydroflavonol-4-reductase [Zea mays]	sp|Q84KP0|DFRA_PYRCO	52.4	9e-07	Bifunctional dihydroflavonol 4-reductase/flavanone 4-reductase OS=Pyrus communis GN=DFR PE=1 SV=1	--	--	--	--	--	K09753	1e-07	51.2	ath:AT1G15950	cinnamoyl-CoA reductase [EC:1.2.1.44]	-	-	-
Unigene100387_All	687	0	0	2	0.2299	40	5.6031	23	3.1219	38	4.7561	gi|115480667|ref|NP_001063927.1|	245	4e-64	Os09g0560500 [Oryza sativa Japonica Group] >gi|113632160|dbj|BAF25841.1| Os09g0560500 [Oryza sativa Japonica Group]	sp|Q9SF23|FOLB1_ARATH	148	4e-35	Dihydroneopterin aldolase OS=Arabidopsis thaliana GN=FOLB1 PE=1 SV=1	BS_folA	103	3e-22	COG1539	Dihydroneopterin aldolase	K01633	2e-65	245	osa:4347851	dihydroneopterin aldolase [EC:4.1.2.25]	-	-	-
Unigene100388_All	242	0	0	0	0	3	1.193	0	0	0	0	--	--	--	--	--	--	--	--	--	--	--	--	--	--	--	--	--	--	-	-	-
Unigene100389_All	249	0	0	0	0	0	0	0	0	0	0	gi|115441269|ref|NP_001044914.1|	147	5e-35	Os01g0867600 [Oryza sativa Japonica Group] >gi|113534445|dbj|BAF06828.1| Os01g0867600 [Oryza sativa Japonica Group]	sp|Q6C8M8|ATG26_YARLI	67.4	3e-11	Sterol 3-beta-glucosyltransferase OS=Yarrowia lipolytica GN=ATG26 PE=3 SV=3	YLR189c_2	64.3	5e-11	COG1819	Glycosyl transferases, related to UDP-glucuronosyltransferase	K05841	9e-37	148	sbi:SORBI_03g040980	sterol 3beta-glucosyltransferase [EC:2.4.1.173]	-	-	-
Unigene10038_All	229	68	26.2725	134	46.2163	233	97.9135	65	26.4685	93	34.9197	--	--	--	--	--	--	--	--	--	--	--	--	--	--	--	--	--	--	-	-	-
Unigene100390_All	275	1	0.3217	5	1.436	8	2.7995	2	0.6782	2	0.6253	gi|115489078|ref|NP_001067026.1|	68.9	2e-11	Os12g0562100 [Oryza sativa Japonica Group] >gi|113649533|dbj|BAF30045.1| Os12g0562100 [Oryza sativa Japonica Group]	--	--	--	--	--	--	--	--	--	--	--	--	--	--	-	-	-
Unigene100391_All	513	2	0.3449	2	0.3079	2	0.3752	0	0	1	0.1676	gi|297728007|ref|NP_001176367.1|	61.6	8e-15	Os11g0161650 [Oryza sativa Japonica Group] >gi|255679814|dbj|BAH95095.1| Os11g0161650 [Oryza sativa Japonica Group]	--	--	--	--	--	--	--	--	--	--	--	--	--	--	-	-	-
Unigene100392_All	228	53	20.5669	2	0.6928	2	0.8441	27	11.0428	52	19.6106	--	--	--	--	--	--	--	--	--	--	--	--	--	--	--	--	--	--	-	-	-
Unigene100393_All	251	3	1.0575	2	0.6293	4	1.5336	2	0.743	0	0	--	--	--	--	--	--	--	--	--	--	--	--	--	--	--	--	--	--	-	-	-
Unigene100394_All	250	0	0	1	0.3159	3	1.1548	0	0	0	0	--	--	--	--	--	--	--	--	--	--	--	--	--	--	--	--	--	--	-	-	-
Unigene100395_All	230	0	0	2	0.6868	3	1.2552	0	0	2	0.7477	--	--	--	--	--	--	--	--	--	--	--	--	--	--	--	--	--	--	-	-	-
Unigene100396_All	381	4	0.9289	1	0.2073	35	8.8403	0	0	6	1.3541	gi|226500528|ref|NP_001151444.1|	100	4e-21	plant-specific domain TIGR01568 family protein [Zea mays] >gi|195646856|gb|ACG42896.1| plant-specific domain TIGR01568 family protein [Zea mays]	sp|Q9FPQ6|GP1_CHLRE	53.9	3e-07	Vegetative cell wall protein gp1 OS=Chlamydomonas reinhardtii GN=GP1 PE=2 SV=1	PAE0061	49.7	1e-06	COG1840	ABC-type Fe3+ transport system, periplasmic component	K13171	5e-07	49.7	ath:AT2G29210	serine/arginine repetitive matrix protein 1	-	-	-
Unigene100397_All	204	2	0.8674	0	0	27	12.7367	4	1.8284	1	0.4215	--	--	--	--	--	--	--	--	--	--	--	--	--	--	--	--	--	--	-	-	-
Unigene100398_All	260	0	0	8	2.4302	93	34.4217	6	2.1519	10	3.3071	--	--	--	--	--	--	--	--	--	--	--	--	--	--	--	--	--	--	-	-	-
Unigene100399_All	344	0	0	1	0.2296	5	1.3987	0	0	2	0.4999	gi|242033749|ref|XP_002464269.1|	65.1	2e-10	hypothetical protein SORBIDRAFT_01g015250 [Sorghum bicolor] >gi|241918123|gb|EER91267.1| hypothetical protein SORBIDRAFT_01g015250 [Sorghum bicolor]	--	--	--	--	--	--	--	--	--	--	--	--	--	--	-	-	-
Unigene10039_All	352	18	4.5244	19	4.2632	4	1.0936	11	2.9141	14	3.4199	--	--	--	--	--	--	--	--	--	--	--	--	--	--	--	--	--	--	-	-	-
Unigene1003_All	1356	251	16.3773	248	14.445	143	10.1484	170	11.6907	242	15.3454	gi|115459632|ref|NP_001053416.1|	384	1e-105	Os04g0534400 [Oryza sativa Japonica Group] >gi|113564987|dbj|BAF15330.1| Os04g0534400 [Oryza sativa Japonica Group] >gi|116310461|emb|CAH67465.1| OSIGBa0159I10.10 [Oryza sativa (indica cultivar-group)]	sp|Q8VZ95|VAP11_ARATH	291	6e-78	Vesicle-associated protein 1-1 OS=Arabidopsis thaliana GN=PVA11 PE=1 SV=1	SPBC16G5.05c	85.1	3e-16	COG5066	VAMP-associated protein involved in inositol metabolism	--	--	--	--	--	-	-	-
Unigene100400_All	305	0	0	0	0	9	2.8397	0	0	3	0.8458	gi|297607826|ref|NP_001060690.2|	102	1e-21	Os07g0687100 [Oryza sativa Japonica Group] >gi|255678073|dbj|BAF22604.2| Os07g0687100 [Oryza sativa Japonica Group]	--	--	--	--	--	--	--	--	--	--	--	--	--	--	-	-	-
Unigene100401_All	666	4	0.5314	0	0	67	9.6811	1	0.14	0	0	--	--	--	--	--	--	--	--	--	--	--	--	--	--	--	--	--	--	-	-	-
Unigene100402_All	286	0	0	0	0	13	4.3742	0	0	0	0	gi|297720031|ref|NP_001172377.1|	122	2e-27	Os01g0516800 [Oryza sativa Japonica Group] >gi|255673292|dbj|BAH91107.1| Os01g0516800 [Oryza sativa Japonica Group]	--	--	--	--	--	--	--	--	--	--	--	--	--	--	-	-	-
Unigene100403_All	361	1	0.2451	3	0.6564	8	2.1326	0	0	0	0	gi|115471485|ref|NP_001059341.1|	57.4	7e-18	Os07g0268800 [Oryza sativa Japonica Group] >gi|113610877|dbj|BAF21255.1| Os07g0268800 [Oryza sativa Japonica Group]	--	--	--	--	--	--	--	--	--	--	--	--	--	--	-	-	-
Unigene100404_All	251	0	0	0	0	23	8.8181	2	0.743	2	0.6851	--	--	--	--	--	--	--	--	--	--	--	--	--	--	--	--	--	--	-	-	-
Unigene100405_All	359	2	0.4929	2	0.44	7	1.8764	0	0	1	0.2395	--	--	--	--	--	--	--	--	--	--	--	--	--	--	--	--	--	--	-	-	-
Unigene100406_All	282	0	0	0	0	8	2.73	15	4.9601	0	0	--	--	--	--	--	--	--	--	--	--	--	--	--	--	--	--	--	--	-	-	-
Unigene100407_All	210	0	0	3	1.1283	12	5.499	2	0.8881	1	0.4095	--	--	--	--	--	--	--	--	--	--	--	--	--	--	--	--	--	--	-	-	-
Unigene100408_All	231	0	0	0	0	3	1.2498	2	0.8074	0	0	--	--	--	--	--	--	--	--	--	--	--	--	--	--	--	--	--	--	-	-	-
Unigene100409_All	204	0	0	0	0	1	0.4717	0	0	2	0.843	--	--	--	--	--	--	--	--	--	--	--	--	--	--	--	--	--	--	-	-	-
Unigene10040_All	256	4	1.3824	6	1.8511	9	3.3832	2	0.7285	7	2.3512	--	--	--	--	--	--	--	--	--	--	--	--	--	--	--	--	--	--	-	-	-
Unigene100410_All	240	0	0	0	0	7	2.8068	0	0	2	0.7165	gi|226496775|ref|NP_001151661.1|	115	2e-25	xylanase inhibitor protein 1 [Zea mays] >gi|195648486|gb|ACG43711.1| xylanase inhibitor protein 1 precursor [Zea mays]	sp|Q7GCM7|XIP1_ORYSJ	89.4	6e-18	Xylanase inhibitor protein 1 OS=Oryza sativa subsp. japonica GN=RIXI PE=1 SV=1	--	--	--	--	--	K01183	7e-10	58.9	osa:4325067	chitinase [EC:3.2.1.14]	-	-	-
Unigene100411_All	271	0	0	28	8.1605	27	9.5878	0	0	1	0.3173	--	--	--	--	--	--	--	--	--	--	--	--	--	--	--	--	--	--	-	-	-
Unigene100412_All	237	1	0.3733	1	0.3333	5	2.0302	1	0.3935	0	0	--	--	--	--	--	--	--	--	--	--	--	--	--	--	--	--	--	--	-	-	-
Unigene100413_All	244	1	0.3626	2	0.6474	17	6.7047	2	0.7643	0	0	--	--	--	--	--	--	--	--	--	--	--	--	--	--	--	--	--	--	-	-	-
Unigene100414_All	216	22	9.0115	1	0.3657	4	1.7821	33	14.2466	21	8.3597	gi|115439781|ref|NP_001044170.1|	99	1e-20	Os01g0735900 [Oryza sativa Japonica Group] >gi|113533701|dbj|BAF06084.1| Os01g0735900 [Oryza sativa Japonica Group]	--	--	--	--	--	--	--	--	--	--	--	--	--	--	-	-	-
Unigene100415_All	289	0	0	0	0	4	1.3319	0	0	0	0	--	--	--	--	--	--	--	--	--	--	--	--	--	--	--	--	--	--	-	-	-
Unigene100416_All	241	0	0	0	0	3	1.1979	0	0	0	0	--	--	--	--	--	--	--	--	--	--	--	--	--	--	--	--	--	--	-	-	-
Unigene100417_All	281	0	0	0	0	5	1.7123	5	1.6593	0	0	--	--	--	--	--	--	--	--	--	--	--	--	--	--	--	--	--	--	-	-	-
Unigene100418_All	409	4	0.8653	3	0.5793	10	2.3529	4	0.912	3	0.6307	gi|297609174|ref|NP_001062798.2|	103	1e-29	Os09g0296400 [Oryza sativa Japonica Group] >gi|255678746|dbj|BAF24712.2| Os09g0296400 [Oryza sativa Japonica Group]	sp|P03186|DEN_EBVB9	69.3	7e-12	Deneddylase BPLF1 OS=Epstein-Barr virus (strain B95-8) GN=BPLF1 PE=1 SV=1	Rv3876	53.5	1e-07	COG0455	ATPases involved in chromosome partitioning	K13095	9e-09	55.8	sbi:SORBI_06g025810	splicing factor 1	-	-	-
Unigene100419_All	244	1	0.3626	1	0.3237	1	0.3944	0	0	0	0	--	--	--	--	--	--	--	--	--	--	--	--	--	--	--	--	--	--	-	-	-
Unigene10041_All	294	8	2.4075	20	5.3729	35	11.4563	2	0.6344	0	0	gi|115453839|ref|NP_001050520.1|	155	2e-37	Os03g0570800 [Oryza sativa Japonica Group] >gi|108709407|gb|ABF97202.1| MATE efflux family protein, expressed [Oryza sativa (japonica cultivar-group)] >gi|113548991|dbj|BAF12434.1| Os03g0570800 [Oryza sativa Japonica Group]	sp|Q9LYT3|TT12_ARATH	55.1	1e-07	Protein TRANSPARENT TESTA 12 OS=Arabidopsis thaliana GN=TT12 PE=2 SV=1	--	--	--	--	--	--	--	--	--	--	-	-	-
Unigene100420_All	432	0	0	0	0	29	6.4601	0	0	0	0	gi|227206418|dbj|BAH57264.1|	50.1	8e-06	AT2G40070 [Arabidopsis thaliana]	--	--	--	--	--	--	--	--	--	--	--	--	--	--	-	-	-
Unigene100421_All	405	0	0	0	0	26	6.1779	8	1.842	2	0.4246	gi|281312184|sp|B7F7K7.1|BGL31_ORYSJ	65.1	2e-10	RecName: Full=Beta-glucosidase 31; Short=Os9bglu31; Flags: Precursor	sp|B7F7K7|BGL31_ORYSJ	65.1	1e-10	Beta-glucosidase 31 OS=Oryza sativa subsp. japonica GN=BGLU31 PE=2 SV=1	--	--	--	--	--	--	--	--	--	--	-	-	-
Unigene100422_All	236	5	1.8745	2	0.6693	10	4.0777	1	0.3951	2	0.7287	--	--	--	--	--	--	--	--	--	--	--	--	--	--	--	--	--	--	-	-	-
Unigene100423_All	202	0	0	0	0	3	1.4292	0	0	0	0	gi|242071183|ref|XP_002450868.1|	91.3	3e-18	hypothetical protein SORBIDRAFT_05g019915 [Sorghum bicolor] >gi|241936711|gb|EES09856.1| hypothetical protein SORBIDRAFT_05g019915 [Sorghum bicolor]	--	--	--	--	--	--	--	--	--	--	--	--	--	--	-	-	-
Unigene100424_All	325	2	0.5445	12	2.9162	13	3.8493	6	1.7215	2	0.5291	gi|242044460|ref|XP_002460101.1|	82	2e-15	hypothetical protein SORBIDRAFT_02g022780 [Sorghum bicolor] >gi|241923478|gb|EER96622.1| hypothetical protein SORBIDRAFT_02g022780 [Sorghum bicolor]	--	--	--	--	--	--	--	--	--	--	--	--	--	--	-	-	-
Unigene100425_All	238	0	0	3	0.9956	6	2.426	1	0.3918	0	0	gi|115473147|ref|NP_001060172.1|	75.9	1e-13	Os07g0596600 [Oryza sativa Japonica Group] >gi|113611708|dbj|BAF22086.1| Os07g0596600 [Oryza sativa Japonica Group]	--	--	--	--	--	--	--	--	--	--	--	--	--	--	-	-	-
Unigene100426_All	212	0	0	0	0	6	2.7236	0	0	0	0	--	--	--	--	--	--	--	--	--	--	--	--	--	--	--	--	--	--	-	-	-
Unigene100427_All	234	0	0	0	0	4	1.645	0	0	0	0	--	--	--	--	--	--	--	--	--	--	--	--	--	--	--	--	--	--	-	-	-
Unigene100428_All	247	0	0	12	3.8372	40	15.5842	0	0	7	2.4368	gi|242040035|ref|XP_002467412.1|	133	7e-31	hypothetical protein SORBIDRAFT_01g027630 [Sorghum bicolor] >gi|241921266|gb|EER94410.1| hypothetical protein SORBIDRAFT_01g027630 [Sorghum bicolor]	--	--	--	--	--	--	--	--	--	--	--	--	--	--	-	-	-
Unigene100429_All	390	0	0	3	0.6076	34	8.3895	0	0	1	0.2205	--	--	--	--	--	--	--	--	--	--	--	--	--	--	--	--	--	--	-	-	-
Unigene10042_All	446	1	0.1984	8	1.4167	6	1.2946	8	1.6727	30	5.7837	--	--	--	--	--	--	--	--	--	--	--	--	--	--	--	--	--	--	-	-	-
Unigene100430_All	279	0	0	0	0	9	3.1043	1	0.3342	0	0	--	--	--	--	--	--	--	--	--	--	--	--	--	--	--	--	--	--	-	-	-
Unigene100431_All	392	92	20.7649	7	1.4104	31	7.6102	100	23.7884	101	22.1543	gi|162462869|ref|NP_001105794.1|	213	4e-55	alkaline alpha galactosidase 2 [Zea mays] >gi|68270845|gb|AAQ07252.2|AF497511_1 alkaline alpha galactosidase 2 [Zea mays]	sp|Q8RX87|RFS6_ARATH	146	3e-35	Probable galactinol--sucrose galactosyltransferase 6 OS=Arabidopsis thaliana GN=RFS6 PE=2 SV=2	--	--	--	--	--	K06611	2e-10	61.2	ath:AT5G40390	stachyose synthetase [EC:2.4.1.67]	-	-	-
Unigene100432_All	321	2	0.5513	0	0	5	1.499	0	0	1	0.2679	gi|293333991|ref|NP_001170630.1|	52	2e-06	hypothetical protein LOC100384679 [Zea mays] >gi|238006470|gb|ACR34270.1| unknown [Zea mays]	--	--	--	--	--	--	--	--	--	--	--	--	--	--	-	-	-
Unigene100433_All	337	0	0	0	0	14	3.9978	1	0.2767	0	0	--	--	--	--	--	--	--	--	--	--	--	--	--	--	--	--	--	--	-	-	-
Unigene100434_All	384	1	0.2304	2	0.4114	1	0.2506	1	0.2428	0	0	--	--	--	--	--	--	--	--	--	--	--	--	--	--	--	--	--	--	-	-	-
Unigene100435_All	232	0	0	0	0	3	1.2444	0	0	0	0	--	--	--	--	--	--	--	--	--	--	--	--	--	--	--	--	--	--	-	-	-
Unigene100436_All	238	23	8.5503	6	1.9911	17	6.8738	8	3.1345	60	21.6769	--	--	--	--	--	--	--	--	--	--	--	--	--	--	--	--	--	--	-	-	-
Unigene100437_All	260	0	0	0	0	0	0	0	0	0	0	gi|226499776|ref|NP_001151234.1|	84	3e-30	GTPase family protein [Zea mays] >gi|195645228|gb|ACG42082.1| GTPase family protein [Zea mays]	sp|Q4PS77|MTG1_BOVIN	54.7	2e-07	Mitochondrial GTPase 1 OS=Bos taurus GN=MTG1 PE=2 SV=2	--	--	--	--	--	--	--	--	--	--	-	-	-
Unigene100438_All	352	0	0	0	0	4	1.0936	0	0	0	0	gi|242078447|ref|XP_002443992.1|	68.6	1e-16	hypothetical protein SORBIDRAFT_07g005480 [Sorghum bicolor] >gi|241940342|gb|EES13487.1| hypothetical protein SORBIDRAFT_07g005480 [Sorghum bicolor]	--	--	--	--	--	--	--	--	--	--	--	--	--	--	-	-	-
Unigene100439_All	326	0	0	0	0	49	14.4644	1	0.286	0	0	--	--	--	--	--	--	--	--	--	--	--	--	--	--	--	--	--	--	-	-	-
Unigene10043_All	302	8	2.3438	13	3.3999	18	5.7357	0	0	1	0.2847	--	--	--	--	--	--	--	--	--	--	--	--	--	--	--	--	--	--	-	-	-
Unigene100440_All	277	6	1.9165	0	0	6	2.0845	0	0	10	3.1042	--	--	--	--	--	--	--	--	--	--	--	--	--	--	--	--	--	--	-	-	-
Unigene100441_All	693	12	1.5321	13	1.4816	8	1.1109	23	3.0949	17	2.1093	gi|115462535|ref|NP_001054867.1|	406	1e-112	Os05g0196500 [Oryza sativa Japonica Group] >gi|113578418|dbj|BAF16781.1| Os05g0196500 [Oryza sativa Japonica Group]	sp|Q3UXZ9|KDM5A_MOUSE	175	2e-43	Lysine-specific demethylase 5A OS=Mus musculus GN=Kdm5a PE=1 SV=2	--	--	--	--	--	K11446	2e-44	176	rcu:RCOM_1686820	histone demethylase JARID1 [EC:1.14.11.-]	-	-	-
Unigene100442_All	206	0	0	0	0	19	8.8758	0	0	2	0.8348	--	--	--	--	--	--	--	--	--	--	--	--	--	--	--	--	--	--	-	-	-
Unigene100443_All	368	7	1.683	9	1.9316	28	7.322	49	12.4165	28	6.5423	gi|226507322|ref|NP_001150724.1|	63.2	9e-10	electron transporter [Zea mays] >gi|195641324|gb|ACG40130.1| electron transporter [Zea mays]	--	--	--	--	--	--	--	--	--	--	--	--	--	--	-	-	-
Unigene100444_All	219	0	0	0	0	1	0.4394	0	0	0	0	--	--	--	--	--	--	--	--	--	--	--	--	--	--	--	--	--	--	-	-	-
Unigene100445_All	302	0	0	3	0.7846	40	12.746	0	0	0	0	--	--	--	--	--	--	--	--	--	--	--	--	--	--	--	--	--	--	-	-	-
Unigene100446_All	403	0	0	0	0	21	5.0146	0	0	1	0.2134	gi|115453251|ref|NP_001050226.1|	120	3e-31	Os03g0377400 [Oryza sativa Japonica Group] >gi|113548697|dbj|BAF12140.1| Os03g0377400 [Oryza sativa Japonica Group]	--	--	--	--	--	--	--	--	--	--	--	--	--	--	-	-	-
Unigene100447_All	357	0	0	0	0	15	4.0434	0	0	0	0	gi|297604766|ref|NP_001056081.2|	70.9	4e-12	Os05g0522400 [Oryza sativa Japonica Group] >gi|255676498|dbj|BAF17995.2| Os05g0522400 [Oryza sativa Japonica Group]	--	--	--	--	--	--	--	--	--	--	--	--	--	--	-	-	-
Unigene100448_All	377	3	0.7041	1	0.2095	12	3.0631	0	0	1	0.2281	gi|297728369|ref|NP_001176548.1|	90.5	5e-18	Os11g0490800 [Oryza sativa Japonica Group] >gi|255680107|dbj|BAH95276.1| Os11g0490800 [Oryza sativa Japonica Group]	sp|Q8LEF6|AB11I_ARATH	71.6	1e-12	ABC transporter I family member 11, chloroplastic OS=Arabidopsis thaliana GN=ABCI11 PE=2 SV=1	--	--	--	--	--	--	--	--	--	--	-	-	-
Unigene100449_All	325	0	0	0	0	10	2.961	0	0	1	0.2646	--	--	--	--	--	--	--	--	--	--	--	--	--	--	--	--	--	--	-	-	-
Unigene10044_All	278	0	0	6	1.7046	2	0.6923	0	0	0	0	gi|297721529|ref|NP_001173127.1|	129	8e-30	Os02g0701833 [Oryza sativa Japonica Group] >gi|255671190|dbj|BAH91856.1| Os02g0701833 [Oryza sativa Japonica Group]	--	--	--	--	--	--	--	--	--	--	--	--	--	--	-	-	-
Unigene100450_All	322	0	0	0	0	4	1.1954	0	0	0	0	--	--	--	--	--	--	--	--	--	--	--	--	--	--	--	--	--	--	-	-	-
Unigene100451_All	295	0	0	1	0.2677	4	1.3048	0	0	4	1.1659	--	--	--	--	--	--	--	--	--	--	--	--	--	--	--	--	--	--	-	-	-
Unigene100452_All	708	0	0	2	0.2231	45	6.1165	0	0	4	0.4858	gi|226499296|ref|NP_001151926.1|	92.4	5e-18	ATPase [Zea mays] >gi|195651137|gb|ACG45036.1| ATPase [Zea mays]	--	--	--	--	--	--	--	--	--	--	--	--	--	--	-	-	-
Unigene100453_All	242	1	0.3656	2	0.6527	24	9.5437	1	0.3853	0	0	--	--	--	--	--	--	--	--	--	--	--	--	--	--	--	--	--	--	-	-	-
Unigene100454_All	309	0	0	0	0	15	4.6715	9	2.716	0	0	--	--	--	--	--	--	--	--	--	--	--	--	--	--	--	--	--	--	-	-	-
Unigene100455_All	249	0	0	0	0	11	4.2512	0	0	0	0	gi|115485045|ref|NP_001067666.1|	60.5	6e-09	Os11g0266500 [Oryza sativa Japonica Group] >gi|113644888|dbj|BAF28029.1| Os11g0266500 [Oryza sativa Japonica Group]	--	--	--	--	--	--	--	--	--	K13457	1e-07	51.6	vvi:100252764	disease resistance protein RPM1	-	-	-
Unigene100456_All	819	18	1.9445	0	0	130	15.275	1	0.1139	11	1.1549	gi|162457846|ref|NP_001105639.1|	219	3e-82	aquaporin PIP2-7 [Zea mays] >gi|75308070|sp|Q9ATM4.1|PIP27_MAIZE RecName: Full=Aquaporin PIP2-7; AltName: Full=Plasma membrane intrinsic protein 2-7; AltName: Full=ZmPIP2-7; AltName: Full=ZmPIP2;7 >gi|13447811|gb|AAK26763.1| plasma membrane integral protein ZmPIP2-7 [Zea mays]	sp|Q9ATM4|PIP27_MAIZE	219	2e-82	Aquaporin PIP2-7 OS=Zea mays GN=PIP2-7 PE=2 SV=1	PA4034	63.2	8e-17	COG0580	Glycerol uptake facilitator and related permeases (Major Intrinsic Protein Family)	K09872	1e-62	236	osa:4330049	aquaporin PIP	-	-	-
Unigene100457_All	331	1	0.2673	0	0	9	2.6166	9	2.5355	0	0	gi|226531440|ref|NP_001151282.1|	125	2e-45	histone-lysine N-methyltransferase SUVR3 [Zea mays] >gi|195645520|gb|ACG42228.1| histone-lysine N-methyltransferase SUVR3 [Zea mays]	sp|Q9SRV2|SUVR3_ARATH	108	1e-23	Histone-lysine N-methyltransferase SUVR3 OS=Arabidopsis thaliana GN=SUVR3 PE=2 SV=3	ECU09g1750	47	5e-10	COG2940	Proteins containing SET domain	K11422	6e-07	44.3	rcu:RCOM_1602600	histone-lysine N-methyltransferase SETD1 [EC:2.1.1.43]	-	-	-
Unigene100458_All	255	0	0	0	0	12	4.5286	2	0.7314	0	0	--	--	--	--	--	--	--	--	--	--	--	--	--	--	--	--	--	--	-	-	-
Unigene100459_All	368	2	0.4809	8	1.717	7	1.8305	0	0	4	0.9346	gi|226495101|ref|NP_001147887.1|	72.8	3e-26	myristoyl-acyl carrier protein thioesterase [Zea mays] >gi|195614394|gb|ACG29027.1| myristoyl-acyl carrier protein thioesterase [Zea mays]	sp|Q9SQI3|FATB_GOSHI	65.5	4e-16	Myristoyl-acyl carrier protein thioesterase, chloroplastic OS=Gossypium hirsutum GN=FATB1 PE=1 SV=1	--	--	--	--	--	K10781	3e-49	118	sbi:SORBI_04g007290	fatty acyl-ACP thioesterase B [EC:3.1.2.14 3.1.2.-]	-	-	-
Unigene10045_All	240	2	0.7373	2	0.6582	6	2.4058	0	0	15	5.3741	gi|242060364|ref|XP_002451471.1|	58.5	8e-13	hypothetical protein SORBIDRAFT_04g002430 [Sorghum bicolor] >gi|241931302|gb|EES04447.1| hypothetical protein SORBIDRAFT_04g002430 [Sorghum bicolor]	--	--	--	--	--	--	--	--	--	--	--	--	--	--	-	-	-
Unigene100460_All	234	0	0	0	0	4	1.645	0	0	0	0	--	--	--	--	--	--	--	--	--	--	--	--	--	--	--	--	--	--	-	-	-
Unigene100461_All	286	2	0.6187	4	1.1046	6	2.0189	0	0	0	0	gi|115436028|ref|NP_001042772.1|	63.5	2e-13	Os01g0284900 [Oryza sativa Japonica Group] >gi|13486734|dbj|BAB39969.1| OSJNBa0004B13.24 [Oryza sativa Japonica Group] >gi|113532303|dbj|BAF04686.1| Os01g0284900 [Oryza sativa Japonica Group]	--	--	--	--	--	--	--	--	--	--	--	--	--	--	-	-	-
Unigene100462_All	200	6	2.6543	7	2.7644	10	4.8116	28	13.0551	25	10.7481	gi|195630661|gb|ACG36637.1|	68.6	2e-11	thioredoxin domain-containing protein 9 [Zea mays]	--	--	--	--	--	--	--	--	--	--	--	--	--	--	-	-	-
Unigene100463_All	207	8	3.4194	0	0	7	3.2542	3	1.3515	11	4.5693	--	--	--	--	--	--	--	--	--	--	--	--	--	--	--	--	--	--	-	-	-
Unigene100464_All	267	0	0	0	0	4	1.4417	0	0	0	0	--	--	--	--	--	--	--	--	--	--	--	--	--	--	--	--	--	--	-	-	-
Unigene100465_All	238	0	0	0	0	15	6.0651	0	0	2	0.7226	--	--	--	--	--	--	--	--	--	--	--	--	--	--	--	--	--	--	-	-	-
Unigene100466_All	378	0	0	0	0	33	8.4013	0	0	0	0	gi|242049146|ref|XP_002462317.1|	62.8	1e-09	hypothetical protein SORBIDRAFT_02g023750 [Sorghum bicolor] >gi|241925694|gb|EER98838.1| hypothetical protein SORBIDRAFT_02g023750 [Sorghum bicolor]	--	--	--	--	--	--	--	--	--	--	--	--	--	--	-	-	-
Unigene100467_All	416	0	0	0	0	43	9.9471	13	2.9141	2	0.4134	--	--	--	--	--	--	--	--	--	--	--	--	--	--	--	--	--	--	-	-	-
Unigene100468_All	254	0	0	0	0	68	25.7631	0	0	0	0	--	--	--	--	--	--	--	--	--	--	--	--	--	--	--	--	--	--	-	-	-
Unigene100469_All	282	0	0	0	0	20	6.825	0	0	1	0.3049	gi|297725989|ref|NP_001175358.1|	105	2e-22	Os08g0112000 [Oryza sativa Japonica Group] >gi|255678104|dbj|BAH94086.1| Os08g0112000 [Oryza sativa Japonica Group]	--	--	--	--	YML061c	48.5	3e-06	COG0507	ATP-dependent exoDNAse (exonuclease V), alpha subunit - helicase superfamily I member	--	--	--	--	--	-	-	-
Unigene10046_All	310	8	2.2833	0	0	16	4.9668	14	4.2113	3	0.8321	--	--	--	--	--	--	--	--	--	--	--	--	--	--	--	--	--	--	-	-	-
Unigene100470_All	296	0	0	2	0.5337	15	4.8767	2	0.6301	0	0	gi|115485499|ref|NP_001067893.1|	110	6e-24	Os11g0479100 [Oryza sativa Japonica Group] >gi|113645115|dbj|BAF28256.1| Os11g0479100 [Oryza sativa Japonica Group]	sp|Q7XBQ9|RGA2_SOLBU	66.6	5e-11	Disease resistance protein RGA2 OS=Solanum bulbocastanum GN=RGA2 PE=1 SV=1	ECU09g0030	50.1	1e-06	COG4886	Leucine-rich repeat (LRR) protein	K13457	4e-08	53.1	pop:POPTR_755797	disease resistance protein RPM1	-	-	-
Unigene100471_All	232	0	0	0	0	1	0.4148	1	0.4019	1	0.3706	gi|116317782|emb|CAH65759.1|	46.2	1e-09	H0215A08.1 [Oryza sativa (indica cultivar-group)]	--	--	--	--	--	--	--	--	--	--	--	--	--	--	-	-	-
Unigene100472_All	383	0	0	1	0.2062	47	11.8092	21	5.1129	0	0	--	--	--	--	--	--	--	--	--	--	--	--	--	--	--	--	--	--	-	-	-
Unigene100473_All	578	6	0.9184	1	0.1366	59	9.8231	4	0.6453	2	0.2975	gi|226493922|ref|NP_001149083.1|	55.8	3e-07	SEC14-like protein 1 [Zea mays] >gi|195624554|gb|ACG34107.1| SEC14-like protein 1 [Zea mays]	--	--	--	--	--	--	--	--	--	--	--	--	--	--	-	-	-
Unigene100474_All	252	0	0	1	0.3134	21	8.0194	0	0	2	0.6824	--	--	--	--	--	--	--	--	--	--	--	--	--	--	--	--	--	--	-	-	-
Unigene100475_All	222	0	0	0	0	5	2.1674	0	0	0	0	--	--	--	--	--	--	--	--	--	--	--	--	--	--	--	--	--	--	-	-	-
Unigene100476_All	290	0	0	0	0	3	0.9955	2	0.6431	0	0	gi|108864183|gb|ABG22424.1|	80.9	4e-15	expressed protein [Oryza sativa (japonica cultivar-group)]	--	--	--	--	--	--	--	--	--	--	--	--	--	--	-	-	-
Unigene100477_All	436	7	1.4205	1	0.1812	62	13.6845	5	1.0694	3	0.5916	--	--	--	--	--	--	--	--	--	--	--	--	--	--	--	--	--	--	-	-	-
Unigene100478_All	245	0	0	0	0	15	5.8918	0	0	0	0	--	--	--	--	--	--	--	--	--	--	--	--	--	--	--	--	--	--	-	-	-
Unigene100479_All	443	0	0	4	0.7132	17	3.6929	18	3.789	8	1.5528	--	--	--	--	--	--	--	--	--	--	--	--	--	--	--	--	--	--	-	-	-
Unigene10047_All	276	20	6.4114	10	2.8617	0	0	0	0	4	1.2462	--	--	--	--	--	--	--	--	--	--	--	--	--	--	--	--	--	--	-	-	-
Unigene100480_All	228	0	0	0	0	8	3.3766	0	0	0	0	gi|302843505|ref|XP_002953294.1|	55.1	2e-07	metalloproteinase, extracellular matrix glycoprotein VMP7 [Volvox carteri f. nagariensis] >gi|300261391|gb|EFJ45604.1| metalloproteinase, extracellular matrix glycoprotein VMP7 [Volvox carteri f. nagariensis]	sp|P48038|ACRO_RABIT	51.2	2e-06	Acrosin OS=Oryctolagus cuniculus GN=ACR PE=2 SV=1	--	--	--	--	--	K12826	8e-06	45.4	zma:100273898	splicing factor 3A subunit 2	-	-	-
Unigene100481_All	232	0	0	0	0	8	3.3184	0	0	0	0	--	--	--	--	--	--	--	--	--	--	--	--	--	--	--	--	--	--	-	-	-
Unigene100482_All	1017	0	0	0	0	115	10.8818	0	0	0	0	gi|116309032|emb|CAH66146.1|	554	1e-157	OSIGBa0114M03.4 [Oryza sativa (indica cultivar-group)]	sp|Q99315|YG31B_YEAST	135	5e-31	Transposon Ty3-G Gag-Pol polyprotein OS=Saccharomyces cerevisiae GN=TY3B-G PE=1 SV=3	YGR109w-b_2	135	1e-31	COG2801	Transposase and inactivated derivatives	--	--	--	--	--	-	-	-
Unigene100483_All	690	0	0	1	0.1145	19	2.6499	2	0.2703	3	0.3738	gi|115460164|ref|NP_001053682.1|	112	5e-24	Os04g0586000 [Oryza sativa Japonica Group] >gi|38344283|emb|CAE03766.2| OSJNBa0013K16.15 [Oryza sativa (japonica cultivar-group)] >gi|113565253|dbj|BAF15596.1| Os04g0586000 [Oryza sativa Japonica Group] >gi|116309825|emb|CAH66862.1| H0307D04.7 [Oryza sativa (indica cultivar-group)]	--	--	--	--	--	--	--	--	--	--	--	--	--	--	-	-	-
Unigene100484_All	229	0	0	0	0	0	0	0	0	1	0.3755	gi|4680207|gb|AAD27570.1|AF114171_11	107	6e-23	disease resistance protein RPM1 homolog [Sorghum bicolor]	--	--	--	--	--	--	--	--	--	--	--	--	--	--	-	-	-
Unigene100485_All	325	0	0	2	0.486	6	1.7766	4	1.1477	1	0.2646	--	--	--	--	--	--	--	--	--	--	--	--	--	--	--	--	--	--	-	-	-
Unigene100486_All	271	0	0	0	0	2	0.7102	0	0	0	0	gi|76262498|gb|ABA41399.1|	69.7	1e-11	pherophorin-C1 protein precursor [Chlamydomonas reinhardtii]	sp|P21997|SSGP_VOLCA	65.1	1e-10	Sulfated surface glycoprotein 185 OS=Volvox carteri PE=1 SV=1	XF0818	53.9	7e-08	COG2730	Endoglucanase	K03514	8e-09	55.5	cre:CHLREDRAFT_17066	DNA polymerase sigma subunit [EC:2.7.7.7]	-	-	-
Unigene100487_All	236	10	3.749	0	0	7	2.8544	2	0.7903	6	2.1861	gi|226502226|ref|NP_001147343.1|	81.3	3e-15	annexin A4 [Zea mays] >gi|195610314|gb|ACG26987.1| annexin A4 [Zea mays]	sp|Q9C9X3|ANXD5_ARATH	49.3	7e-06	Annexin D5 OS=Arabidopsis thaliana GN=ANN5 PE=2 SV=2	--	--	--	--	--	--	--	--	--	--	-	-	-
Unigene100488_All	328	3	0.8092	0	0	10	2.9339	2	0.5686	1	0.2621	gi|62732880|gb|AAX94999.1|	80.9	2e-30	wall-associated protein kinase [Oryza sativa Japonica Group] >gi|77552636|gb|ABA95433.1| Protein kinase domain containing protein [Oryza sativa (japonica cultivar-group)]	sp|Q39191|WAK1_ARATH	47	3e-07	Wall-associated receptor kinase 1 OS=Arabidopsis thaliana GN=WAK1 PE=1 SV=2	--	--	--	--	--	--	--	--	--	--	-	-	-
Unigene100489_All	265	0	0	0	0	24	8.7154	0	0	1	0.3245	--	--	--	--	--	--	--	--	--	--	--	--	--	--	--	--	--	--	-	-	-
Unigene10048_All	676	19	2.4868	0	0	0	0	0	0	19	2.4167	--	--	--	--	--	--	--	--	--	--	--	--	--	--	--	--	--	--	-	-	-
Unigene100490_All	468	0	0	2	0.3375	3	0.6169	2	0.3985	2	0.3675	gi|116309337|emb|CAH66421.1|	211	3e-54	H0622F05.4 [Oryza sativa (indica cultivar-group)] >gi|116309402|emb|CAH66479.1| OSIGBa0137L20.8 [Oryza sativa (indica cultivar-group)]	sp|Q9FND6|PP411_ARATH	122	9e-28	Pentatricopeptide repeat-containing protein At5g40410, mitochondrial OS=Arabidopsis thaliana GN=PCMP-H15 PE=2 SV=1	--	--	--	--	--	K03798	3e-20	94.4	rcu:RCOM_0340700	cell division protease FtsH [EC:3.4.24.-]	-	-	-
Unigene100491_All	314	3	0.8453	5	1.2577	14	4.2906	3	0.8909	3	0.8215	gi|210142302|dbj|BAG80962.1|	68.2	3e-11	GA C20oxidase2 [Oryza granulata]	sp|Q0JH50|GAOX2_ORYSJ	64.3	2e-10	Gibberellin 20 oxidase 2 OS=Oryza sativa subsp. japonica GN=20ox2 PE=1 SV=1	--	--	--	--	--	--	--	--	--	--	-	-	-
Unigene100492_All	252	1	0.3511	1	0.3134	10	3.8188	0	0	2	0.6824	--	--	--	--	--	--	--	--	--	--	--	--	--	--	--	--	--	--	-	-	-
Unigene100493_All	294	0	0	0	0	14	4.5825	0	0	2	0.5849	--	--	--	--	--	--	--	--	--	--	--	--	--	--	--	--	--	--	-	-	-
Unigene100494_All	487	1	0.1817	1	0.1622	7	1.3832	1	0.1915	0	0	--	--	--	--	--	--	--	--	--	--	--	--	--	--	--	--	--	--	-	-	-
Unigene100495_All	256	20	6.9122	14	4.3193	12	4.5109	11	4.0069	17	5.7099	--	--	--	--	--	--	--	--	--	--	--	--	--	--	--	--	--	--	-	-	-
Unigene100496_All	230	0	0	0	0	2	0.8368	1	0.4054	0	0	gi|115442297|ref|NP_001045428.1|	63.5	7e-10	Os01g0953500 [Oryza sativa Japonica Group] >gi|113534959|dbj|BAF07342.1| Os01g0953500 [Oryza sativa Japonica Group]	--	--	--	--	--	--	--	--	--	--	--	--	--	--	-	-	-
Unigene100497_All	394	0	0	22	4.4101	10	2.4425	2	0.4734	5	1.0912	--	--	--	--	--	--	--	--	--	--	--	--	--	--	--	--	--	--	-	-	-
Unigene100498_All	225	0	0	0	0	9	3.8493	3	1.2433	1	0.3822	--	--	--	--	--	--	--	--	--	--	--	--	--	--	--	--	--	--	-	-	-
Unigene100499_All	255	0	0	2	0.6195	2	0.7548	0	0	0	0	gi|115471351|ref|NP_001059274.1|	57	1e-17	Os07g0243000 [Oryza sativa Japonica Group] >gi|113610810|dbj|BAF21188.1| Os07g0243000 [Oryza sativa Japonica Group]	sp|Q9FIA0|CNGT2_ARATH	51.6	5e-09	Cytokinin-N-glucosyltransferase 2 OS=Arabidopsis thaliana GN=UGT76C2 PE=1 SV=1	--	--	--	--	--	K13493	4e-10	51.6	ath:AT5G05860	cytokinin-N-glucosyltransferase [EC:2.4.1.-]	-	-	-
Unigene10049_All	288	9	2.7649	228	62.5271	105	35.0848	282	91.3077	93	27.766	--	--	--	--	--	--	--	--	--	--	--	--	--	--	--	--	--	--	-	-	-
Unigene1004_All	2362	569	21.3138	771	25.7811	789	32.1454	590	23.2929	640	23.2982	gi|226492934|ref|NP_001150156.1|	1125	0	LOC100283785 [Zea mays] >gi|195637192|gb|ACG38064.1| serine/threonine-protein phosphatase 2A 65 kDa regulatory subunit Abeta isoform [Zea mays]	sp|Q38950|2AAB_ARATH	1019	0	Serine/threonine-protein phosphatase 2A 65 kDa regulatory subunit A beta isoform OS=Arabidopsis thaliana GN=PP2AA2 PE=1 SV=2	SPAC27F1.09c	55.1	5e-07	COG5181	U2 snRNP spliceosome subunit	K03456	0	1082	zma:732740	protein phosphatase 2 (formerly 2A), regulatory subunit A	-	-	-
Unigene100500_All	212	0	0	0	0	1	0.4539	0	0	0	0	gi|242096134|ref|XP_002438557.1|	82.4	2e-21	hypothetical protein SORBIDRAFT_10g021900 [Sorghum bicolor] >gi|241916780|gb|EER89924.1| hypothetical protein SORBIDRAFT_10g021900 [Sorghum bicolor]	--	--	--	--	--	--	--	--	--	--	--	--	--	--	-	-	-
Unigene100501_All	238	0	0	0	0	4	1.6174	0	0	0	0	gi|195609972|gb|ACG26816.1|	52.8	1e-06	40S ribosomal protein S21 [Zea mays]	sp|Q41852|RS21_MAIZE	52.4	9e-07	40S ribosomal protein S21 OS=Zea mays GN=RPS21 PE=3 SV=1	--	--	--	--	--	K02971	3e-08	53.5	sbi:SORBI_01g011430	small subunit ribosomal protein S21e	-	-	-
Unigene100502_All	280	0	0	1	0.2821	41	14.0912	37	12.3224	1	0.3071	--	--	--	--	--	--	--	--	--	--	--	--	--	--	--	--	--	--	-	-	-
Unigene100503_All	578	0	0	1	0.1366	15	2.4974	1	0.1613	4	0.5951	gi|297608048|ref|NP_001061090.2|	80.1	2e-39	Os08g0170100 [Oryza sativa Japonica Group] >gi|255678186|dbj|BAF23004.2| Os08g0170100 [Oryza sativa Japonica Group]	--	--	--	--	--	--	--	--	--	--	--	--	--	--	-	-	-
Unigene100504_All	200	0	0	0	0	28	13.4726	0	0	0	0	gi|195626628|gb|ACG35144.1|	121	2e-27	proton myo-inositol cotransporter [Zea mays]	sp|Q8VZ80|PLT5_ARATH	101	1e-21	Polyol transporter 5 OS=Arabidopsis thaliana GN=PLT5 PE=1 SV=2	L140856	48.9	2e-06	COG0477	Permeases of the major facilitator superfamily	--	--	--	--	--	-	-	-
Unigene100505_All	312	1	0.2836	3	0.7594	10	3.0844	3	0.8966	0	0	--	--	--	--	--	--	--	--	--	--	--	--	--	--	--	--	--	--	-	-	-
Unigene100506_All	273	0	0	0	0	5	1.7625	0	0	0	0	gi|226499788|ref|NP_001147967.1|	135	1e-31	carbohydrate binding protein [Zea mays] >gi|195614902|gb|ACG29281.1| carbohydrate binding protein [Zea mays]	sp|Q9LVP0|Y5639_ARATH	64.7	2e-10	Probable leucine-rich repeat receptor-like protein kinase At5g63930 OS=Arabidopsis thaliana GN=At5g63930 PE=1 SV=1	--	--	--	--	--	K13418	7e-10	58.9	vvi:100247683	somatic embryogenesis receptor kinase 1 [EC:2.7.10.1 2.7.11.1]	-	-	-
Unigene100507_All	239	142	52.5677	69	22.8022	26	10.4688	105	40.9678	143	51.4471	--	--	--	--	--	--	--	--	--	--	--	--	--	--	--	--	--	--	-	-	-
Unigene100508_All	256	0	0	0	0	13	4.8868	0	0	1	0.3359	gi|115465685|ref|NP_001056442.1|	56.2	3e-16	Os05g0582800 [Oryza sativa Japonica Group] >gi|113579993|dbj|BAF18356.1| Os05g0582800 [Oryza sativa Japonica Group]	--	--	--	--	--	--	--	--	--	K01289	1e-17	56.2	osa:4339738	carboxypeptidase [EC:3.4.16.-]	-	-	-
Unigene100509_All	204	0	0	0	0	3	1.4152	0	0	1	0.4215	gi|226497496|ref|NP_001150265.1|	75.9	3e-14	RING-H2 finger protein ATL2L [Zea mays] >gi|195637944|gb|ACG38440.1| RING-H2 finger protein ATL2L [Zea mays]	--	--	--	--	--	--	--	--	--	--	--	--	--	--	-	-	-
Unigene10050_All	437	35	7.0862	2	0.3615	0	0	14	2.9874	9	1.7709	--	--	--	--	--	--	--	--	--	--	--	--	--	--	--	--	--	--	-	-	-
Unigene100510_All	211	11	4.6125	19	7.1121	10	4.5608	25	11.0486	16	6.5202	gi|195607000|gb|ACG25330.1|	140	6e-33	phospholipase C [Zea mays]	sp|Q8GV43|PLCD6_ARATH	115	8e-26	Phosphoinositide phospholipase C 6 OS=Arabidopsis thaliana GN=PLC6 PE=2 SV=2	--	--	--	--	--	K05857	3e-27	116	pop:POPTR_815304	phospholipase C, delta [EC:3.1.4.11]	-	-	-
Unigene100511_All	706	177	22.1818	11	1.2306	65	8.8599	551	72.7776	192	23.384	gi|115482938|ref|NP_001065062.1|	197	1e-90	Os10g0516300 [Oryza sativa Japonica Group] >gi|113639671|dbj|BAF26976.1| Os10g0516300 [Oryza sativa Japonica Group]	sp|Q54XM6|ETFD_DICDI	115	4e-44	Electron transfer flavoprotein-ubiquinone oxidoreductase, mitochondrial OS=Dictyostelium discoideum GN=etfdh PE=3 SV=1	STM0858	95.9	7e-42	COG0644	Dehydrogenases (flavoproteins)	K00311	8e-97	206	zma:100280392	electron-transferring-flavoprotein dehydrogenase [EC:1.5.5.1]	-	-	-
Unigene100512_All	229	0	0	0	0	8	3.3618	6	2.4432	0	0	--	--	--	--	--	--	--	--	--	--	--	--	--	--	--	--	--	--	-	-	-
Unigene100513_All	291	2	0.6081	7	1.8999	22	7.2753	0	0	0	0	gi|115465341|ref|NP_001056270.1|	62	2e-09	Os05g0554500 [Oryza sativa Japonica Group] >gi|113579821|dbj|BAF18184.1| Os05g0554500 [Oryza sativa Japonica Group]	--	--	--	--	--	--	--	--	--	--	--	--	--	--	-	-	-
Unigene100514_All	241	0	0	0	0	4	1.5972	0	0	0	0	gi|115434528|ref|NP_001042022.1|	76.3	1e-13	Os01g0148700 [Oryza sativa Japonica Group] >gi|113531553|dbj|BAF03936.1| Os01g0148700 [Oryza sativa Japonica Group]	--	--	--	--	--	--	--	--	--	--	--	--	--	--	-	-	-
Unigene100515_All	234	3	1.1343	0	0	9	3.7013	6	2.391	0	0	--	--	--	--	--	--	--	--	--	--	--	--	--	--	--	--	--	--	-	-	-
Unigene100516_All	317	0	0	5	1.2458	18	5.4643	1	0.2942	11	2.9837	gi|226529461|ref|NP_001149830.1|	73.9	5e-13	LOC100283457 [Zea mays] >gi|195634915|gb|ACG36926.1| thioredoxin [Zea mays]	--	--	--	--	--	--	--	--	--	--	--	--	--	--	-	-	-
Unigene100517_All	206	3	1.2885	1	0.3834	2	0.9343	3	1.358	4	1.6696	--	--	--	--	--	--	--	--	--	--	--	--	--	--	--	--	--	--	-	-	-
Unigene100518_All	274	0	0	4	1.153	9	3.1609	0	0	1	0.3138	gi|293333734|ref|NP_001167658.1|	72	2e-12	RING-H2 finger protein ATL1G [Zea mays] >gi|195604898|gb|ACG24279.1| RING-H2 finger protein ATL1G [Zea mays]	--	--	--	--	--	--	--	--	--	--	--	--	--	--	-	-	-
Unigene100519_All	330	0	0	0	0	2	0.5832	2	0.5652	0	0	--	--	--	--	--	--	--	--	--	--	--	--	--	--	--	--	--	--	-	-	-
Unigene10051_All	542	0	0	114	16.6124	12	2.1306	0	0	0	0	gi|115444293|ref|NP_001045926.1|	211	4e-54	Os02g0153400 [Oryza sativa Japonica Group] >gi|113535457|dbj|BAF07840.1| Os02g0153400 [Oryza sativa Japonica Group]	sp|Q9FN37|PSKR2_ARATH	92	2e-18	Phytosulfokine receptor 2 OS=Arabidopsis thaliana GN=PSKR2 PE=2 SV=1	--	--	--	--	--	K13418	2e-14	75.9	vvi:100247683	somatic embryogenesis receptor kinase 1 [EC:2.7.10.1 2.7.11.1]	-	-	-
Unigene100520_All	293	0	0	1	0.2696	9	2.956	2	0.6365	2	0.5869	--	--	--	--	--	--	--	--	--	--	--	--	--	--	--	--	--	--	-	-	-
Unigene100521_All	258	0	0	0	0	1	0.373	2	0.7229	0	0	--	--	--	--	--	--	--	--	--	--	--	--	--	--	--	--	--	--	-	-	-
Unigene100522_All	359	0	0	0	0	23	6.1653	0	0	1	0.2395	--	--	--	--	--	--	--	--	--	--	--	--	--	--	--	--	--	--	-	-	-
Unigene100523_All	596	0	0	0	0	39	6.2971	3	0.4694	5	0.7214	gi|297729065|ref|NP_001176896.1|	129	6e-47	Os12g0273266 [Oryza sativa Japonica Group] >gi|77554619|gb|ABA97415.1| NB-ARC domain containing protein [Oryza sativa (japonica cultivar-group)] >gi|255670223|dbj|BAH95624.1| Os12g0273266 [Oryza sativa Japonica Group]	sp|B4LXW1|SUR8_DROVI	53.9	7e-07	Leucine-rich repeat protein soc-2 homolog OS=Drosophila virilis GN=Sur-8 PE=3 SV=1	--	--	--	--	--	K13457	7e-14	50.1	rcu:RCOM_0742270	disease resistance protein RPM1	-	-	-
Unigene100524_All	506	4	0.6994	0	0	9	1.7116	0	0	9	1.5294	gi|115459918|ref|NP_001053559.1|	100	1e-20	Os04g0562500 [Oryza sativa Japonica Group] >gi|38345858|emb|CAE01853.2| OSJNBa0084K11.22 [Oryza sativa (japonica cultivar-group)] >gi|38345927|emb|CAE01920.2| OSJNBb0078D11.2 [Oryza sativa (japonica cultivar-group)] >gi|113565130|dbj|BAF15473.1| Os04g0562500 [Oryza sativa Japonica Group]	sp|Q0S219|IF2_RHOSR	52.4	1e-06	Translation initiation factor IF-2 OS=Rhodococcus sp. (strain RHA1) GN=infB PE=3 SV=1	RSc2303	48.9	4e-06	COG4796	Type II secretory pathway, component HofQ	--	--	--	--	--	-	-	-
Unigene100525_All	337	0	0	2	0.4687	34	9.7089	0	0	0	0	gi|297608494|ref|NP_001061660.2|	69.3	1e-11	Os08g0371900 [Oryza sativa Japonica Group] >gi|255678404|dbj|BAF23574.2| Os08g0371900 [Oryza sativa Japonica Group]	--	--	--	--	--	--	--	--	--	--	--	--	--	--	-	-	-
Unigene100526_All	410	0	0	0	0	57	13.3787	0	0	5	1.0486	--	--	--	--	--	--	--	--	--	--	--	--	--	--	--	--	--	--	-	-	-
Unigene100527_All	253	104	36.3698	84	26.2232	59	22.4416	92	33.9092	107	36.3652	gi|169244489|gb|ACA50518.1|	160	5e-39	elongation factor 1-gamma [Oryza sativa Japonica Group]	sp|Q6YW46|EF1G2_ORYSJ	160	3e-39	Elongation factor 1-gamma 2 OS=Oryza sativa subsp. japonica GN=Os02g0220500 PE=2 SV=2	SPAC29A4.02c	62.4	2e-10	COG0625	Glutathione S-transferase	K03233	2e-44	173	sbi:SORBI_04g007760	elongation factor EF-1 gamma subunit	-	-	-
Unigene100528_All	670	8	1.0564	2	0.2358	23	3.3035	7	0.9743	4	0.5133	gi|297600040|ref|NP_001048375.2|	114	8e-25	Os02g0794300 [Oryza sativa Japonica Group] >gi|255671312|dbj|BAF10289.2| Os02g0794300 [Oryza sativa Japonica Group]	--	--	--	--	--	--	--	--	--	--	--	--	--	--	-	-	-
Unigene100529_All	532	2	0.3326	3	0.4454	35	6.3311	2	0.3506	3	0.4849	--	--	--	--	--	--	--	--	--	--	--	--	--	--	--	--	--	--	-	-	-
Unigene10052_All	484	2	0.3656	3	0.4896	14	2.7836	0	0	23	4.0861	gi|115457038|ref|NP_001052119.1|	114	6e-25	Os04g0154800 [Oryza sativa Japonica Group] >gi|58531965|emb|CAE03075.3| OSJNBa0089E12.13 [Oryza sativa (japonica cultivar-group)] >gi|113563690|dbj|BAF14033.1| Os04g0154800 [Oryza sativa Japonica Group]	--	--	--	--	--	--	--	--	--	--	--	--	--	--	-	-	-
Unigene100530_All	319	0	0	0	0	69	20.8152	10	2.9232	9	2.4259	--	--	--	--	--	--	--	--	--	--	--	--	--	--	--	--	--	--	-	-	-
Unigene100531_All	287	1	0.3083	12	3.3024	19	6.3708	6	1.9495	0	0	--	--	--	--	--	--	--	--	--	--	--	--	--	--	--	--	--	--	-	-	-
Unigene100532_All	239	57	21.1011	3	0.9914	2	0.8053	30	11.7051	30	10.7931	--	--	--	--	--	--	--	--	--	--	--	--	--	--	--	--	--	--	-	-	-
Unigene100533_All	383	1	0.231	3	0.6187	13	3.2664	12	2.9217	0	0	gi|257209022|emb|CBB36499.1|	155	2e-37	Oryza sativa protein similar to ABA-responsive protein AAP03417 [Saccharum hybrid cultivar R570]	sp|Q9SE96|GEML1_ARATH	55.1	1e-07	GEM-like protein 1 OS=Arabidopsis thaliana GN=FIP1 PE=1 SV=1	--	--	--	--	--	--	--	--	--	--	-	-	-
Unigene100534_All	257	0	0	0	0	35	13.1056	3	1.0885	12	4.0149	--	--	--	--	--	--	--	--	--	--	--	--	--	--	--	--	--	--	-	-	-
Unigene100535_All	206	0	0	0	0	8	3.7372	5	2.2634	0	0	gi|115462265|ref|NP_001054732.1|	57.4	5e-08	Os05g0163000 [Oryza sativa Japonica Group] >gi|113578283|dbj|BAF16646.1| Os05g0163000 [Oryza sativa Japonica Group]	--	--	--	--	--	--	--	--	--	K01887	2e-09	57.4	osa:4337898	arginyl-tRNA synthetase [EC:6.1.1.19]	-	-	-
Unigene100536_All	379	0	0	0	0	12	3.0469	3	0.7381	2	0.4537	--	--	--	--	--	--	--	--	--	--	--	--	--	--	--	--	--	--	-	-	-
Unigene100537_All	457	1	0.1936	3	0.5185	10	2.1057	2	0.4081	7	1.3171	gi|297599188|ref|NP_001046806.2|	70.9	5e-12	Os02g0464500 [Oryza sativa Japonica Group] >gi|255670881|dbj|BAF08720.2| Os02g0464500 [Oryza sativa Japonica Group]	--	--	--	--	--	--	--	--	--	--	--	--	--	--	-	-	-
Unigene100538_All	288	0	0	9	2.4682	4	1.3366	0	0	0	0	gi|31432833|gb|AAP54420.1|	68.6	2e-11	expressed protein [Oryza sativa (japonica cultivar-group)]	sp|Q9W734|SMAD6_CHICK	50.1	4e-06	Mothers against decapentaplegic homolog 6 OS=Gallus gallus GN=SMAD6 PE=2 SV=1	--	--	--	--	--	--	--	--	--	--	-	-	-
Unigene100539_All	304	0	0	0	0	9	2.849	1	0.3067	0	0	gi|242073436|ref|XP_002446654.1|	69.3	1e-11	hypothetical protein SORBIDRAFT_06g019900 [Sorghum bicolor] >gi|241937837|gb|EES10982.1| hypothetical protein SORBIDRAFT_06g019900 [Sorghum bicolor]	--	--	--	--	--	--	--	--	--	--	--	--	--	--	-	-	-
Unigene10053_All	361	3	0.7353	17	3.7194	0	0	0	0	13	3.0964	--	--	--	--	--	--	--	--	--	--	--	--	--	--	--	--	--	--	-	-	-
Unigene100540_All	414	0	0	2	0.3816	18	4.184	4	0.901	2	0.4154	--	--	--	--	--	--	--	--	--	--	--	--	--	--	--	--	--	--	-	-	-
Unigene100541_All	240	0	0	0	0	8	3.2078	0	0	0	0	--	--	--	--	--	--	--	--	--	--	--	--	--	--	--	--	--	--	-	-	-
Unigene100542_All	892	0	0	2	0.1771	90	9.7096	2	0.2091	0	0	gi|242040077|ref|XP_002467433.1|	82.8	5e-15	hypothetical protein SORBIDRAFT_01g028035 [Sorghum bicolor] >gi|241921287|gb|EER94431.1| hypothetical protein SORBIDRAFT_01g028035 [Sorghum bicolor]	--	--	--	--	--	--	--	--	--	--	--	--	--	--	-	-	-
Unigene100543_All	261	0	0	0	0	6	2.2122	0	0	0	0	--	--	--	--	--	--	--	--	--	--	--	--	--	--	--	--	--	--	-	-	-
Unigene100544_All	478	13	2.4063	72	11.8968	21	4.2278	17	3.3164	17	3.058	gi|297597467|ref|NP_001044016.2|	155	2e-37	Os01g0706400 [Oryza sativa Japonica Group] >gi|56784921|dbj|BAD82253.1| MAPK activating protein-like [Oryza sativa Japonica Group] >gi|255673607|dbj|BAF05930.2| Os01g0706400 [Oryza sativa Japonica Group]	sp|Q568Z6|IST1_RAT	71.2	3e-12	IST1 homolog OS=Rattus norvegicus GN=Ist1 PE=2 SV=1	--	--	--	--	--	--	--	--	--	--	-	-	-
Unigene100545_All	203	0	0	0	0	6	2.8443	0	0	0	0	--	--	--	--	--	--	--	--	--	--	--	--	--	--	--	--	--	--	-	-	-
Unigene100546_All	250	0	0	1	0.3159	4	1.5397	0	0	0	0	--	--	--	--	--	--	--	--	--	--	--	--	--	--	--	--	--	--	-	-	-
Unigene100547_All	282	2	0.6275	40	11.2031	24	8.19	23	7.6055	5	1.5246	--	--	--	--	--	--	--	--	--	--	--	--	--	--	--	--	--	--	-	-	-
Unigene100548_All	232	0	0	0	0	6	2.4888	0	0	1	0.3706	--	--	--	--	--	--	--	--	--	--	--	--	--	--	--	--	--	--	-	-	-
Unigene100549_All	214	0	0	0	0	4	1.7987	0	0	0	0	--	--	--	--	--	--	--	--	--	--	--	--	--	--	--	--	--	--	-	-	-
Unigene10054_All	312	15	4.2537	25	6.3287	0	0	0	0	1	0.2756	gi|116309348|emb|CAH66431.1|	152	9e-37	OSIGBa0096P03.5 [Oryza sativa (indica cultivar-group)]	sp|Q7LHG5|YI31B_YEAST	80.1	4e-15	Transposon Ty3-I Gag-Pol polyprotein OS=Saccharomyces cerevisiae GN=TY3B-I PE=3 SV=2	YIL082w-a_2	80.1	9e-16	COG2801	Transposase and inactivated derivatives	--	--	--	--	--	-	-	-
Unigene100550_All	352	1	0.2514	7	1.5707	21	5.7411	0	0	1	0.2443	gi|242039319|ref|XP_002467054.1|	50.1	8e-06	hypothetical protein SORBIDRAFT_01g018873 [Sorghum bicolor] >gi|241920908|gb|EER94052.1| hypothetical protein SORBIDRAFT_01g018873 [Sorghum bicolor]	--	--	--	--	--	--	--	--	--	--	--	--	--	--	-	-	-
Unigene100551_All	372	1	0.2378	1	0.2123	70	18.1083	4	1.0027	1	0.2311	--	--	--	--	--	--	--	--	--	--	--	--	--	--	--	--	--	--	-	-	-
Unigene100552_All	328	0	0	4	0.9632	3	0.8802	6	1.7058	5	1.3107	gi|159479882|ref|XP_001698015.1|	67	6e-11	cell wall protein pherophorin-C3 [Chlamydomonas reinhardtii] >gi|76262502|gb|ABA41401.1| pherophorin-C3 protein precursor [Chlamydomonas reinhardtii] >gi|158273814|gb|EDO99600.1| cell wall protein pherophorin-C3 [Chlamydomonas reinhardtii]	sp|P21997|SSGP_VOLCA	59.7	5e-10	Sulfated surface glycoprotein 185 OS=Volvox carteri PE=1 SV=1	CC3494_1	54.7	4e-08	COG3637	Opacity protein and related surface antigens	K11671	7e-08	52.4	ppp:PHYPADRAFT_164383	nuclear factor related to kappa-B-binding protein	-	-	-
Unigene100553_All	850	29	3.0186	4	0.3717	110	12.4536	9	0.9874	15	1.5174	gi|302846190|ref|XP_002954632.1|	55.5	8e-07	hypothetical protein VOLCADRAFT_121342 [Volvox carteri f. nagariensis] >gi|300260051|gb|EFJ44273.1| hypothetical protein VOLCADRAFT_121342 [Volvox carteri f. nagariensis]	sp|Q75JC9|Y8484_DICDI	54.3	1e-06	Uncharacterized protein DDB_G0271670 OS=Dictyostelium discoideum GN=DDB_G0271670 PE=4 SV=1	--	--	--	--	--	--	--	--	--	--	-	-	-
Unigene100554_All	239	0	0	0	0	5	2.0132	0	0	0	0	--	--	--	--	--	--	--	--	--	--	--	--	--	--	--	--	--	--	-	-	-
Unigene100555_All	243	0	0	2	0.6501	4	1.5841	2	0.7675	0	0	gi|242092164|ref|XP_002436572.1|	56.2	3e-13	hypothetical protein SORBIDRAFT_10g004975 [Sorghum bicolor] >gi|241914795|gb|EER87939.1| hypothetical protein SORBIDRAFT_10g004975 [Sorghum bicolor]	--	--	--	--	--	--	--	--	--	--	--	--	--	--	-	-	-
Unigene100556_All	273	1	0.3241	0	0	3	1.0575	0	0	0	0	--	--	--	--	--	--	--	--	--	--	--	--	--	--	--	--	--	--	-	-	-
Unigene100557_All	347	0	0	0	0	9	2.4959	0	0	0	0	gi|297596389|ref|NP_001042509.2|	57.8	2e-09	Os01g0233100 [Oryza sativa Japonica Group] >gi|255673030|dbj|BAF04423.2| Os01g0233100 [Oryza sativa Japonica Group]	sp|Q0INT0|CCA13_ORYSJ	55.1	1e-07	Cyclin-A1-3 OS=Oryza sativa subsp. japonica GN=CYCA1-3 PE=2 SV=2	--	--	--	--	--	K06627	2e-09	49.3	vvi:100250590	cyclin A	-	-	-
Unigene100558_All	364	16	3.8891	11	2.3868	10	2.6438	7	1.7933	4	0.9449	gi|115465273|ref|NP_001056236.1|	171	5e-54	Os05g0549700 [Oryza sativa Japonica Group] >gi|113579787|dbj|BAF18150.1| Os05g0549700 [Oryza sativa Japonica Group]	sp|Q9S7B5|THRC1_ARATH	137	5e-43	Threonine synthase 1, chloroplastic OS=Arabidopsis thaliana GN=TS1 PE=1 SV=1	APE2286	42	9e-08	COG0498	Threonine synthase	K01733	3e-56	172	sbi:SORBI_09g027430	threonine synthase [EC:4.2.3.1]	-	-	-
Unigene100559_All	251	4	1.41	8	2.5173	17	6.5177	7	2.6006	7	2.398	--	--	--	--	--	--	--	--	--	--	--	--	--	--	--	--	--	--	-	-	-
Unigene10055_All	348	8	2.0339	21	4.7661	0	0	0	0	0	0	gi|297729155|ref|NP_001176941.1|	50.1	8e-06	Os12g0467300 [Oryza sativa Japonica Group] >gi|77555377|gb|ABA98173.1| NB-ARC domain containing protein, expressed [Oryza sativa (japonica cultivar-group)] >gi|255670289|dbj|BAH95669.1| Os12g0467300 [Oryza sativa Japonica Group]	--	--	--	--	--	--	--	--	--	--	--	--	--	--	-	-	-
Unigene100560_All	313	12	3.3921	19	4.7944	18	5.5341	0	0	15	4.1207	--	--	--	--	--	--	--	--	--	--	--	--	--	--	--	--	--	--	-	-	-
Unigene100561_All	303	0	0	1	0.2607	6	1.9056	0	0	0	0	gi|293337143|ref|NP_001168303.1|	94.7	3e-19	hypothetical protein LOC100382069 [Zea mays] >gi|223947339|gb|ACN27753.1| unknown [Zea mays]	--	--	--	--	--	--	--	--	--	--	--	--	--	--	-	-	-
Unigene100562_All	435	0	0	2	0.3631	22	4.8669	0	0	0	0	--	--	--	--	sp|O18759|APOA1_TUPGB	165	8e-59	Apolipoprotein A-I OS=Tupaia glis belangeri GN=APOA1 PE=2 SV=1	--	--	--	--	--	--	--	--	--	--	-	-	-
Unigene100563_All	215	3	1.2346	1	0.3674	6	2.6856	1	0.4337	3	1.1998	--	--	--	--	--	--	--	--	--	--	--	--	--	--	--	--	--	--	-	-	-
Unigene100564_All	214	3	1.2403	7	2.5835	3	1.3491	0	0	6	2.4108	--	--	--	--	--	--	--	--	--	--	--	--	--	--	--	--	--	--	-	-	-
Unigene100565_All	434	0	0	2	0.364	6	1.3304	0	0	0	0	--	--	--	--	--	--	--	--	--	--	--	--	--	--	--	--	--	--	-	-	-
Unigene100566_All	209	0	0	0	0	4	1.8418	2	0.8923	3	1.2342	--	--	--	--	--	--	--	--	--	--	--	--	--	--	--	--	--	--	-	-	-
Unigene100567_All	215	0	0	0	0	3	1.3428	0	0	2	0.7999	--	--	--	--	--	--	--	--	--	--	--	--	--	--	--	--	--	--	-	-	-
Unigene100568_All	851	2	0.2079	19	1.7634	45	5.0887	1	0.1096	2	0.2021	gi|226508664|ref|NP_001152319.1|	57	3e-07	wall-associated kinase 3 [Zea mays] >gi|195655071|gb|ACG47003.1| wall-associated kinase 3 [Zea mays]	--	--	--	--	--	--	--	--	--	--	--	--	--	--	-	-	-
Unigene100569_All	246	0	0	0	0	4	1.5648	1	0.3791	0	0	gi|224076285|ref|XP_002304920.1|	51.6	2e-13	cytochrome P450 [Populus trichocarpa] >gi|222847884|gb|EEE85431.1| cytochrome P450 [Populus trichocarpa]	sp|Q9FH76|ABAH3_ARATH	41.6	5e-08	Abscisic acid 8'-hydroxylase 3 OS=Arabidopsis thaliana GN=CYP707A3 PE=1 SV=1	--	--	--	--	--	K09843	4e-09	41.6	ath:AT5G45340	(+)-abscisic acid 8'-hydroxylase [EC:1.14.13.93]	-	-	-
Unigene10056_All	548	9	1.4531	2	0.2883	29	5.0926	1	0.1702	7	1.0983	gi|195657307|gb|ACG48121.1|	226	9e-59	glycosyltransferase [Zea mays]	sp|P32583|SRP40_YEAST	52	2e-06	Suppressor protein SRP40 OS=Saccharomyces cerevisiae GN=SRP40 PE=1 SV=2	--	--	--	--	--	--	--	--	--	--	-	-	-
Unigene100570_All	247	14	5.0149	2	0.6395	6	2.3376	0	0	4	1.3925	gi|297609158|ref|NP_001062779.2|	85.1	2e-16	Os09g0286300 [Oryza sativa Japonica Group] >gi|255678738|dbj|BAF24693.2| Os09g0286300 [Oryza sativa Japonica Group]	--	--	--	--	--	--	--	--	--	--	--	--	--	--	-	-	-
Unigene100571_All	373	0	0	0	0	15	3.8699	0	0	0	0	gi|205815293|sp|Q0DWQ1.2|MGDG3_ORYSJ	40.4	1e-14	RecName: Full=Probable monogalactosyldiacylglycerol synthase 3, chloroplastic; Short=OsMGD3; Flags: Precursor	sp|Q0DWQ1|MGDG3_ORYSJ	40.4	7e-15	Probable monogalactosyldiacylglycerol synthase 3, chloroplastic OS=Oryza sativa subsp. japonica GN=MGD3 PE=3 SV=2	--	--	--	--	--	K03715	7e-16	40.4	zma:100281388	1,2-diacylglycerol 3-beta-galactosyltransferase [EC:2.4.1.46]	-	-	-
Unigene100572_All	261	0	0	0	0	3	1.1061	0	0	0	0	gi|115436366|ref|NP_001042941.1|	56.6	8e-08	Os01g0337900 [Oryza sativa Japonica Group] >gi|113532472|dbj|BAF04855.1| Os01g0337900 [Oryza sativa Japonica Group]	--	--	--	--	--	--	--	--	--	K00382	4e-09	56.6	osa:4326849	dihydrolipoamide dehydrogenase [EC:1.8.1.4]	-	-	-
Unigene100573_All	558	0	0	5	0.7077	104	17.9358	4	0.6685	1	0.1541	--	--	--	--	--	--	--	--	--	--	--	--	--	--	--	--	--	--	-	-	-
Unigene100574_All	460	1	0.1923	7	1.2019	9	1.8828	10	2.0272	4	0.7477	gi|254047060|gb|ACT63839.1|	108	1e-46	cydophilin [Gossypium hirsutum]	sp|Q39613|CYPH_CATRO	104	1e-46	Peptidyl-prolyl cis-trans isomerase OS=Catharanthus roseus GN=PCKR1 PE=2 SV=1	SPBC28F2.03	94	5e-34	COG0652	Peptidyl-prolyl cis-trans isomerase (rotamase) - cyclophilin family	K05864	2e-39	101	ppp:PHYPADRAFT_208358	peptidyl-prolyl isomerase D (cyclophilin D) [EC:5.2.1.8]	-	-	-
Unigene100575_All	420	0	0	0	0	47	10.7689	0	0	0	0	--	--	--	--	--	--	--	--	--	--	--	--	--	--	--	--	--	--	-	-	-
Unigene100576_All	523	0	0	0	0	21	3.864	0	0	0	0	gi|38347476|emb|CAE05296.2|	91.7	2e-33	OSJNBa0084N21.14 [Oryza sativa (japonica cultivar-group)]	--	--	--	--	--	--	--	--	--	--	--	--	--	--	-	-	-
Unigene100577_All	336	0	0	1	0.2351	37	10.597	0	0	0	0	--	--	--	--	--	--	--	--	--	--	--	--	--	--	--	--	--	--	-	-	-
Unigene100578_All	234	1	0.3781	6	2.0252	13	5.3463	2	0.797	0	0	gi|242095190|ref|XP_002438085.1|	72.4	1e-14	hypothetical protein SORBIDRAFT_10g007830 [Sorghum bicolor] >gi|241916308|gb|EER89452.1| hypothetical protein SORBIDRAFT_10g007830 [Sorghum bicolor]	--	--	--	--	--	--	--	--	--	--	--	--	--	--	-	-	-
Unigene100579_All	236	0	0	3	1.004	22	8.9708	0	0	2	0.7287	--	--	--	--	--	--	--	--	--	--	--	--	--	--	--	--	--	--	-	-	-
Unigene10057_All	338	0	0	0	0	0	0	14	3.8624	7	1.7808	--	--	--	--	--	--	--	--	--	--	--	--	--	--	--	--	--	--	-	-	-
Unigene100580_All	236	6	2.2494	15	5.02	4	1.6311	5	1.9756	5	1.8217	gi|195636972|gb|ACG37954.1|	85.1	2e-25	mitogen-activated protein kinase organizer 1 [Zea mays]	sp|Q9BRX9|WDR83_HUMAN	43.9	2e-07	WD repeat domain-containing protein 83 OS=Homo sapiens GN=WDR83 PE=1 SV=1	--	--	--	--	--	K13124	2e-27	87.4	sbi:SORBI_04g022240	mitogen-activated protein kinase organizer 1	-	-	-
Unigene100581_All	295	1	0.2999	1	0.2677	28	9.1339	0	0	0	0	gi|226495799|ref|NP_001150468.1|	90.1	7e-18	lysM domain containing protein [Zea mays] >gi|195639468|gb|ACG39202.1| lysM domain containing protein [Zea mays]	sp|Q6ZQP7|YV021_HUMAN	50.1	4e-06	Uncharacterized protein LOC284861 OS=Homo sapiens PE=2 SV=1	--	--	--	--	--	K10730	1e-07	51.2	osa:4336217	ATP-dependent DNA helicase Q4 [EC:3.6.1.-]	-	-	-
Unigene100582_All	252	0	0	1	0.3134	0	0	1	0.37	0	0	gi|297608554|ref|NP_001061758.2|	119	8e-27	Os08g0401800 [Oryza sativa Japonica Group] >gi|255678434|dbj|BAF23672.2| Os08g0401800 [Oryza sativa Japonica Group]	sp|P58766|PLDZ1_ARATH	109	6e-24	Phospholipase D zeta OS=Arabidopsis thaliana GN=PLDZETA PE=2 SV=1	--	--	--	--	--	K01115	5e-25	109	ath:AT5G25370	phospholipase D [EC:3.1.4.4]	-	-	-
Unigene100583_All	325	5	1.3612	4	0.9721	7	2.0727	0	0	7	1.852	gi|73624747|gb|AAZ79231.1|	61.2	1e-14	cellulose synthase-like protein CslG [Nicotiana tabacum]	sp|Q651X7|CSLE1_ORYSJ	60.8	3e-14	Cellulose synthase-like protein E1 OS=Oryza sativa subsp. japonica GN=CSLE1 PE=2 SV=2	--	--	--	--	--	K10999	4e-14	58.2	vvi:100255463	cellulose synthase A [EC:2.4.1.12]	-	-	-
Unigene100584_All	207	0	0	2	0.7631	2	0.9298	0	0	0	0	gi|242092226|ref|XP_002436603.1|	93.2	8e-19	hypothetical protein SORBIDRAFT_10g005530 [Sorghum bicolor] >gi|241914826|gb|EER87970.1| hypothetical protein SORBIDRAFT_10g005530 [Sorghum bicolor]	--	--	--	--	--	--	--	--	--	--	--	--	--	--	-	-	-
Unigene100585_All	238	0	0	0	0	4	1.6174	0	0	2	0.7226	--	--	--	--	--	--	--	--	--	--	--	--	--	--	--	--	--	--	-	-	-
Unigene100586_All	224	0	0	0	0	10	4.2961	1	0.4163	2	0.7677	gi|115458548|ref|NP_001052874.1|	57	6e-08	Os04g0440300 [Oryza sativa Japonica Group] >gi|113564445|dbj|BAF14788.1| Os04g0440300 [Oryza sativa Japonica Group]	--	--	--	--	--	--	--	--	--	--	--	--	--	--	-	-	-
Unigene100587_All	234	0	0	2	0.6751	5	2.0563	0	0	0	0	--	--	--	--	--	--	--	--	--	--	--	--	--	--	--	--	--	--	-	-	-
Unigene100588_All	209	0	0	0	0	6	2.7627	0	0	0	0	--	--	--	--	--	--	--	--	--	--	--	--	--	--	--	--	--	--	-	-	-
Unigene100589_All	245	0	0	0	0	6	2.3567	2	0.7612	0	0	gi|33113976|gb|AAP94598.1|	66.2	5e-23	putative transposase protein [Zea mays]	--	--	--	--	--	--	--	--	--	--	--	--	--	--	-	-	-
Unigene10058_All	301	10	2.9394	16	4.1984	0	0	0	0	0	0	--	--	--	--	--	--	--	--	--	--	--	--	--	--	--	--	--	--	-	-	-
Unigene100590_All	231	0	0	0	0	7	2.9161	0	0	0	0	--	--	--	--	--	--	--	--	--	--	--	--	--	--	--	--	--	--	-	-	-
Unigene100591_All	230	0	0	0	0	1	0.4184	0	0	0	0	--	--	--	--	--	--	--	--	--	--	--	--	--	--	--	--	--	--	-	-	-
Unigene100592_All	203	0	0	0	0	3	1.4222	1	0.4594	0	0	--	--	--	--	--	--	--	--	--	--	--	--	--	--	--	--	--	--	-	-	-
Unigene100593_All	315	0	0	0	0	19	5.8045	0	0	0	0	--	--	--	--	--	--	--	--	--	--	--	--	--	--	--	--	--	--	-	-	-
Unigene100594_All	404	0	0	1	0.1955	8	1.9056	1	0.2308	1	0.2128	gi|240254508|ref|NP_179804.5|	63.9	7e-13	ATEME1B (ARABIDOPSIS ESSENTIAL MEIOTIC ENDONUCLEASE 1B); endonuclease [Arabidopsis thaliana] >gi|223930680|gb|ACN24999.1| essential meiotic endonuclease 1B [Arabidopsis thaliana]	--	--	--	--	--	--	--	--	--	--	--	--	--	--	-	-	-
Unigene100595_All	246	0	0	0	0	0	0	0	0	1	0.3495	gi|242083774|ref|XP_002442312.1|	69.7	1e-23	hypothetical protein SORBIDRAFT_08g017810 [Sorghum bicolor] >gi|241943005|gb|EES16150.1| hypothetical protein SORBIDRAFT_08g017810 [Sorghum bicolor]	--	--	--	--	--	--	--	--	--	--	--	--	--	--	-	-	-
Unigene100596_All	362	0	0	0	0	74	19.6719	0	0	0	0	--	--	--	--	--	--	--	--	--	--	--	--	--	--	--	--	--	--	-	-	-
Unigene100597_All	382	0	0	0	0	31	7.8095	0	0	6	1.3505	--	--	--	--	--	--	--	--	--	--	--	--	--	--	--	--	--	--	-	-	-
Unigene100598_All	216	3	1.2288	2	0.7313	13	5.7918	1	0.4317	7	2.7866	--	--	--	--	--	--	--	--	--	--	--	--	--	--	--	--	--	--	-	-	-
Unigene100599_All	889	0	0	3	0.2665	93	10.0671	0	0	0	0	gi|115476052|ref|NP_001061622.1|	252	5e-66	Os08g0356700 [Oryza sativa Japonica Group] >gi|113623591|dbj|BAF23536.1| Os08g0356700 [Oryza sativa Japonica Group]	sp|Q9SD53|Y3720_ARATH	60.5	2e-08	UPF0481 protein At3g47200 OS=Arabidopsis thaliana GN=At3g47200 PE=1 SV=1	--	--	--	--	--	--	--	--	--	--	-	-	-
Unigene10059_All	482	0	0	0	0	232	46.3194	0	0	223	39.7814	gi|297840287|ref|XP_002888025.1|	36.6	3e-06	hypothetical protein ARALYDRAFT_475099 [Arabidopsis lyrata subsp. lyrata] >gi|297333866|gb|EFH64284.1| hypothetical protein ARALYDRAFT_475099 [Arabidopsis lyrata subsp. lyrata]	--	--	--	--	--	--	--	--	--	--	--	--	--	--	-	-	-
Unigene1005_All	854	101	10.4639	81	7.4912	75	8.4513	102	11.1376	82	8.2562	gi|115450311|ref|NP_001048756.1|	353	2e-96	Os03g0116000 [Oryza sativa Japonica Group] >gi|113547227|dbj|BAF10670.1| Os03g0116000 [Oryza sativa Japonica Group]	sp|Q9SKD3|OXA1L_ARATH	258	3e-68	Mitochondrial inner membrane protein OXA1-like OS=Arabidopsis thaliana GN=OXA1L PE=2 SV=1	SPBC1346.02c	104	2e-22	COG0706	Preprotein translocase subunit YidC	K03217	2e-148	521	sbi:SORBI_01g049540	preprotein translocase subunit YidC	-	-	-
Unigene100600_All	235	0	0	0	0	5	2.0475	12	4.7617	3	1.0977	--	--	--	--	--	--	--	--	--	--	--	--	--	--	--	--	--	--	-	-	-
Unigene100601_All	240	0	0	1	0.3291	0	0	3	1.1656	1	0.3583	gi|297840355|ref|XP_002888059.1|	81.6	4e-21	patatin family protein [Arabidopsis lyrata subsp. lyrata] >gi|297333900|gb|EFH64318.1| patatin family protein [Arabidopsis lyrata subsp. lyrata]	--	--	--	--	--	--	--	--	--	--	--	--	--	--	-	-	-
Unigene100602_All	277	0	0	0	0	8	2.7793	2	0.6733	0	0	gi|1085640|pir||S46272	51.6	3e-06	anther-specific protein - common sunflower	sp|Q9LI74|CHUP1_ARATH	51.2	2e-06	Protein CHUP1, chloroplastic OS=Arabidopsis thaliana GN=CHUP1 PE=1 SV=1	--	--	--	--	--	--	--	--	--	--	-	-	-
Unigene100603_All	202	0	0	0	0	19	9.0516	0	0	0	0	--	--	--	--	--	--	--	--	--	--	--	--	--	--	--	--	--	--	-	-	-
Unigene100604_All	236	0	0	0	0	2	0.8155	0	0	0	0	gi|195604318|gb|ACG23989.1|	84	5e-16	hypothetical protein [Zea mays]	--	--	--	--	--	--	--	--	--	--	--	--	--	--	-	-	-
Unigene100605_All	480	6	1.106	0	0	27	5.4131	2	0.3885	0	0	gi|115439313|ref|NP_001043936.1|	42	1e-07	Os01g0691600 [Oryza sativa Japonica Group] >gi|113533467|dbj|BAF05850.1| Os01g0691600 [Oryza sativa Japonica Group]	sp|Q38861|XPB1_ARATH	37.7	1e-06	DNA repair helicase XPB1 OS=Arabidopsis thaliana GN=XPB1 PE=2 SV=3	--	--	--	--	--	K10843	8e-09	42	sbi:SORBI_03g031750	DNA excision repair protein ERCC-3 [EC:3.6.1.-]	-	-	-
Unigene100606_All	271	0	0	0	0	0	0	0	0	0	0	--	--	--	--	--	--	--	--	--	--	--	--	--	--	--	--	--	--	-	-	-
Unigene100607_All	372	2	0.4757	3	0.6369	10	2.5869	0	0	10	2.3114	--	--	--	--	--	--	--	--	--	--	--	--	--	--	--	--	--	--	-	-	-
Unigene100608_All	299	0	0	0	0	5	1.6092	0	0	1	0.2876	--	--	--	--	--	--	--	--	--	--	--	--	--	--	--	--	--	--	-	-	-
Unigene100609_All	324	0	0	0	0	11	3.2672	0	0	0	0	gi|115488534|ref|NP_001066754.1|	39.3	7e-06	Os12g0472800 [Oryza sativa Japonica Group] >gi|113649261|dbj|BAF29773.1| Os12g0472800 [Oryza sativa Japonica Group]	--	--	--	--	--	--	--	--	--	--	--	--	--	--	-	-	-
Unigene10060_All	474	84	15.6794	5	0.8331	3	0.6091	3	0.5902	36	6.5305	gi|297603861|ref|NP_001054675.2|	63.2	1e-09	Os05g0152900 [Oryza sativa Japonica Group] >gi|255676036|dbj|BAF16589.2| Os05g0152900 [Oryza sativa Japonica Group]	--	--	--	--	--	--	--	--	--	--	--	--	--	--	-	-	-
Unigene100610_All	262	0	0	0	0	17	6.2441	0	0	0	0	--	--	--	--	--	--	--	--	--	--	--	--	--	--	--	--	--	--	-	-	-
Unigene100611_All	520	0	0	0	0	114	21.0971	0	0	0	0	gi|242088735|ref|XP_002440200.1|	65.9	2e-10	hypothetical protein SORBIDRAFT_09g027670 [Sorghum bicolor] >gi|241945485|gb|EES18630.1| hypothetical protein SORBIDRAFT_09g027670 [Sorghum bicolor]	--	--	--	--	--	--	--	--	--	--	--	--	--	--	-	-	-
Unigene100612_All	265	0	0	3	0.8941	7	2.542	0	0	0	0	gi|302833627|ref|XP_002948377.1|	60.8	5e-09	metalloproteinase, extracellular matrix glycoprotein VMP3 [Volvox carteri f. nagariensis] >gi|300266597|gb|EFJ50784.1| metalloproteinase, extracellular matrix glycoprotein VMP3 [Volvox carteri f. nagariensis]	sp|P41479|Y091_NPVAC	58.2	2e-08	Uncharacterized 24.1 kDa protein in LEF4-P33 intergenic region OS=Autographa californica nuclear polyhedrosis virus PE=4 SV=1	slr0599	52	3e-07	COG0515	Serine/threonine protein kinase	K11596	6e-07	49.3	cre:CHLREDRAFT_18730	argonaute	-	-	-
Unigene100613_All	287	0	0	0	0	9	3.0177	0	0	0	0	gi|116309424|emb|CAH66499.1|	65.9	4e-23	H0321H01.8 [Oryza sativa (indica cultivar-group)]	--	--	--	--	--	--	--	--	--	--	--	--	--	--	-	-	-
Unigene100614_All	264	0	0	0	0	9	3.2807	18	6.358	6	1.9542	--	--	--	--	--	--	--	--	--	--	--	--	--	--	--	--	--	--	-	-	-
Unigene100615_All	260	54	18.3759	4	1.2151	1	0.3701	263	94.3264	116	38.3625	gi|226500740|ref|NP_001150106.1|	69.7	2e-13	hexokinase-1 [Zea mays] >gi|195636780|gb|ACG37858.1| hexokinase-1 [Zea mays]	sp|Q1WM16|HXK7_ORYSJ	68.6	2e-13	Hexokinase-7 OS=Oryza sativa subsp. japonica GN=HXK7 PE=2 SV=2	--	--	--	--	--	K00844	5e-16	77	sbi:SORBI_09g005840	hexokinase [EC:2.7.1.1]	-	-	-
Unigene100616_All	231	0	0	0	0	3	1.2498	0	0	0	0	--	--	--	--	--	--	--	--	--	--	--	--	--	--	--	--	--	--	-	-	-
Unigene100617_All	268	23	7.5931	1	0.2947	33	11.8495	133	46.2773	38	12.1919	--	--	--	--	--	--	--	--	--	--	--	--	--	--	--	--	--	--	-	-	-
Unigene100618_All	329	4	1.0757	7	1.6805	5	1.4625	5	1.4172	8	2.0908	gi|226504464|ref|NP_001151617.1|	93.6	6e-19	transcription initiation factor TFIID subunit 11 [Zea mays] >gi|195648128|gb|ACG43532.1| transcription initiation factor TFIID subunit 11 [Zea mays]	sp|Q9UF83|YM012_HUMAN	50.4	3e-06	Uncharacterized protein DKFZp434B061 OS=Homo sapiens PE=2 SV=2	--	--	--	--	--	K03135	3e-08	52.8	osa:4325286	transcription initiation factor TFIID subunit D9	-	-	-
Unigene100619_All	239	0	0	0	0	34	13.69	2	0.7803	0	0	--	--	--	--	--	--	--	--	--	--	--	--	--	--	--	--	--	--	-	-	-
Unigene10061_All	287	0	0	1	0.2752	16	5.3649	24	7.7979	5	1.498	--	--	--	--	--	--	--	--	--	--	--	--	--	--	--	--	--	--	-	-	-
Unigene100620_All	216	0	0	0	0	2	0.891	0	0	2	0.7962	--	--	--	--	--	--	--	--	--	--	--	--	--	--	--	--	--	--	-	-	-
Unigene100621_All	222	126	50.2165	80	28.4619	23	9.97	42	17.642	110	42.6052	gi|226492090|ref|NP_001148180.1|	89.7	9e-18	BEL1-related homeotic protein 14 [Zea mays] >gi|195616500|gb|ACG30080.1| BEL1-related homeotic protein 14 [Zea mays]	--	--	--	--	--	--	--	--	--	--	--	--	--	--	-	-	-
Unigene100622_All	249	1	0.3553	4	1.2688	1	0.3865	2	0.749	0	0	gi|226509194|ref|NP_001149205.1|	74.7	6e-17	cytokinin-O-glucosyltransferase 2 [Zea mays] >gi|195625460|gb|ACG34560.1| cytokinin-O-glucosyltransferase 2 [Zea mays]	--	--	--	--	--	--	--	--	--	--	--	--	--	--	-	-	-
Unigene100623_All	230	0	0	0	0	3	1.2552	0	0	0	0	gi|242050398|ref|XP_002462943.1|	53.1	1e-15	hypothetical protein SORBIDRAFT_02g035040 [Sorghum bicolor] >gi|241926320|gb|EER99464.1| hypothetical protein SORBIDRAFT_02g035040 [Sorghum bicolor]	--	--	--	--	--	--	--	--	--	--	--	--	--	--	-	-	-
Unigene100624_All	348	0	0	0	0	5	1.3827	0	0	0	0	gi|226507408|ref|NP_001147457.1|	117	1e-26	anther-specific proline-rich protein APG [Zea mays] >gi|195611558|gb|ACG27609.1| anther-specific proline-rich protein APG precursor [Zea mays]	sp|Q9FIA1|GDL87_ARATH	82.4	8e-16	GDSL esterase/lipase At5g55050 OS=Arabidopsis thaliana GN=At5g55050 PE=2 SV=1	--	--	--	--	--	--	--	--	--	--	-	-	-
Unigene100625_All	587	3	0.4522	0	0	7	1.1476	1	0.1589	1	0.1465	--	--	--	--	--	--	--	--	--	--	--	--	--	--	--	--	--	--	-	-	-
Unigene100626_All	570	0	0	1	0.1386	65	10.9739	32	5.2351	0	0	--	--	--	--	--	--	--	--	--	--	--	--	--	--	--	--	--	--	-	-	-
Unigene100627_All	233	2	0.7595	1	0.339	9	3.7171	2	0.8004	2	0.7381	--	--	--	--	--	--	--	--	--	--	--	--	--	--	--	--	--	--	-	-	-
Unigene100628_All	238	0	0	0	0	5	2.0217	0	0	0	0	--	--	--	--	--	--	--	--	--	--	--	--	--	--	--	--	--	--	-	-	-
Unigene100629_All	214	0	0	12	4.4289	6	2.6981	44	19.173	10	4.018	gi|302838129|ref|XP_002950623.1|	54.3	4e-07	metalloproteinase, extracellular matrix glycoprotein VMP23 [Volvox carteri f. nagariensis] >gi|300264172|gb|EFJ48369.1| metalloproteinase, extracellular matrix glycoprotein VMP23 [Volvox carteri f. nagariensis]	sp|P14270|PDE4D_RAT	51.6	1e-06	cAMP-specific 3',5'-cyclic phosphodiesterase 4D OS=Rattus norvegicus GN=Pde4d PE=1 SV=4	--	--	--	--	--	K12826	3e-06	47	vvi:100245136	splicing factor 3A subunit 2	-	-	-
Unigene10062_All	273	15	4.8614	8	2.3145	0	0	0	0	0	0	--	--	--	--	--	--	--	--	--	--	--	--	--	--	--	--	--	--	-	-	-
Unigene100630_All	222	2	0.7971	19	6.7597	9	3.9013	6	2.5203	3	1.162	--	--	--	--	--	--	--	--	--	--	--	--	--	--	--	--	--	--	-	-	-
Unigene100631_All	365	1	0.2424	0	0	55	14.5008	0	0	0	0	--	--	--	--	--	--	--	--	--	--	--	--	--	--	--	--	--	--	-	-	-
Unigene100632_All	346	5	1.2786	14	3.1958	17	4.7282	0	0	0	0	gi|195614014|gb|ACG28837.1|	219	8e-57	oligopeptide transporter 9 [Zea mays]	sp|O82485|OPT7_ARATH	187	2e-47	Oligopeptide transporter 7 OS=Arabidopsis thaliana GN=OPT7 PE=2 SV=1	--	--	--	--	--	K13171	2e-06	47.8	vvi:100262120	serine/arginine repetitive matrix protein 1	-	-	-
Unigene100633_All	270	0	0	4	1.1701	24	8.554	5	1.7269	0	0	gi|297850242|ref|XP_002893002.1|	97.1	6e-20	zinc finger family protein [Arabidopsis lyrata subsp. lyrata] >gi|297338844|gb|EFH69261.1| zinc finger family protein [Arabidopsis lyrata subsp. lyrata]	--	--	--	--	--	--	--	--	--	--	--	--	--	--	-	-	-
Unigene100634_All	280	0	0	1	0.2821	26	8.9359	1	0.333	0	0	--	--	--	--	--	--	--	--	--	--	--	--	--	--	--	--	--	--	-	-	-
Unigene100635_All	381	3	0.6967	2	0.4146	1	0.2526	2	0.4895	1	0.2257	gi|226509979|ref|NP_001152053.1|	226	5e-59	LOC100285690 [Zea mays] >gi|195652191|gb|ACG45563.1| NADPH adrenodoxin oxidoreductase [Zea mays]	sp|P82861|ADRO_SALFO	81.3	2e-15	NADPH:adrenodoxin oxidoreductase, mitochondrial OS=Salvelinus fontinalis GN=fdxr PE=2 SV=1	DR0496	79	2e-15	COG0493	NADPH-dependent glutamate synthase beta chain and related oxidoreductases	K00528	8e-61	228	sbi:SORBI_04g010680	ferredoxin--NADP+ reductase [EC:1.18.1.2]	-	-	-
Unigene100636_All	345	0	0	0	0	52	14.5046	0	0	0	0	--	--	--	--	--	--	--	--	--	--	--	--	--	--	--	--	--	--	-	-	-
Unigene100637_All	237	0	0	0	0	4	1.6242	0	0	0	0	--	--	--	--	--	--	--	--	--	--	--	--	--	--	--	--	--	--	-	-	-
Unigene100638_All	239	0	0	0	0	4	1.6106	0	0	0	0	gi|11526779|gb|AAG36776.1|	55.1	2e-14	P-like protein [Zea mays subsp. parviglumis]	sp|P27898|MYBP_MAIZE	58.5	1e-08	Myb-related protein P OS=Zea mays GN=P PE=2 SV=1	--	--	--	--	--	--	--	--	--	--	-	-	-
Unigene100639_All	237	1	0.3733	3	0.9998	5	2.0302	0	0	0	0	--	--	--	--	--	--	--	--	--	--	--	--	--	--	--	--	--	--	-	-	-
Unigene10063_All	336	0	0	0	0	14	4.0097	16	4.4405	31	7.9331	--	--	--	--	--	--	--	--	--	--	--	--	--	--	--	--	--	--	-	-	-
Unigene100640_All	388	54	12.3138	20	4.0712	70	17.3616	0	0	122	27.0365	--	--	--	--	--	--	--	--	--	--	--	--	--	--	--	--	--	--	-	-	-
Unigene100641_All	314	0	0	1	0.2515	4	1.2259	0	0	0	0	gi|115479349|ref|NP_001063268.1|	43.9	9e-10	Os09g0438100 [Oryza sativa Japonica Group] >gi|113631501|dbj|BAF25182.1| Os09g0438100 [Oryza sativa Japonica Group]	sp|A4R8N4|PAN1_MAGGR	54.3	2e-07	Actin cytoskeleton-regulatory complex protein PAN1 OS=Magnaporthe grisea GN=PAN1 PE=3 SV=1	Rv1078	52.4	2e-07	COG1714	Predicted membrane protein/domain	--	--	--	--	--	-	-	-
Unigene100642_All	229	2	0.7727	0	0	1	0.4202	0	0	0	0	--	--	--	--	--	--	--	--	--	--	--	--	--	--	--	--	--	--	-	-	-
Unigene100643_All	223	5	1.9838	3	1.0625	3	1.2946	0	0	3	1.1567	--	--	--	--	--	--	--	--	--	--	--	--	--	--	--	--	--	--	-	-	-
Unigene100644_All	202	0	0	0	0	12	5.7168	1	0.4616	1	0.4257	gi|195604786|gb|ACG24223.1|	57	7e-08	histone deacetylase 6 [Zea mays]	--	--	--	--	--	--	--	--	--	K11407	2e-09	57.8	sbi:SORBI_02g038550	histone deacetylase 6/10 [EC:3.5.1.98]	-	-	-
Unigene100645_All	254	0	0	0	0	14	5.3042	15	5.5069	2	0.677	gi|297726417|ref|NP_001175572.1|	110	5e-24	Os08g0410266 [Oryza sativa Japonica Group] >gi|255678441|dbj|BAH94300.1| Os08g0410266 [Oryza sativa Japonica Group]	--	--	--	--	--	--	--	--	--	--	--	--	--	--	-	-	-
Unigene100646_All	278	0	0	0	0	13	4.5001	0	0	0	0	--	--	--	--	--	--	--	--	--	--	--	--	--	--	--	--	--	--	-	-	-
Unigene100647_All	237	0	0	0	0	0	0	1	0.3935	1	0.3628	gi|297722439|ref|NP_001173583.1|	90.5	5e-18	Os03g0680566 [Oryza sativa Japonica Group] >gi|255674783|dbj|BAH92311.1| Os03g0680566 [Oryza sativa Japonica Group]	--	--	--	--	--	--	--	--	--	--	--	--	--	--	-	-	-
Unigene100648_All	273	0	0	0	0	8	2.82	0	0	0	0	--	--	--	--	--	--	--	--	--	--	--	--	--	--	--	--	--	--	-	-	-
Unigene100649_All	201	0	0	0	0	0	0	1	0.4639	0	0	--	--	--	--	--	--	--	--	--	--	--	--	--	--	--	--	--	--	-	-	-
Unigene10064_All	328	4	1.079	200	48.1595	9	2.6405	3	0.8529	7	1.835	--	--	--	--	--	--	--	--	--	--	--	--	--	--	--	--	--	--	-	-	-
Unigene100650_All	589	1	0.1502	1	0.1341	25	4.0846	6	0.9499	1	0.146	--	--	--	--	--	--	--	--	--	--	--	--	--	--	--	--	--	--	-	-	-
Unigene100651_All	308	2	0.5745	5	1.2822	13	4.0618	0	0	0	0	gi|226509779|ref|NP_001147319.1|	120	5e-27	NAM protein [Zea mays] >gi|195609886|gb|ACG26773.1| NAM protein [Zea mays]	sp|Q84WP6|NAC43_ARATH	107	2e-23	NAC domain-containing protein 43 OS=Arabidopsis thaliana GN=NAC043 PE=2 SV=2	--	--	--	--	--	--	--	--	--	--	-	-	-
Unigene100652_All	238	0	0	0	0	3	1.213	1	0.3918	1	0.3613	--	--	--	--	--	--	--	--	--	--	--	--	--	--	--	--	--	--	-	-	-
Unigene100653_All	245	0	0	1	0.3224	5	1.9639	8	3.0449	1	0.351	gi|75162268|sp|Q8W3F9.1|CSLD1_ORYSJ	158	2e-38	RecName: Full=Cellulose synthase-like protein D1; AltName: Full=OsCslD1 >gi|172044099|sp|A2ZAK8.2|CSLD1_ORYSI RecName: Full=Cellulose synthase-like protein D1; AltName: Full=OsCslD1 >gi|34419222|tpg|DAA01752.1| TPA_exp: cellulose synthase-like D1 [Oryza sativa (japonica cultivar-group)]	sp|Q8W3F9|CSLD1_ORYSJ	158	9e-39	Cellulose synthase-like protein D1 OS=Oryza sativa subsp. japonica GN=CSLD1 PE=2 SV=1	--	--	--	--	--	K00770	3e-38	153	vvi:100243459	1,4-beta-D-xylan synthase [EC:2.4.2.24]	-	-	-
Unigene100654_All	222	0	0	2	0.7115	8	3.4678	2	0.8401	1	0.3873	gi|242050278|ref|XP_002462883.1|	53.5	7e-07	hypothetical protein SORBIDRAFT_02g033780 [Sorghum bicolor] >gi|241926260|gb|EER99404.1| hypothetical protein SORBIDRAFT_02g033780 [Sorghum bicolor]	--	--	--	--	--	--	--	--	--	--	--	--	--	--	-	-	-
Unigene100655_All	239	0	0	1	0.3305	7	2.8185	0	0	1	0.3598	--	--	--	--	--	--	--	--	--	--	--	--	--	--	--	--	--	--	-	-	-
Unigene100656_All	223	1	0.3968	0	0	1	0.4315	3	1.2545	2	0.7712	gi|297598010|ref|NP_001044896.2|	61.6	3e-09	Os01g0864700 [Oryza sativa Japonica Group] >gi|255673900|dbj|BAF06810.2| Os01g0864700 [Oryza sativa Japonica Group]	sp|Q94CU5|NEK5_ORYSJ	61.6	1e-09	Serine/threonine-protein kinase Nek5 OS=Oryza sativa subsp. japonica GN=NEK5 PE=2 SV=1	--	--	--	--	--	K08857	3e-25	110	sbi:SORBI_03g040800	NIMA (never in mitosis gene a)-related kinase [EC:2.7.11.1]	-	-	-
Unigene100657_All	237	3	1.12	2	0.6665	3	1.2181	0	0	0	0	--	--	--	--	--	--	--	--	--	--	--	--	--	--	--	--	--	--	-	-	-
Unigene100658_All	272	1	0.3253	2	0.5807	2	0.7076	1	0.3428	0	0	gi|115471265|ref|NP_001059231.1|	83.2	9e-16	Os07g0230500 [Oryza sativa Japonica Group] >gi|113610767|dbj|BAF21145.1| Os07g0230500 [Oryza sativa Japonica Group]	sp|Q32PI0|SLX1_BOVIN	52.4	9e-07	Structure-specific endonuclease subunit SLX1 OS=Bos taurus GN=SLX1A PE=2 SV=1	--	--	--	--	--	--	--	--	--	--	-	-	-
Unigene100659_All	435	0	0	2	0.3631	37	8.1853	0	0	7	1.3837	--	--	--	--	--	--	--	--	--	--	--	--	--	--	--	--	--	--	-	-	-
Unigene10065_All	280	0	0	14	3.9491	8	2.7495	0	0	23	7.0631	--	--	--	--	--	--	--	--	--	--	--	--	--	--	--	--	--	--	-	-	-
Unigene100660_All	206	0	0	0	0	12	5.6058	0	0	0	0	--	--	--	--	--	--	--	--	--	--	--	--	--	--	--	--	--	--	-	-	-
Unigene100661_All	242	23	8.4089	1	0.3264	0	0	25	9.6333	4	1.4212	--	--	--	--	--	--	--	--	--	--	--	--	--	--	--	--	--	--	-	-	-
Unigene100662_All	261	0	0	0	0	9	3.3184	4	1.4291	0	0	--	--	--	--	--	--	--	--	--	--	--	--	--	--	--	--	--	--	-	-	-
Unigene100663_All	223	0	0	0	0	16	6.9046	0	0	0	0	--	--	--	--	--	--	--	--	--	--	--	--	--	--	--	--	--	--	-	-	-
Unigene100664_All	301	0	0	0	0	3	0.9591	5	1.549	0	0	--	--	--	--	--	--	--	--	--	--	--	--	--	--	--	--	--	--	-	-	-
Unigene100665_All	275	0	0	0	0	4	1.3997	1	0.3391	0	0	--	--	--	--	--	--	--	--	--	--	--	--	--	--	--	--	--	--	-	-	-
Unigene100666_All	202	36	15.7681	18	7.038	11	5.2404	11	5.078	13	5.5337	--	--	--	--	--	--	--	--	--	--	--	--	--	--	--	--	--	--	-	-	-
Unigene100667_All	219	0	0	0	0	9	3.9548	7	2.9806	2	0.7853	--	--	--	--	--	--	--	--	--	--	--	--	--	--	--	--	--	--	-	-	-
Unigene100668_All	247	6	2.1492	0	0	6	2.3376	0	0	0	0	gi|115472487|ref|NP_001059842.1|	84.3	4e-16	Os07g0529700 [Oryza sativa Japonica Group] >gi|33146647|dbj|BAC79983.1| xyloglucan endotransglycosylase-like protein [Oryza sativa Japonica Group] >gi|113611378|dbj|BAF21756.1| Os07g0529700 [Oryza sativa Japonica Group]	--	--	--	--	--	--	--	--	--	K08235	7e-23	97.8	sbi:SORBI_02g035160	xyloglucan:xyloglucosyl transferase [EC:2.4.1.207]	-	-	-
Unigene100669_All	202	33	14.4541	27	10.557	11	5.2404	55	25.39	53	22.5604	gi|195636132|gb|ACG37534.1|	99	2e-25	zinc finger CCHC domain-containing protein 10 [Zea mays]	sp|Q5EB97|ZCH10_RAT	57	4e-08	Zinc finger CCHC domain-containing protein 10 OS=Rattus norvegicus GN=Zcchc10 PE=2 SV=2	--	--	--	--	--	--	--	--	--	--	-	-	-
Unigene10066_All	290	6	1.8306	0	0	7	2.3229	12	3.8586	0	0	--	--	--	--	--	--	--	--	--	--	--	--	--	--	--	--	--	--	-	-	-
Unigene100670_All	241	5	1.8356	2	0.6554	4	1.5972	1	0.3869	1	0.3568	--	--	--	--	--	--	--	--	--	--	--	--	--	--	--	--	--	--	-	-	-
Unigene100671_All	238	0	0	0	0	12	4.8521	1	0.3918	1	0.3613	--	--	--	--	--	--	--	--	--	--	--	--	--	--	--	--	--	--	-	-	-
Unigene100672_All	298	0	0	0	0	8	2.5834	1	0.3129	0	0	--	--	--	--	--	--	--	--	--	--	--	--	--	--	--	--	--	--	-	-	-
Unigene100673_All	484	0	0	0	0	64	12.725	0	0	12	2.1319	gi|115455883|ref|NP_001051542.1|	50.8	6e-06	Os03g0794800 [Oryza sativa Japonica Group] >gi|113550013|dbj|BAF13456.1| Os03g0794800 [Oryza sativa Japonica Group]	--	--	--	--	--	--	--	--	--	--	--	--	--	--	-	-	-
Unigene100674_All	219	0	0	0	0	16	7.0307	0	0	0	0	--	--	--	--	--	--	--	--	--	--	--	--	--	--	--	--	--	--	-	-	-
Unigene100675_All	341	0	0	0	0	13	3.6687	2	0.5469	0	0	--	--	--	--	--	--	--	--	--	--	--	--	--	--	--	--	--	--	-	-	-
Unigene100676_All	316	0	0	1	0.2499	38	11.5723	4	1.1804	8	2.1768	gi|242036163|ref|XP_002465476.1|	56.6	7e-09	hypothetical protein SORBIDRAFT_01g039520 [Sorghum bicolor] >gi|241919330|gb|EER92474.1| hypothetical protein SORBIDRAFT_01g039520 [Sorghum bicolor]	--	--	--	--	--	--	--	--	--	--	--	--	--	--	-	-	-
Unigene100677_All	305	0	0	0	0	10	3.1552	0	0	0	0	gi|302833625|ref|XP_002948376.1|	38.5	6e-06	metalloproteinase, extracellular matrix glycoprotein VMP11 [Volvox carteri f. nagariensis] >gi|300266596|gb|EFJ50783.1| metalloproteinase, extracellular matrix glycoprotein VMP11 [Volvox carteri f. nagariensis]	--	--	--	--	--	--	--	--	--	--	--	--	--	--	-	-	-
Unigene100678_All	244	0	0	0	0	0	0	0	0	0	0	--	--	--	--	sp|C5FHK0|SED1_NANOT	52.8	7e-07	Tripeptidyl-peptidase SED1 OS=Nannizzia otae (strain CBS 113480) GN=SED1 PE=3 SV=1	--	--	--	--	--	--	--	--	--	--	-	-	-
Unigene100679_All	258	0	0	0	0	22	8.2059	0	0	0	0	--	--	--	--	--	--	--	--	--	--	--	--	--	--	--	--	--	--	-	-	-
Unigene10067_All	289	2	0.6123	13	3.5528	18	5.9937	4	1.2907	0	0	gi|242082756|ref|XP_002441803.1|	56.6	8e-08	hypothetical protein SORBIDRAFT_08g002560 [Sorghum bicolor] >gi|241942496|gb|EES15641.1| hypothetical protein SORBIDRAFT_08g002560 [Sorghum bicolor]	--	--	--	--	--	--	--	--	--	--	--	--	--	--	-	-	-
Unigene100680_All	491	13	2.3426	6	0.9652	28	5.4878	11	2.0891	22	3.8527	gi|226505066|ref|NP_001143935.1|	99.4	2e-20	hypothetical protein LOC100276747 [Zea mays] >gi|195629770|gb|ACG36526.1| hypothetical protein [Zea mays]	--	--	--	--	--	--	--	--	--	--	--	--	--	--	-	-	-
Unigene100681_All	573	2	0.3088	0	0	56	9.4049	4	0.651	3	0.4502	gi|115470042|ref|NP_001058620.1|	178	3e-44	Os06g0725200 [Oryza sativa Japonica Group] >gi|113596660|dbj|BAF20534.1| Os06g0725200 [Oryza sativa Japonica Group]	sp|Q9FVV1|GDL28_ARATH	90.5	6e-18	GDSL esterase/lipase At1g71250 OS=Arabidopsis thaliana GN=At1g71250 PE=2 SV=1	--	--	--	--	--	K13171	6e-07	50.8	ath:AT2G29210	serine/arginine repetitive matrix protein 1	-	-	-
Unigene100682_All	687	0	0	0	0	70	9.8054	2	0.2715	0	0	--	--	--	--	--	--	--	--	--	--	--	--	--	--	--	--	--	--	-	-	-
Unigene100683_All	202	0	0	0	0	4	1.9056	1	0.4616	1	0.4257	--	--	--	--	--	--	--	--	--	--	--	--	--	--	--	--	--	--	-	-	-
Unigene100684_All	241	1	0.3671	0	0	1	0.3993	5	1.9347	2	0.7136	--	--	--	--	--	--	--	--	--	--	--	--	--	--	--	--	--	--	-	-	-
Unigene100685_All	265	0	0	0	0	8	2.9051	0	0	0	0	--	--	--	--	--	--	--	--	--	--	--	--	--	--	--	--	--	--	-	-	-
Unigene100686_All	391	0	0	0	0	48	11.8137	0	0	0	0	--	--	--	--	--	--	--	--	--	--	--	--	--	--	--	--	--	--	-	-	-
Unigene100687_All	419	7	1.4781	14	2.639	4	0.9187	8	1.7804	8	1.6417	gi|115441157|ref|NP_001044858.1|	131	3e-30	Os01g0858000 [Oryza sativa Japonica Group] >gi|113534389|dbj|BAF06772.1| Os01g0858000 [Oryza sativa Japonica Group]	--	--	--	--	--	--	--	--	--	--	--	--	--	--	-	-	-
Unigene100688_All	206	0	0	0	0	22	10.2773	1	0.4527	0	0	--	--	--	--	--	--	--	--	--	--	--	--	--	--	--	--	--	--	-	-	-
Unigene100689_All	431	0	0	0	0	19	4.2423	0	0	1	0.1995	--	--	--	--	--	--	--	--	--	--	--	--	--	--	--	--	--	--	-	-	-
Unigene10068_All	346	0	0	9	2.0544	11	3.0594	6	1.6171	0	0	gi|15451607|gb|AAK98731.1|AC090485_10	55.1	2e-07	Putative retroelement [Oryza sativa Japonica Group]	--	--	--	--	--	--	--	--	--	--	--	--	--	--	-	-	-
Unigene100690_All	229	0	0	1	0.3449	11	4.6225	1	0.4072	0	0	--	--	--	--	--	--	--	--	--	--	--	--	--	--	--	--	--	--	-	-	-
Unigene100691_All	239	0	0	0	0	7	2.8185	0	0	0	0	--	--	--	--	--	--	--	--	--	--	--	--	--	--	--	--	--	--	-	-	-
Unigene100692_All	270	0	0	2	0.585	9	3.2078	0	0	0	0	--	--	--	--	--	--	--	--	--	--	--	--	--	--	--	--	--	--	-	-	-
Unigene100693_All	238	0	0	1	0.3319	24	9.7041	2	0.7836	2	0.7226	--	--	--	--	--	--	--	--	--	--	--	--	--	--	--	--	--	--	-	-	-
Unigene100694_All	240	0	0	0	0	1	0.401	0	0	0	0	--	--	--	--	--	--	--	--	--	--	--	--	--	--	--	--	--	--	-	-	-
Unigene100695_All	314	3	0.8453	6	1.5092	38	11.646	1	0.297	4	1.0954	--	--	--	--	--	--	--	--	--	--	--	--	--	--	--	--	--	--	-	-	-
Unigene100696_All	232	0	0	1	0.3404	5	2.074	1	0.4019	0	0	gi|195614328|gb|ACG28994.1|	121	2e-27	ATP binding protein [Zea mays]	sp|Q9LYN6|Y3565_ARATH	83.6	4e-16	Probable inactive receptor-like protein kinase At3g56050 OS=Arabidopsis thaliana GN=At3g56050 PE=2 SV=1	--	--	--	--	--	--	--	--	--	--	-	-	-
Unigene100697_All	312	0	0	0	0	48	14.805	0	0	0	0	--	--	--	--	--	--	--	--	--	--	--	--	--	--	--	--	--	--	-	-	-
Unigene100698_All	476	50	9.2938	46	7.6327	48	9.7041	48	9.4034	67	12.1029	gi|116310046|emb|CAH67069.1|	76.3	1e-13	H0112G12.14 [Oryza sativa (indica cultivar-group)]	--	--	--	--	--	--	--	--	--	--	--	--	--	--	-	-	-
Unigene100699_All	388	2	0.4561	3	0.6107	6	1.4881	7	1.6824	6	1.3297	gi|115468414|ref|NP_001057806.1|	78.6	2e-14	Os06g0542100 [Oryza sativa Japonica Group] >gi|113595846|dbj|BAF19720.1| Os06g0542100 [Oryza sativa Japonica Group]	--	--	--	--	--	--	--	--	--	--	--	--	--	--	-	-	-
Unigene10069_All	416	4	0.8507	19	3.6073	20	4.6266	7	1.5691	4	0.8268	--	--	--	--	--	--	--	--	--	--	--	--	--	--	--	--	--	--	-	-	-
Unigene1006_All	1429	96	5.9438	134	7.4063	114	7.6771	123	8.0265	158	9.5071	gi|115450311|ref|NP_001048756.1|	416	1e-115	Os03g0116000 [Oryza sativa Japonica Group] >gi|113547227|dbj|BAF10670.1| Os03g0116000 [Oryza sativa Japonica Group]	sp|Q9SKD3|OXA1L_ARATH	272	4e-72	Mitochondrial inner membrane protein OXA1-like OS=Arabidopsis thaliana GN=OXA1L PE=2 SV=1	YER154w	109	1e-23	COG0706	Preprotein translocase subunit YidC	K03217	0	637	sbi:SORBI_01g049540	preprotein translocase subunit YidC	-	-	-
Unigene100700_All	389	0	0	2	0.4061	10	2.4738	0	0	0	0	--	--	--	--	--	--	--	--	--	--	--	--	--	--	--	--	--	--	-	-	-
Unigene100701_All	271	3	0.9794	1	0.2914	2	0.7102	1	0.3441	0	0	gi|239985552|ref|NP_001147525.1|	79.3	8e-26	LOC100281134 [Zea mays] >gi|195611992|gb|ACG27826.1| mutant cincinnata [Zea mays]	sp|A2WM14|PCF5_ORYSI	73.6	8e-24	Transcription factor PCF5 OS=Oryza sativa subsp. indica GN=PCF5 PE=4 SV=1	ML1556	48.9	2e-06	COG0532	Translation initiation factor 2 (IF-2; GTPase)	--	--	--	--	--	-	-	-
Unigene100702_All	229	0	0	2	0.6898	4	1.6809	2	0.8144	6	2.2529	gi|115477174|ref|NP_001062183.1|	77.4	2e-16	Os08g0505200 [Oryza sativa Japonica Group] >gi|113624152|dbj|BAF24097.1| Os08g0505200 [Oryza sativa Japonica Group]	--	--	--	--	--	--	--	--	--	--	--	--	--	--	-	-	-
Unigene100703_All	241	0	0	0	0	1	0.3993	0	0	0	0	--	--	--	--	--	--	--	--	--	--	--	--	--	--	--	--	--	--	-	-	-
Unigene100704_All	244	0	0	0	0	5	1.972	0	0	0	0	--	--	--	--	--	--	--	--	--	--	--	--	--	--	--	--	--	--	-	-	-
Unigene100705_All	267	0	0	2	0.5916	10	3.6042	0	0	6	1.9322	--	--	--	--	--	--	--	--	--	--	--	--	--	--	--	--	--	--	-	-	-
Unigene100706_All	232	0	0	1	0.3404	8	3.3184	0	0	0	0	--	--	--	--	--	--	--	--	--	--	--	--	--	--	--	--	--	--	-	-	-
Unigene100707_All	293	4	1.2079	0	0	1	0.3284	0	0	2	0.5869	--	--	--	--	--	--	--	--	--	--	--	--	--	--	--	--	--	--	-	-	-
Unigene100708_All	579	5	0.764	161	21.9621	28	4.6537	2	0.3221	7	1.0395	--	--	--	--	--	--	--	--	--	--	--	--	--	--	--	--	--	--	-	-	-
Unigene100709_All	269	0	0	6	1.7617	16	5.7239	4	1.3866	0	0	--	--	--	--	--	--	--	--	--	--	--	--	--	--	--	--	--	--	-	-	-
Unigene10070_All	394	84	18.863	620	124.286	490	119.68	75	17.7507	160	34.9178	gi|226496233|ref|NP_001147331.1|	130	5e-30	CBL-interacting serine/threonine-protein kinase 11 [Zea mays] >gi|195610016|gb|ACG26838.1| CBL-interacting serine/threonine-protein kinase 11 [Zea mays]	sp|Q7XIW5|CIPKT_ORYSJ	102	1e-21	CBL-interacting protein kinase 29 OS=Oryza sativa subsp. japonica GN=CIPK29 PE=2 SV=1	--	--	--	--	--	K13171	1e-06	48.5	ath:AT2G29210	serine/arginine repetitive matrix protein 1	-	-	-
Unigene100710_All	234	0	0	1	0.3375	5	2.0563	2	0.797	1	0.3675	--	--	--	--	--	--	--	--	--	--	--	--	--	--	--	--	--	--	-	-	-
Unigene100711_All	236	0	0	0	0	5	2.0388	0	0	0	0	--	--	--	--	--	--	--	--	--	--	--	--	--	--	--	--	--	--	-	-	-
Unigene100712_All	252	0	0	1	0.3134	33	12.6019	0	0	0	0	gi|242039007|ref|XP_002466898.1|	68.9	2e-11	hypothetical protein SORBIDRAFT_01g016120 [Sorghum bicolor] >gi|241920752|gb|EER93896.1| hypothetical protein SORBIDRAFT_01g016120 [Sorghum bicolor]	--	--	--	--	--	--	--	--	--	--	--	--	--	--	-	-	-
Unigene100713_All	478	0	0	0	0	28	5.6371	0	0	10	1.7988	--	--	--	--	--	--	--	--	--	--	--	--	--	--	--	--	--	--	-	-	-
Unigene100714_All	456	0	0	0	0	48	10.1297	0	0	0	0	--	--	--	--	--	--	--	--	--	--	--	--	--	--	--	--	--	--	-	-	-
Unigene100715_All	272	0	0	0	0	4	1.4152	0	0	6	1.8967	gi|115449003|ref|NP_001048281.1|	69.3	1e-11	Os02g0775300 [Oryza sativa Japonica Group] >gi|113537812|dbj|BAF10195.1| Os02g0775300 [Oryza sativa Japonica Group]	--	--	--	--	--	--	--	--	--	--	--	--	--	--	-	-	-
Unigene100716_All	250	0	0	0	0	4	1.5397	1	0.373	1	0.3439	gi|115480177|ref|NP_001063682.1|	60.8	3e-18	Os09g0517800 [Oryza sativa Japonica Group] >gi|113631915|dbj|BAF25596.1| Os09g0517800 [Oryza sativa Japonica Group]	--	--	--	--	--	--	--	--	--	--	--	--	--	--	-	-	-
Unigene100717_All	301	0	0	0	0	21	6.7139	0	0	0	0	--	--	--	--	--	--	--	--	--	--	--	--	--	K09553	1e-06	39.3	sbi:SORBI_06g023830	stress-induced-phosphoprotein 1	-	-	-
Unigene100718_All	236	0	0	0	0	9	3.6699	0	0	0	0	--	--	--	--	--	--	--	--	--	--	--	--	--	--	--	--	--	--	-	-	-
Unigene100719_All	244	0	0	0	0	1	0.3944	0	0	0	0	--	--	--	--	--	--	--	--	--	--	--	--	--	--	--	--	--	--	-	-	-
Unigene10071_All	285	7	2.1731	0	0	0	0	0	0	10	3.017	--	--	--	--	--	--	--	--	--	--	--	--	--	--	--	--	--	--	-	-	-
Unigene100720_All	300	0	0	0	0	9	2.887	0	0	0	0	gi|116222123|gb|ABJ80932.1|	107	5e-43	actin [Leucocryptos marina]	sp|P53689|ACT_PHARH	103	3e-42	Actin OS=Phaffia rhodozyma PE=3 SV=1	YFL039c	105	2e-23	COG5277	Actin and related proteins	K10355	3e-43	103	ath:AT3G18780	actin, other eukaryote	-	-	-
Unigene100721_All	425	0	0	0	0	33	7.4722	18	3.9494	4	0.8093	--	--	--	--	--	--	--	--	--	--	--	--	--	--	--	--	--	--	-	-	-
Unigene100722_All	272	4	1.3011	10	2.9037	15	5.3069	2	0.6857	2	0.6322	--	--	--	--	--	--	--	--	--	--	--	--	--	--	--	--	--	--	-	-	-
Unigene100723_All	207	0	0	1	0.3816	7	3.2542	2	0.901	1	0.4154	--	--	--	--	--	--	--	--	--	--	--	--	--	--	--	--	--	--	-	-	-
Unigene100724_All	249	0	0	0	0	3	1.1594	0	0	0	0	--	--	--	--	--	--	--	--	--	--	--	--	--	--	--	--	--	--	-	-	-
Unigene100725_All	519	0	0	0	0	45	8.3439	0	0	0	0	gi|41400384|gb|AAS07044.1|	53.5	1e-06	plus agglutinin [Chlamydomonas reinhardtii]	--	--	--	--	--	--	--	--	--	--	--	--	--	--	-	-	-
Unigene100726_All	232	0	0	0	0	5	2.074	3	1.2058	0	0	--	--	--	--	--	--	--	--	--	--	--	--	--	--	--	--	--	--	-	-	-
Unigene100727_All	254	0	0	0	0	7	2.6521	0	0	0	0	gi|148839594|sp|A2WSH0.1|PDR3_ORYSI	93.2	7e-34	RecName: Full=Pleiotropic drug resistance protein 3; AltName: Full=OsPDR9	sp|Q0JLC5|PDR3_ORYSJ	93.2	4e-34	Pleiotropic drug resistance protein 3 OS=Oryza sativa subsp. japonica GN=PDR3 PE=2 SV=1	--	--	--	--	--	--	--	--	--	--	-	-	-
Unigene100728_All	237	0	0	0	0	4	1.6242	2	0.7869	3	1.0884	--	--	--	--	--	--	--	--	--	--	--	--	--	--	--	--	--	--	-	-	-
Unigene100729_All	252	0	0	10	3.1342	8	3.055	0	0	0	0	--	--	--	--	--	--	--	--	--	--	--	--	--	--	--	--	--	--	-	-	-
Unigene10072_All	1149	0	0	0	0	29	2.4288	140	11.3621	0	0	gi|20043011|gb|AAM08819.1|AC090486_29	53.9	3e-10	Putative retroelement [Oryza sativa Japonica Group]	sp|Q8MP30|Y7791_DICDI	52	8e-06	Uncharacterized histidine-rich protein DDB_G0274557 OS=Dictyostelium discoideum GN=DDB_G0274557 PE=4 SV=1	--	--	--	--	--	--	--	--	--	--	-	-	-
Unigene100730_All	241	0	0	0	0	2	0.7986	0	0	0	0	--	--	--	--	--	--	--	--	--	--	--	--	--	--	--	--	--	--	-	-	-
Unigene100731_All	734	4	0.4822	15	1.6141	57	7.4731	32	4.0654	10	1.1715	gi|297599402|ref|NP_001047091.2|	110	2e-23	Os02g0550000 [Oryza sativa Japonica Group] >gi|255670989|dbj|BAF09005.2| Os02g0550000 [Oryza sativa Japonica Group]	sp|A6SED8|MYO1_BOTFB	59.7	2e-08	Myosin-1 OS=Botryotinia fuckeliana (strain B05.10) GN=myoA PE=3 SV=2	--	--	--	--	--	--	--	--	--	--	-	-	-
Unigene100732_All	310	0	0	0	0	19	5.8981	0	0	0	0	--	--	--	--	--	--	--	--	--	--	--	--	--	--	--	--	--	--	-	-	-
Unigene100733_All	237	4	1.4933	4	1.333	0	0	0	0	8	2.9024	--	--	--	--	--	--	--	--	--	--	--	--	--	--	--	--	--	--	-	-	-
Unigene100734_All	290	0	0	0	0	37	12.278	8	2.5724	22	6.523	--	--	--	--	--	--	--	--	--	--	--	--	--	--	--	--	--	--	-	-	-
Unigene100735_All	276	3	0.9617	6	1.717	12	4.184	2	0.6757	8	2.4923	--	--	--	--	--	--	--	--	--	--	--	--	--	--	--	--	--	--	-	-	-
Unigene100736_All	507	2	0.349	2	0.3116	24	4.5554	0	0	0	0	--	--	--	--	--	--	--	--	--	--	--	--	--	--	--	--	--	--	-	-	-
Unigene100737_All	270	0	0	0	0	6	2.1385	5	1.7269	1	0.3185	gi|226493108|ref|NP_001148196.1|	75.9	2e-29	calmodulin binding protein [Zea mays] >gi|195616640|gb|ACG30150.1| calmodulin binding protein [Zea mays]	--	--	--	--	--	--	--	--	--	--	--	--	--	--	-	-	-
Unigene100738_All	277	0	0	0	0	14	4.8637	6	2.0199	0	0	--	--	--	--	--	--	--	--	--	--	--	--	--	--	--	--	--	--	-	-	-
Unigene100739_All	547	13	2.1027	48	6.9307	94	16.5372	3	0.5114	12	1.8863	--	--	--	--	--	--	--	--	--	--	--	--	--	--	--	--	--	--	-	-	-
Unigene10073_All	470	21	3.9532	0	0	0	0	5	0.992	0	0	--	--	--	--	--	--	--	--	--	--	--	--	--	--	--	--	--	--	-	-	-
Unigene100740_All	245	0	0	2	0.6447	16	6.2846	1	0.3806	3	1.0529	--	--	--	--	--	--	--	--	--	--	--	--	--	--	--	--	--	--	-	-	-
Unigene100741_All	317	0	0	42	10.4644	14	4.25	0	0	2	0.5425	gi|115466528|ref|NP_001056863.1|	177	4e-44	Os06g0158100 [Oryza sativa Japonica Group] >gi|50843970|gb|AAT84163.1| transcription factor WRKY100 [Oryza sativa Indica Group] >gi|55296599|dbj|BAD69197.1| transcription factor WRKY35 [Oryza sativa Japonica Group] >gi|55296717|dbj|BAD69435.1| transcription factor WRKY35 [Oryza sativa Japonica Group] >gi|113594903|dbj|BAF18777.1| Os06g0158100 [Oryza sativa Japonica Group]	sp|Q9FL62|WRK30_ARATH	125	8e-29	Probable WRKY transcription factor 30 OS=Arabidopsis thaliana GN=WRKY30 PE=2 SV=1	--	--	--	--	--	K13425	1e-13	71.2	rcu:RCOM_1616660	WRKY transcription factor 22	-	-	-
Unigene100742_All	247	0	0	0	0	2	0.7792	4	1.5101	1	0.3481	--	--	--	--	--	--	--	--	--	--	--	--	--	--	--	--	--	--	-	-	-
Unigene100743_All	296	0	0	0	0	28	9.1031	0	0	3	0.8715	--	--	--	--	--	--	--	--	--	--	--	--	--	--	--	--	--	--	-	-	-
Unigene100744_All	1722	3	0.1541	6	0.2752	281	15.7035	4	0.2166	3	0.1498	gi|14589378|gb|AAK70633.1|AC091238_11	165	2e-39	Putative gag-pol polyprotein [Oryza sativa Japonica Group] >gi|21321753|gb|AAM47288.1|AC122146_7 Putative gag-pol polyprotein [Oryza sativa Japonica Group]	sp|P10978|POLX_TOBAC	81.6	2e-14	Retrovirus-related Pol polyprotein from transposon TNT 1-94 OS=Nicotiana tabacum PE=2 SV=1	--	--	--	--	--	--	--	--	--	--	-	-	-
Unigene100745_All	239	0	0	0	0	3	1.2079	0	0	0	0	--	--	--	--	--	--	--	--	--	--	--	--	--	--	--	--	--	--	-	-	-
Unigene100746_All	246	5	1.7983	1	0.3211	3	1.1736	8	3.0325	10	3.4953	gi|226494339|ref|NP_001151222.1|	50.1	8e-06	LOC100284855 [Zea mays] >gi|195645128|gb|ACG42032.1| octicosapeptide/Phox/Bem1p [Zea mays]	--	--	--	--	--	--	--	--	--	--	--	--	--	--	-	-	-
Unigene100747_All	589	0	0	0	0	8	1.3071	1	0.1583	0	0	gi|115468196|ref|NP_001057697.1|	132	3e-30	Os06g0498000 [Oryza sativa Japonica Group] >gi|52076842|dbj|BAD45784.1| tyrosine specific protein phosphatase-like [Oryza sativa Japonica Group] >gi|113595737|dbj|BAF19611.1| Os06g0498000 [Oryza sativa Japonica Group]	sp|Q9UQ35|SRRM2_HUMAN	55.5	2e-07	Serine/arginine repetitive matrix protein 2 OS=Homo sapiens GN=SRRM2 PE=1 SV=2	--	--	--	--	--	--	--	--	--	--	-	-	-
Unigene100748_All	273	0	0	0	0	17	5.9925	0	0	0	0	--	--	--	--	--	--	--	--	--	--	--	--	--	--	--	--	--	--	-	-	-
Unigene100749_All	609	3	0.4358	0	0	23	3.6344	6	0.9187	2	0.2824	--	--	--	--	--	--	--	--	--	--	--	--	--	--	--	--	--	--	-	-	-
Unigene10074_All	246	0	0	0	0	15	5.8678	0	0	8	2.7963	--	--	--	--	--	--	--	--	--	--	--	--	--	--	--	--	--	--	-	-	-
Unigene100750_All	211	0	0	2	0.7486	10	4.5608	0	0	2	0.815	--	--	--	--	--	--	--	--	--	--	--	--	--	--	--	--	--	--	-	-	-
Unigene100751_All	434	0	0	0	0	14	3.1043	0	0	0	0	--	--	--	--	--	--	--	--	--	--	--	--	--	--	--	--	--	--	-	-	-
Unigene100752_All	469	0	0	1	0.1684	19	3.8985	0	0	9	1.65	--	--	--	--	--	--	--	--	--	--	--	--	--	--	--	--	--	--	-	-	-
Unigene100753_All	275	0	0	2	0.5744	19	6.6488	5	1.6955	1	0.3127	gi|297597666|ref|NP_001044346.2|	87.4	5e-17	Os01g0764900 [Oryza sativa Japonica Group] >gi|255673712|dbj|BAF06260.2| Os01g0764900 [Oryza sativa Japonica Group]	--	--	--	--	--	--	--	--	--	K01455	3e-20	93.6	sbi:SORBI_03g035520	formamidase [EC:3.5.1.49]	-	-	-
Unigene100754_All	368	0	0	0	0	3	0.7845	2	0.5068	1	0.2337	--	--	--	--	--	--	--	--	--	--	--	--	--	--	--	--	--	--	-	-	-
Unigene100755_All	261	0	0	0	0	8	2.9497	0	0	0	0	--	--	--	--	--	--	--	--	--	--	--	--	--	--	--	--	--	--	-	-	-
Unigene100756_All	457	2	0.3872	2	0.3457	11	2.3163	2	0.4081	3	0.5645	gi|293336643|ref|NP_001168484.1|	138	3e-32	protein SCARECROW [Zea mays] >gi|75172575|sp|Q9FUZ7.1|SCR_MAIZE RecName: Full=Protein SCARECROW; AltName: Full=ZmSCR >gi|10178637|gb|AAG13663.1|AF263457_1 SCARECROW [Zea mays]	sp|Q9FUZ7|SCR_MAIZE	138	1e-32	Protein SCARECROW OS=Zea mays GN=SCR PE=2 SV=1	PA5037_2	48.9	3e-06	COG3266	Uncharacterized protein conserved in bacteria	K13171	1e-06	48.9	ath:AT2G29210	serine/arginine repetitive matrix protein 1	-	-	-
Unigene100757_All	245	0	0	0	0	5	1.9639	0	0	1	0.351	gi|297801732|ref|XP_002868750.1|	55.8	1e-07	expressed protein [Arabidopsis lyrata subsp. lyrata] >gi|297314586|gb|EFH45009.1| expressed protein [Arabidopsis lyrata subsp. lyrata]	sp|Q8K1I7|WIPF1_MOUSE	53.1	5e-07	WAS/WASL-interacting protein family member 1 OS=Mus musculus GN=Wipf1 PE=1 SV=1	--	--	--	--	--	--	--	--	--	--	-	-	-
Unigene100758_All	256	0	0	0	0	14	5.2627	0	0	0	0	--	--	--	--	--	--	--	--	--	--	--	--	--	--	--	--	--	--	-	-	-
Unigene100759_All	268	0	0	0	0	6	2.1545	0	0	0	0	--	--	--	--	--	--	--	--	--	--	--	--	--	--	--	--	--	--	-	-	-
Unigene10075_All	496	0	0	0	0	38	7.3727	0	0	277	48.0199	--	--	--	--	--	--	--	--	--	--	--	--	--	--	--	--	--	--	-	-	-
Unigene100760_All	296	0	0	12	3.202	32	10.4035	21	6.6157	20	5.8098	--	--	--	--	--	--	--	--	--	--	--	--	--	--	--	--	--	--	-	-	-
Unigene100761_All	1010	0	0	0	0	131	12.4817	0	0	0	0	gi|294845998|gb|ADF43157.1|	53.5	4e-06	SAD1p [Chlamydomonas reinhardtii]	sp|Q52KI8|SRRM1_MOUSE	52.8	4e-06	Serine/arginine repetitive matrix protein 1 OS=Mus musculus GN=Srrm1 PE=1 SV=1	--	--	--	--	--	--	--	--	--	--	-	-	-
Unigene100762_All	233	0	0	0	0	3	1.239	0	0	0	0	--	--	--	--	--	--	--	--	--	--	--	--	--	--	--	--	--	--	-	-	-
Unigene100763_All	346	4	1.0229	4	0.9131	6	1.6688	1	0.2695	6	1.4911	gi|297598748|ref|NP_001046155.2|	85.5	2e-24	Os02g0191200 [Oryza sativa Japonica Group] >gi|255670678|dbj|BAF08069.2| Os02g0191200 [Oryza sativa Japonica Group]	sp|Q9LN01|PPR21_ARATH	83.6	6e-23	Pentatricopeptide repeat-containing protein At1g08070 OS=Arabidopsis thaliana GN=PCMP-H12 PE=2 SV=1	--	--	--	--	--	K03798	4e-17	73.2	rcu:RCOM_0340700	cell division protease FtsH [EC:3.4.24.-]	-	-	-
Unigene100764_All	500	1	0.177	1	0.158	30	5.774	0	0	0	0	--	--	--	--	--	--	--	--	--	--	--	--	--	--	--	--	--	--	-	-	-
Unigene100765_All	238	0	0	0	0	0	0	0	0	0	0	--	--	--	--	--	--	--	--	--	--	--	--	--	--	--	--	--	--	-	-	-
Unigene100766_All	285	27	8.382	2	0.5543	54	18.2335	122	39.9177	76	22.9293	--	--	--	--	--	--	--	--	--	--	--	--	--	--	--	--	--	--	-	-	-
Unigene100767_All	285	2	0.6209	8	2.217	8	2.7013	0	0	0	0	gi|57834072|emb|CAE05572.2|	53.1	7e-08	OSJNBb0013O03.13 [Oryza sativa (japonica cultivar-group)]	--	--	--	--	--	--	--	--	--	--	--	--	--	--	-	-	-
Unigene100768_All	584	9	1.3635	2	0.2705	22	3.6252	0	0	0	0	gi|297721529|ref|NP_001173127.1|	177	7e-65	Os02g0701833 [Oryza sativa Japonica Group] >gi|255671190|dbj|BAH91856.1| Os02g0701833 [Oryza sativa Japonica Group]	--	--	--	--	--	--	--	--	--	--	--	--	--	--	-	-	-
Unigene100769_All	322	0	0	0	0	13	3.8852	0	0	0	0	--	--	--	--	--	--	--	--	--	--	--	--	--	--	--	--	--	--	-	-	-
Unigene10076_All	312	0	0	0	0	16	4.935	0	0	2	0.5512	--	--	--	--	--	--	--	--	--	--	--	--	--	--	--	--	--	--	-	-	-
Unigene100770_All	406	0	0	0	0	19	4.5035	16	3.6749	3	0.6354	--	--	--	--	--	--	--	--	--	--	--	--	--	--	--	--	--	--	-	-	-
Unigene100771_All	240	3	1.106	6	1.9745	25	10.0242	4	1.5542	0	0	--	--	--	--	--	--	--	--	--	--	--	--	--	--	--	--	--	--	-	-	-
Unigene100772_All	412	0	0	5	0.9585	7	1.635	0	0	0	0	--	--	--	--	--	--	--	--	--	--	--	--	--	--	--	--	--	--	-	-	-
Unigene100773_All	297	0	0	0	0	14	4.5362	0	0	0	0	--	--	--	--	--	--	--	--	--	--	--	--	--	--	--	--	--	--	-	-	-
Unigene100774_All	227	0	0	0	0	10	4.2393	0	0	9	3.4091	gi|115488602|ref|NP_001066788.1|	88.2	3e-17	Os12g0486900 [Oryza sativa Japonica Group] >gi|113649295|dbj|BAF29807.1| Os12g0486900 [Oryza sativa Japonica Group]	sp|Q0PW40|CRK13_ARATH	75.9	7e-14	Cysteine-rich receptor-like protein kinase 13 OS=Arabidopsis thaliana GN=CRK13 PE=2 SV=1	ML0016_1	53.5	9e-08	COG0515	Serine/threonine protein kinase	K06228	4e-09	56.6	cre:CHLREDRAFT_104702	fused [EC:2.7.11.1]	-	-	-
Unigene100775_All	216	12	4.9154	7	2.5596	10	4.4552	0	0	2	0.7962	--	--	--	--	--	--	--	--	--	--	--	--	--	--	--	--	--	--	-	-	-
Unigene100776_All	239	11	4.0721	0	0	2	0.8053	0	0	1	0.3598	--	--	--	--	--	--	--	--	--	--	--	--	--	--	--	--	--	--	-	-	-
Unigene100777_All	355	23	5.7323	8	1.7799	40	10.8431	26	6.8296	34	8.2352	--	--	--	--	--	--	--	--	--	--	--	--	--	--	--	--	--	--	-	-	-
Unigene100778_All	465	0	0	0	0	5	1.0348	0	0	1	0.1849	gi|50083056|gb|AAT70180.1|	112	2e-25	MSH4 [Arabidopsis thaliana]	--	--	--	--	--	--	--	--	--	K08740	3e-28	119	vvi:100254854	DNA mismatch repair protein MSH4	-	-	-
Unigene100779_All	244	0	0	1	0.3237	5	1.972	0	0	0	0	gi|297608672|ref|NP_001061948.2|	69.7	5e-20	Os08g0451600 [Oryza sativa Japonica Group] >gi|255678494|dbj|BAF23862.2| Os08g0451600 [Oryza sativa Japonica Group]	sp|P92523|M860_ARATH	58.2	6e-16	Uncharacterized mitochondrial protein AtMg00860 OS=Arabidopsis thaliana GN=AtMg00860 PE=4 SV=1	--	--	--	--	--	--	--	--	--	--	-	-	-
Unigene10077_All	265	15	5.0081	36	10.7296	15	5.4471	4	1.4076	7	2.2713	gi|401238|sp|P31252.1|UBE13_WHEAT	169	7e-42	RecName: Full=Ubiquitin-activating enzyme E1 3 >gi|170686|gb|AAA34266.1| ubiquitin activating enzyme [Triticum aestivum]	sp|P31252|UBE13_WHEAT	169	4e-42	Ubiquitin-activating enzyme E1 3 OS=Triticum aestivum GN=UBA3 PE=2 SV=1	SPBC211.09	92.8	1e-19	COG0476	Dinucleotide-utilizing enzymes involved in molybdopterin and thiamine biosynthesis family 2	K03178	1e-45	177	sbi:SORBI_02g043880	ubiquitin-activating enzyme E1 [EC:6.3.2.19]	-	-	-
Unigene100780_All	247	0	0	1	0.3198	6	2.3376	0	0	0	0	gi|115471399|ref|NP_001059298.1|	65.1	2e-10	Os07g0250900 [Oryza sativa Japonica Group] >gi|113610834|dbj|BAF21212.1| Os07g0250900 [Oryza sativa Japonica Group]	--	--	--	--	--	--	--	--	--	--	--	--	--	--	-	-	-
Unigene100781_All	251	0	0	0	0	10	3.834	2	0.743	0	0	gi|115486065|ref|NP_001068176.1|	69.3	1e-11	Os11g0588400 [Oryza sativa Japonica Group] >gi|113645398|dbj|BAF28539.1| Os11g0588400 [Oryza sativa Japonica Group]	--	--	--	--	--	--	--	--	--	--	--	--	--	--	-	-	-
Unigene100782_All	486	0	0	0	0	14	2.7721	0	0	0	0	--	--	--	--	--	--	--	--	--	--	--	--	--	--	--	--	--	--	-	-	-
Unigene100783_All	338	0	0	0	0	9	2.5624	4	1.1036	2	0.5088	--	--	--	--	--	--	--	--	--	--	--	--	--	--	--	--	--	--	-	-	-
Unigene100784_All	368	0	0	0	0	3	0.7845	7	1.7738	0	0	--	--	--	--	--	--	--	--	--	--	--	--	--	--	--	--	--	--	-	-	-
Unigene100785_All	203	49	21.3564	73	28.4023	5	2.3703	103	47.3142	0	0	gi|226509378|ref|NP_001144932.1|	74.7	3e-13	hypothetical protein LOC100278059 [Zea mays] >gi|195648885|gb|ACG43910.1| hypothetical protein [Zea mays]	--	--	--	--	--	--	--	--	--	--	--	--	--	--	-	-	-
Unigene100786_All	236	1	0.3749	1	0.3347	4	1.6311	0	0	0	0	--	--	--	--	--	--	--	--	--	--	--	--	--	--	--	--	--	--	-	-	-
Unigene100787_All	236	0	0	0	0	10	4.0777	0	0	0	0	gi|115486359|ref|NP_001068323.1|	50.8	5e-06	Os11g0633800 [Oryza sativa Japonica Group] >gi|77552054|gb|ABA94851.1| F-box domain containing protein, expressed [Oryza sativa (japonica cultivar-group)] >gi|113645545|dbj|BAF28686.1| Os11g0633800 [Oryza sativa Japonica Group]	--	--	--	--	--	--	--	--	--	--	--	--	--	--	-	-	-
Unigene100788_All	436	0	0	0	0	44	9.7115	1	0.2139	1	0.1972	gi|115456389|ref|NP_001051795.1|	72	3e-18	Os03g0831500 [Oryza sativa Japonica Group] >gi|113550266|dbj|BAF13709.1| Os03g0831500 [Oryza sativa Japonica Group]	sp|P52424|PUR5_VIGUN	70.9	9e-14	Phosphoribosylformylglycinamidine cyclo-ligase, chloroplastic/mitochondrial OS=Vigna unguiculata GN=PUR5 PE=2 SV=1	--	--	--	--	--	K01933	2e-19	72	osa:4334671	phosphoribosylformylglycinamidine cyclo-ligase [EC:6.3.3.1]	-	-	-
Unigene100789_All	376	0	0	1	0.2101	23	5.8866	5	1.24	0	0	--	--	--	--	--	--	--	--	--	--	--	--	--	--	--	--	--	--	-	-	-
Unigene10078_All	386	3	0.6876	14	2.8646	9	2.2438	2	0.4832	6	1.3366	gi|115450733|ref|NP_001048967.1|	127	4e-29	Os03g0148400 [Oryza sativa Japonica Group] >gi|113547438|dbj|BAF10881.1| Os03g0148400 [Oryza sativa Japonica Group]	sp|Q9QJ16|IE2_HHV6Z	50.8	3e-06	Immediate-early protein 2 OS=Human herpesvirus 6B (strain Z29) GN=U90/U86 PE=3 SV=1	--	--	--	--	--	K00558	1e-06	46.2	osa:4332128	DNA (cytosine-5-)-methyltransferase [EC:2.1.1.37]	-	-	-
Unigene100790_All	567	0	0	0	0	46	7.8072	0	0	4	0.6066	--	--	--	--	--	--	--	--	--	--	--	--	--	--	--	--	--	--	-	-	-
Unigene100791_All	810	15	1.6385	6	0.585	40	4.7522	50	5.7562	36	3.8216	gi|115466770|ref|NP_001056984.1|	280	1e-115	Os06g0182400 [Oryza sativa Japonica Group] >gi|55771368|dbj|BAD72535.1| Diadenosine tetraphosphatase and related serine/threonine protein phosphatases-like [Oryza sativa Japonica Group] >gi|113595024|dbj|BAF18898.1| Os06g0182400 [Oryza sativa Japonica Group]	--	--	--	--	--	--	--	--	--	--	--	--	--	--	-	-	-
Unigene100792_All	212	2	0.8347	1	0.3726	4	1.8157	0	0	0	0	--	--	--	--	--	--	--	--	--	--	--	--	--	--	--	--	--	--	-	-	-
Unigene100793_All	266	0	0	1	0.2969	5	1.8089	0	0	1	0.3233	--	--	--	--	--	--	--	--	--	--	--	--	--	--	--	--	--	--	-	-	-
Unigene100794_All	231	0	0	0	0	16	6.6655	4	1.6147	6	2.2334	--	--	--	--	--	--	--	--	--	--	--	--	--	--	--	--	--	--	-	-	-
Unigene100795_All	239	0	0	0	0	0	0	0	0	0	0	gi|115441845|ref|NP_001045202.1|	42.4	2e-06	Os01g0917500 [Oryza sativa Japonica Group] >gi|113534733|dbj|BAF07116.1| Os01g0917500 [Oryza sativa Japonica Group]	--	--	--	--	--	--	--	--	--	--	--	--	--	--	-	-	-
Unigene100796_All	247	0	0	0	0	2	0.7792	0	0	0	0	--	--	--	--	--	--	--	--	--	--	--	--	--	--	--	--	--	--	-	-	-
Unigene100797_All	239	0	0	0	0	3	1.2079	0	0	0	0	--	--	--	--	--	--	--	--	--	--	--	--	--	--	--	--	--	--	-	-	-
Unigene100798_All	207	0	0	0	0	3	1.3947	0	0	0	0	--	--	--	--	--	--	--	--	--	--	--	--	--	--	--	--	--	--	-	-	-
Unigene100799_All	623	14	1.9882	4	0.5071	48	7.4144	0	0	64	8.8331	--	--	--	--	--	--	--	--	--	--	--	--	--	--	--	--	--	--	-	-	-
Unigene10079_All	310	3	0.8562	0	0	15	4.6564	2	0.6016	22	6.1022	--	--	--	--	--	--	--	--	--	--	--	--	--	--	--	--	--	--	-	-	-
Unigene1007_All	1078	185	15.1838	256	18.7563	70	6.2489	231	19.9822	229	18.2658	gi|115451987|ref|NP_001049594.1|	207	2e-52	Os03g0255400 [Oryza sativa Japonica Group] >gi|108707237|gb|ABF95032.1| FAR1 family protein, expressed [Oryza sativa (japonica cultivar-group)] >gi|113548065|dbj|BAF11508.1| Os03g0255400 [Oryza sativa Japonica Group]	--	--	--	--	--	--	--	--	--	--	--	--	--	--	-	-	-
Unigene100800_All	230	0	0	0	0	2	0.8368	0	0	0	0	--	--	--	--	--	--	--	--	--	--	--	--	--	--	--	--	--	--	-	-	-
Unigene100801_All	219	0	0	0	0	9	3.9548	1	0.4258	2	0.7853	--	--	--	--	--	--	--	--	--	--	--	--	--	--	--	--	--	--	-	-	-
Unigene100802_All	204	0	0	0	0	2	0.9435	0	0	0	0	--	--	--	--	--	--	--	--	--	--	--	--	--	--	--	--	--	--	-	-	-
Unigene100803_All	245	0	0	1	0.3224	5	1.9639	4	1.5225	1	0.351	--	--	--	--	--	--	--	--	--	--	--	--	--	--	--	--	--	--	-	-	-
Unigene100804_All	385	3	0.6894	6	1.2309	21	5.2491	0	0	0	0	--	--	--	--	--	--	--	--	--	--	--	--	--	--	--	--	--	--	-	-	-
Unigene100805_All	277	3	0.9582	12	3.4216	24	8.3378	10	3.3664	14	4.3458	--	--	--	--	--	--	--	--	--	--	--	--	--	--	--	--	--	--	-	-	-
Unigene100806_All	251	0	0	0	0	9	3.4506	0	0	0	0	--	--	--	--	--	--	--	--	--	--	--	--	--	--	--	--	--	--	-	-	-
Unigene100807_All	499	2	0.3546	6	0.9497	19	3.6642	17	3.1769	8	1.3785	gi|116310038|emb|CAH67061.1|	152	1e-36	H0112G12.6 [Oryza sativa (indica cultivar-group)]	sp|P10978|POLX_TOBAC	56.6	8e-08	Retrovirus-related Pol polyprotein from transposon TNT 1-94 OS=Nicotiana tabacum PE=2 SV=1	--	--	--	--	--	--	--	--	--	--	-	-	-
Unigene100808_All	210	0	0	0	0	3	1.3748	0	0	0	0	--	--	--	--	--	--	--	--	--	--	--	--	--	--	--	--	--	--	-	-	-
Unigene100809_All	207	0	0	0	0	4	1.8596	14	6.3068	2	0.8308	--	--	--	--	--	--	--	--	--	--	--	--	--	--	--	--	--	--	-	-	-
Unigene10080_All	454	9	1.7539	32	5.567	23	4.8752	34	6.9835	41	7.7652	--	--	--	--	--	--	--	--	--	--	--	--	--	--	--	--	--	--	-	-	-
Unigene100810_All	250	0	0	0	0	7	2.6945	0	0	0	0	--	--	--	--	--	--	--	--	--	--	--	--	--	--	--	--	--	--	-	-	-
Unigene100811_All	291	0	0	0	0	8	2.6456	0	0	0	0	gi|70663983|emb|CAE04677.2|	53.9	6e-07	OSJNBb0018A10.6 [Oryza sativa (japonica cultivar-group)]	sp|Q84ZL0|FH5_ORYSJ	52.8	7e-07	Formin-like protein 5 OS=Oryza sativa subsp. japonica GN=FH5 PE=2 SV=2	--	--	--	--	--	--	--	--	--	--	-	-	-
Unigene100812_All	323	0	0	0	0	10	2.9793	0	0	1	0.2662	--	--	--	--	--	--	--	--	--	--	--	--	--	--	--	--	--	--	-	-	-
Unigene100813_All	273	0	0	0	0	2	0.705	2	0.6832	0	0	gi|242041609|ref|XP_002468199.1|	52.4	2e-06	hypothetical protein SORBIDRAFT_01g041550 [Sorghum bicolor] >gi|241922053|gb|EER95197.1| hypothetical protein SORBIDRAFT_01g041550 [Sorghum bicolor]	--	--	--	--	--	--	--	--	--	--	--	--	--	--	-	-	-
Unigene100814_All	486	20	3.641	9	1.4626	22	4.3562	0	0	21	3.7154	--	--	--	--	--	--	--	--	--	--	--	--	--	--	--	--	--	--	-	-	-
Unigene100815_All	387	0	0	0	0	7	1.7406	0	0	0	0	gi|226493074|ref|NP_001152657.1|	123	7e-28	heat shock factor protein 1 [Zea mays] >gi|195658639|gb|ACG48787.1| heat shock factor protein 1 [Zea mays]	sp|Q6EUG4|HFC2A_ORYSJ	114	2e-25	Heat stress transcription factor C-2a OS=Oryza sativa subsp. japonica GN=HSFC2A PE=2 SV=1	--	--	--	--	--	--	--	--	--	--	-	-	-
Unigene100816_All	296	5	1.4945	6	1.601	7	2.2758	4	1.2601	0	0	--	--	--	--	--	--	--	--	--	--	--	--	--	--	--	--	--	--	-	-	-
Unigene100817_All	442	0	0	2	0.3574	2	0.4354	0	0	1	0.1945	gi|90265146|emb|CAC09514.2|	134	3e-31	H0711G06.20 [Oryza sativa (indica cultivar-group)] >gi|116310757|emb|CAH67551.1| H0311C03.5 [Oryza sativa (indica cultivar-group)]	sp|Q03721|KCNC4_HUMAN	49.3	8e-06	Potassium voltage-gated channel subfamily C member 4 OS=Homo sapiens GN=KCNC4 PE=1 SV=2	--	--	--	--	--	--	--	--	--	--	-	-	-
Unigene100818_All	480	0	0	2	0.3291	38	7.6184	0	0	0	0	--	--	--	--	sp|Q9BG58|APOC2_TUPGL	196	4e-50	Apolipoprotein C-II OS=Tupaia glis GN=APOC2 PE=2 SV=1	--	--	--	--	--	--	--	--	--	--	-	-	-
Unigene100819_All	241	0	0	0	0	2	0.7986	0	0	0	0	--	--	--	--	--	--	--	--	--	--	--	--	--	--	--	--	--	--	-	-	-
Unigene10081_All	477	179	33.2019	0	0	27	5.4471	121	23.6547	36	6.4894	gi|115481094|ref|NP_001064140.1|	134	6e-31	Os10g0140200 [Oryza sativa Japonica Group] >gi|113638749|dbj|BAF26054.1| Os10g0140200 [Oryza sativa Japonica Group]	sp|Q60HE9|MA2B1_MACFA	96.7	6e-20	Lysosomal alpha-mannosidase OS=Macaca fascicularis GN=MAN2B1 PE=2 SV=1	--	--	--	--	--	K01191	2e-40	161	sbi:SORBI_01g026390	alpha-mannosidase [EC:3.2.1.24]	-	-	-
Unigene100820_All	339	0	0	0	0	42	11.9226	0	0	17	4.3119	gi|242071831|ref|XP_002451192.1|	37.7	3e-07	hypothetical protein SORBIDRAFT_05g025620 [Sorghum bicolor] >gi|241937035|gb|EES10180.1| hypothetical protein SORBIDRAFT_05g025620 [Sorghum bicolor]	--	--	--	--	--	--	--	--	--	--	--	--	--	--	-	-	-
Unigene100821_All	237	0	0	1	0.3333	8	3.2484	1	0.3935	0	0	--	--	--	--	--	--	--	--	--	--	--	--	--	--	--	--	--	--	-	-	-
Unigene100822_All	270	0	0	0	0	8	2.8513	2	0.6907	1	0.3185	gi|226500580|ref|NP_001148303.1|	66.6	8e-11	pnFL-2 [Zea mays] >gi|195617282|gb|ACG30471.1| pnFL-2 [Zea mays]	--	--	--	--	--	--	--	--	--	--	--	--	--	--	-	-	-
Unigene100823_All	287	13	4.0077	0	0	13	4.359	2	0.6498	0	0	gi|242074276|ref|XP_002447074.1|	57.4	5e-08	hypothetical protein SORBIDRAFT_06g028136 [Sorghum bicolor] >gi|241938257|gb|EES11402.1| hypothetical protein SORBIDRAFT_06g028136 [Sorghum bicolor]	--	--	--	--	--	--	--	--	--	K00228	2e-08	54.3	sbi:SORBI_06g028140	coproporphyrinogen III oxidase [EC:1.3.3.3]	-	-	-
Unigene100824_All	268	8	2.6411	3	0.8841	2	0.7182	6	2.0877	7	2.2459	gi|187471101|sp|Q8LT05.2|PCF7_ORYSJ	53.1	5e-10	RecName: Full=Transcription factor PCF7	sp|Q8LT05|PCF7_ORYSJ	53.1	3e-10	Transcription factor PCF7 OS=Oryza sativa subsp. japonica GN=PCF7 PE=2 SV=2	--	--	--	--	--	--	--	--	--	--	-	-	-
Unigene100825_All	368	0	0	2	0.4292	14	3.661	0	0	0	0	--	--	--	--	--	--	--	--	--	--	--	--	--	--	--	--	--	--	-	-	-
Unigene100826_All	261	0	0	0	0	42	15.4857	0	0	2	0.6589	--	--	--	--	--	--	--	--	--	--	--	--	--	--	--	--	--	--	-	-	-
Unigene100827_All	245	0	0	0	0	2	0.7856	0	0	1	0.351	--	--	--	--	--	--	--	--	--	--	--	--	--	--	--	--	--	--	-	-	-
Unigene100828_All	596	0	0	0	0	10	1.6146	0	0	0	0	gi|226498222|ref|NP_001150116.1|	194	5e-58	nodulin-like protein 5NG4 [Zea mays] >gi|195636848|gb|ACG37892.1| nodulin-like protein 5NG4 [Zea mays]	sp|Q6J163|5NG4_PINTA	118	2e-29	Auxin-induced protein 5NG4 OS=Pinus taeda PE=2 SV=1	--	--	--	--	--	--	--	--	--	--	-	-	-
Unigene100829_All	253	0	0	2	0.6244	13	4.9448	0	0	0	0	--	--	--	--	--	--	--	--	--	--	--	--	--	--	--	--	--	--	-	-	-
Unigene10082_All	436	0	0	0	0	33	7.2837	0	0	21	4.1415	--	--	--	--	--	--	--	--	--	--	--	--	--	--	--	--	--	--	-	-	-
Unigene100830_All	282	0	0	0	0	3	1.0238	0	0	0	0	gi|116309032|emb|CAH66146.1|	82.4	1e-15	OSIGBa0114M03.4 [Oryza sativa (indica cultivar-group)]	--	--	--	--	--	--	--	--	--	--	--	--	--	--	-	-	-
Unigene100831_All	684	0	0	0	0	38	5.3463	2	0.2727	2	0.2514	--	--	--	--	--	--	--	--	--	--	--	--	--	--	--	--	--	--	-	-	-
Unigene100832_All	290	2	0.6102	0	0	3	0.9955	1	0.3216	5	1.4825	--	--	--	--	--	--	--	--	--	--	--	--	--	--	--	--	--	--	-	-	-
Unigene100833_All	216	0	0	9	3.2909	24	10.6925	1	0.4317	2	0.7962	gi|195631117|gb|ACG36659.1|	50.4	6e-06	serine/threonine protein kinase [Zea mays]	--	--	--	--	--	--	--	--	--	--	--	--	--	--	-	-	-
Unigene100834_All	357	0	0	0	0	16	4.3129	4	1.0448	0	0	gi|242078657|ref|XP_002444097.1|	50.8	5e-06	hypothetical protein SORBIDRAFT_07g007640 [Sorghum bicolor] >gi|241940447|gb|EES13592.1| hypothetical protein SORBIDRAFT_07g007640 [Sorghum bicolor]	--	--	--	--	--	--	--	--	--	--	--	--	--	--	-	-	-
Unigene100835_All	268	0	0	0	0	0	0	6	2.0877	0	0	gi|115480149|ref|NP_001063668.1|	84.7	3e-29	Os09g0515500 [Oryza sativa Japonica Group] >gi|113631901|dbj|BAF25582.1| Os09g0515500 [Oryza sativa Japonica Group]	sp|A9HF18|IF2_GLUDA	75.9	6e-19	Translation initiation factor IF-2 OS=Gluconacetobacter diazotrophicus (strain ATCC 49037 / DSM 5601 / PAl5) GN=infB PE=3 SV=1	YPO3496	74.7	2e-17	COG0532	Translation initiation factor 2 (IF-2; GTPase)	K02519	1e-31	84.7	sbi:SORBI_06g017820	translation initiation factor IF-2	-	-	-
Unigene100836_All	470	11	2.0707	3	0.5041	12	2.457	15	2.9761	1	0.1829	gi|297603835|ref|NP_001054661.2|	81.6	1e-30	Os05g0149900 [Oryza sativa Japonica Group] >gi|255676023|dbj|BAF16575.2| Os05g0149900 [Oryza sativa Japonica Group]	sp|Q8VY89|APC7_ARATH	86.7	3e-23	Anaphase-promoting complex subunit 7 OS=Arabidopsis thaliana GN=APC7 PE=1 SV=1	--	--	--	--	--	K03354	2e-74	204	sbi:SORBI_09g003840	anaphase-promoting complex subunit 7	-	-	-
Unigene100837_All	792	0	0	4	0.3989	14	1.7011	5	0.5887	2	0.2171	gi|115442349|ref|NP_001045454.1|	156	3e-62	Os01g0958500 [Oryza sativa Japonica Group] >gi|57900099|dbj|BAD88161.1| RNA recognition motif (RRM)-containing protein-like [Oryza sativa Japonica Group] >gi|57900279|dbj|BAD87112.1| RNA recognition motif (RRM)-containing protein-like [Oryza sativa Japonica Group] >gi|113534985|dbj|BAF07368.1| Os01g0958500 [Oryza sativa Japonica Group]	sp|Q5ZJX4|RBM38_CHICK	105	5e-22	RNA-binding protein 38 OS=Gallus gallus GN=RBM38 PE=2 SV=1	SPAC140.02	58.9	9e-09	COG0724	RNA-binding proteins (RRM domain)	K12741	1e-14	77.4	pop:POPTR_1089460	heterogeneous nuclear ribonucleoprotein A1/A3	-	-	-
Unigene100838_All	255	3	1.0409	1	0.3097	8	3.0191	0	0	0	0	gi|115440025|ref|NP_001044292.1|	58.2	3e-08	Os01g0757200 [Oryza sativa Japonica Group] >gi|20161223|dbj|BAB90150.1| gibberellin 2-oxidase [Oryza sativa Japonica Group] >gi|23491592|dbj|BAC16752.1| gibberellin 2-oxidase [Oryza sativa Japonica Group] >gi|113533823|dbj|BAF06206.1| Os01g0757200 [Oryza sativa Japonica Group]	--	--	--	--	--	--	--	--	--	--	--	--	--	--	-	-	-
Unigene100839_All	208	0	0	0	0	5	2.3133	2	0.8966	2	0.8268	--	--	--	--	--	--	--	--	--	--	--	--	--	--	--	--	--	--	-	-	-
Unigene10083_All	320	0	0	17	4.1959	6	1.8044	3	0.8742	12	3.2244	--	--	--	--	--	--	--	--	--	--	--	--	--	--	--	--	--	--	-	-	-
Unigene100840_All	442	9	1.8016	3	0.5361	6	1.3063	3	0.6329	5	0.9727	--	--	--	--	--	--	--	--	--	--	--	--	--	--	--	--	--	--	-	-	-
Unigene100841_All	443	3	0.5992	10	1.7829	38	8.2547	2	0.421	0	0	gi|242076502|ref|XP_002448187.1|	50.8	5e-06	hypothetical protein SORBIDRAFT_06g022630 [Sorghum bicolor] >gi|241939370|gb|EES12515.1| hypothetical protein SORBIDRAFT_06g022630 [Sorghum bicolor]	--	--	--	--	--	--	--	--	--	K01620	3e-07	50.8	sbi:SORBI_06g022630	threonine aldolase [EC:4.1.2.5]	-	-	-
Unigene100842_All	237	5	1.8666	1	0.3333	2	0.8121	0	0	0	0	--	--	--	--	--	--	--	--	--	--	--	--	--	--	--	--	--	--	-	-	-
Unigene100843_All	238	3	1.1153	1	0.3319	2	0.8087	0	0	0	0	gi|242067120|ref|XP_002454849.1|	96.7	8e-20	hypothetical protein SORBIDRAFT_04g038490 [Sorghum bicolor] >gi|241934680|gb|EES07825.1| hypothetical protein SORBIDRAFT_04g038490 [Sorghum bicolor]	--	--	--	--	--	--	--	--	--	--	--	--	--	--	-	-	-
Unigene100844_All	221	1	0.4003	0	0	5	2.1772	16	6.7512	5	1.9454	gi|226502148|ref|NP_001150656.1|	59.7	1e-08	serine/threonine-protein kinase WNK4 [Zea mays] >gi|195640882|gb|ACG39909.1| serine/threonine-protein kinase WNK4 [Zea mays]	--	--	--	--	--	--	--	--	--	--	--	--	--	--	-	-	-
Unigene100845_All	227	12	4.6772	6	2.0876	26	11.0222	21	8.6267	13	4.9243	--	--	--	--	--	--	--	--	--	--	--	--	--	--	--	--	--	--	-	-	-
Unigene100846_All	329	0	0	0	0	34	9.945	0	0	0	0	--	--	--	--	--	--	--	--	--	--	--	--	--	--	--	--	--	--	-	-	-
Unigene100847_All	355	2	0.4985	0	0	67	18.1622	1	0.2627	0	0	--	--	--	--	--	--	--	--	--	--	--	--	--	--	--	--	--	--	-	-	-
Unigene100848_All	339	0	0	5	1.1649	3	0.8516	0	0	0	0	gi|115480795|ref|NP_001063991.1|	95.1	4e-35	Os09g0571100 [Oryza sativa Japonica Group] >gi|113632224|dbj|BAF25905.1| Os09g0571100 [Oryza sativa Japonica Group]	sp|Q9ZQA3|PME15_ARATH	84.7	2e-28	Probable pectinesterase 15 OS=Arabidopsis thaliana GN=PME15 PE=2 SV=1	CAC3373	37.4	2e-07	COG4677	Pectin methylesterase	K01051	1e-18	57	ath:AT5G19730	pectinesterase [EC:3.1.1.11]	-	-	-
Unigene100849_All	274	6	1.9374	1	0.2883	4	1.4049	1	0.3403	1	0.3138	gi|242090249|ref|XP_002440957.1|	54.7	3e-07	hypothetical protein SORBIDRAFT_09g017850 [Sorghum bicolor] >gi|241946242|gb|EES19387.1| hypothetical protein SORBIDRAFT_09g017850 [Sorghum bicolor]	--	--	--	--	--	--	--	--	--	--	--	--	--	--	-	-	-
Unigene10084_All	459	12	2.3131	23	3.9577	0	0	0	0	0	0	--	--	--	--	--	--	--	--	--	--	--	--	--	--	--	--	--	--	-	-	-
Unigene100850_All	345	3	0.7694	0	0	1	0.2789	0	0	6	1.4954	--	--	--	--	--	--	--	--	--	--	--	--	--	--	--	--	--	--	-	-	-
Unigene100851_All	650	0	0	0	0	59	8.735	0	0	0	0	gi|297722643|ref|NP_001173685.1|	82	5e-15	Os03g0814800 [Oryza sativa Japonica Group] >gi|255675001|dbj|BAH92413.1| Os03g0814800 [Oryza sativa Japonica Group]	--	--	--	--	--	--	--	--	--	--	--	--	--	--	-	-	-
Unigene100852_All	237	0	0	0	0	0	0	0	0	0	0	--	--	--	--	--	--	--	--	--	--	--	--	--	--	--	--	--	--	-	-	-
Unigene100853_All	257	0	0	0	0	1	0.3744	0	0	0	0	--	--	--	--	--	--	--	--	--	--	--	--	--	--	--	--	--	--	-	-	-
Unigene100854_All	284	2	0.6231	0	0	22	7.4546	0	0	0	0	--	--	--	--	--	--	--	--	--	--	--	--	--	--	--	--	--	--	-	-	-
Unigene100855_All	265	0	0	1	0.298	4	1.4526	8	2.8151	1	0.3245	--	--	--	--	--	--	--	--	--	--	--	--	--	--	--	--	--	--	-	-	-
Unigene100856_All	439	12	2.4185	10	1.7991	41	8.9876	34	7.2221	12	2.3504	--	--	--	--	--	--	--	--	--	--	--	--	--	--	--	--	--	--	-	-	-
Unigene100857_All	444	0	0	0	0	53	11.4872	0	0	0	0	gi|242070267|ref|XP_002450410.1|	70.1	8e-12	hypothetical protein SORBIDRAFT_05g004910 [Sorghum bicolor] >gi|241936253|gb|EES09398.1| hypothetical protein SORBIDRAFT_05g004910 [Sorghum bicolor]	--	--	--	--	--	--	--	--	--	--	--	--	--	--	-	-	-
Unigene100858_All	287	0	0	0	0	9	3.0177	0	0	0	0	gi|302851191|ref|XP_002957120.1|	171	2e-42	component of cytosolic 80S ribosome and 40S small subunit [Volvox carteri f. nagariensis] >gi|300257527|gb|EFJ41774.1| component of cytosolic 80S ribosome and 40S small subunit [Volvox carteri f. nagariensis]	sp|P46295|RS14_CHLRE	171	1e-42	40S ribosomal protein S14 OS=Chlamydomonas reinhardtii GN=RPS14 PE=3 SV=1	YJL191w	159	1e-39	COG0100	Ribosomal protein S11	K02955	1e-43	171	cre:CHLREDRAFT_24344	small subunit ribosomal protein S14e	-	-	-
Unigene100859_All	206	0	0	0	0	4	1.8686	0	0	1	0.4174	--	--	--	--	--	--	--	--	--	--	--	--	--	--	--	--	--	--	-	-	-
Unigene10085_All	306	12	3.4697	53	13.6798	3	0.9435	3	0.9142	0	0	--	--	--	--	--	--	--	--	--	--	--	--	--	--	--	--	--	--	-	-	-
Unigene100860_All	453	0	0	0	0	17	3.6114	0	0	0	0	gi|115447305|ref|NP_001047432.1|	50.4	6e-08	Os02g0615800 [Oryza sativa Japonica Group] >gi|113536963|dbj|BAF09346.1| Os02g0615800 [Oryza sativa Japonica Group]	--	--	--	--	--	--	--	--	--	--	--	--	--	--	-	-	-
Unigene100861_All	202	0	0	0	0	5	2.382	0	0	0	0	--	--	--	--	--	--	--	--	--	--	--	--	--	--	--	--	--	--	-	-	-
Unigene100862_All	659	6	0.8056	23	2.7566	13	1.8984	0	0	8	1.0438	gi|158828199|gb|ABW81077.1|	53.1	3e-06	Prp9 [Cleome spinosa]	sp|Q52KI8|SRRM1_MOUSE	55.8	2e-07	Serine/arginine repetitive matrix protein 1 OS=Mus musculus GN=Srrm1 PE=1 SV=1	Cgl1939	49.3	5e-06	COG0532	Translation initiation factor 2 (IF-2; GTPase)	K13171	2e-06	49.3	ath:AT2G29210	serine/arginine repetitive matrix protein 1	-	-	-
Unigene100863_All	237	0	0	0	0	4	1.6242	0	0	0	0	--	--	--	--	--	--	--	--	--	--	--	--	--	--	--	--	--	--	-	-	-
Unigene100864_All	259	6	2.0497	7	2.1346	4	1.4862	0	0	0	0	gi|115480375|ref|NP_001063781.1|	65.1	2e-10	Os09g0535500 [Oryza sativa Japonica Group] >gi|113632014|dbj|BAF25695.1| Os09g0535500 [Oryza sativa Japonica Group]	sp|Q7XLY8|ATL41_ORYSJ	59.3	7e-09	E3 ubiquitin-protein ligase Os04g0590900 OS=Oryza sativa subsp. japonica GN=Os04g0590900 PE=2 SV=2	--	--	--	--	--	--	--	--	--	--	-	-	-
Unigene100865_All	242	1	0.3656	0	0	0	0	5	1.9267	1	0.3553	--	--	--	--	--	--	--	--	--	--	--	--	--	--	--	--	--	--	-	-	-
Unigene100866_All	244	1	0.3626	1	0.3237	23	9.0711	32	12.2296	14	4.9336	--	--	--	--	--	--	--	--	--	--	--	--	--	--	--	--	--	--	-	-	-
Unigene100867_All	217	0	0	0	0	8	3.5477	0	0	1	0.3962	--	--	--	--	--	--	--	--	--	--	--	--	--	--	--	--	--	--	-	-	-
Unigene100868_All	342	19	4.9154	16	3.695	33	9.2856	20	5.4532	6	1.5085	gi|226504402|ref|NP_001149389.1|	60.1	6e-16	LOC100283015 [Zea mays] >gi|195626878|gb|ACG35269.1| methylthioribose kinase [Zea mays]	sp|Q7XR60|MTK2_ORYSJ	54.7	9e-13	Methylthioribose kinase 2 OS=Oryza sativa subsp. japonica GN=MTK2 PE=2 SV=1	--	--	--	--	--	--	--	--	--	--	-	-	-
Unigene100869_All	255	1	0.347	2	0.6195	5	1.8869	0	0	0	0	gi|302845447|ref|XP_002954262.1|	50.1	8e-06	hypothetical protein VOLCADRAFT_106280 [Volvox carteri f. nagariensis] >gi|300260467|gb|EFJ44686.1| hypothetical protein VOLCADRAFT_106280 [Volvox carteri f. nagariensis]	--	--	--	--	--	--	--	--	--	--	--	--	--	--	-	-	-
Unigene10086_All	326	2	0.5428	107	25.9234	16	4.7231	0	0	1	0.2638	gi|242048080|ref|XP_002461786.1|	85.9	1e-16	hypothetical protein SORBIDRAFT_02g008053 [Sorghum bicolor] >gi|241925163|gb|EER98307.1| hypothetical protein SORBIDRAFT_02g008053 [Sorghum bicolor]	--	--	--	--	--	--	--	--	--	--	--	--	--	--	-	-	-
Unigene100870_All	318	0	0	0	0	15	4.5393	0	0	0	0	gi|115446183|ref|NP_001046871.1|	100	7e-21	Os02g0490500 [Oryza sativa Japonica Group] >gi|113536402|dbj|BAF08785.1| Os02g0490500 [Oryza sativa Japonica Group]	sp|Q9SK82|COGT2_ARATH	65.9	8e-11	Cytokinin-O-glucosyltransferase 2 OS=Arabidopsis thaliana GN=UGT85A1 PE=1 SV=1	--	--	--	--	--	K13030	4e-10	59.7	sbi:SORBI_01g001220	cyanohydrin beta-glucosyltransferase [EC:2.4.1.85]	-	-	-
Unigene100871_All	331	4	1.0692	11	2.6248	25	7.2683	6	1.6903	2	0.5195	--	--	--	--	--	--	--	--	--	--	--	--	--	--	--	--	--	--	-	-	-
Unigene100872_All	349	0	0	0	0	3	0.8272	0	0	1	0.2464	gi|115447853|ref|NP_001047706.1|	73.6	6e-22	Os02g0672500 [Oryza sativa Japonica Group] >gi|113537237|dbj|BAF09620.1| Os02g0672500 [Oryza sativa Japonica Group]	--	--	--	--	--	--	--	--	--	--	--	--	--	--	-	-	-
Unigene100873_All	202	47	20.5862	2	0.782	3	1.4292	0	0	21	8.939	--	--	--	--	--	--	--	--	--	--	--	--	--	--	--	--	--	--	-	-	-
Unigene100874_All	399	9	1.9957	6	1.1877	3	0.7236	10	2.3371	17	3.6635	gi|115467706|ref|NP_001057452.1|	132	1e-30	Os06g0300700 [Oryza sativa Japonica Group] >gi|113595492|dbj|BAF19366.1| Os06g0300700 [Oryza sativa Japonica Group]	sp|Q3V4U6|Y1940_ATV	42.4	1e-08	LRR repeat-containing protein ORF1940 OS=Acidianus two-tailed virus PE=4 SV=1	YDL014w	49.7	1e-06	COG1889	Fibrillarin-like rRNA methylase	K12826	4e-06	47	zma:100272589	splicing factor 3A subunit 2	-	-	-
Unigene100875_All	243	0	0	0	0	1	0.396	3	1.1512	0	0	--	--	--	--	--	--	--	--	--	--	--	--	--	--	--	--	--	--	-	-	-
Unigene100876_All	233	0	0	0	0	5	2.0651	1	0.4002	0	0	--	--	--	--	--	--	--	--	--	--	--	--	--	--	--	--	--	--	-	-	-
Unigene100877_All	229	0	0	0	0	6	2.5214	0	0	1	0.3755	--	--	--	--	--	--	--	--	--	--	--	--	--	--	--	--	--	--	-	-	-
Unigene100878_All	252	249	87.4234	46	14.4173	45	17.1844	91	33.6738	189	64.4888	--	--	--	--	--	--	--	--	--	--	--	--	--	--	--	--	--	--	-	-	-
Unigene100879_All	270	0	0	0	0	6	2.1385	0	0	0	0	--	--	--	--	--	--	--	--	--	--	--	--	--	--	--	--	--	--	-	-	-
Unigene10087_All	1201	29	2.1364	117	7.6943	4	0.3205	0	0	25	1.7899	gi|115485561|ref|NP_001067924.1|	214	9e-86	Os11g0490200 [Oryza sativa Japonica Group] >gi|77551012|gb|ABA93809.1| Leucine Rich Repeat family protein [Oryza sativa (japonica cultivar-group)] >gi|113645146|dbj|BAF28287.1| Os11g0490200 [Oryza sativa Japonica Group]	sp|C0LGP4|Y3475_ARATH	184	1e-61	Probable LRR receptor-like serine/threonine-protein kinase At3g47570 OS=Arabidopsis thaliana GN=At3g47570 PE=1 SV=1	RSp0875	56.2	1e-07	COG4886	Leucine-rich repeat (LRR) protein	K13428	6e-45	178	ath:AT5G20480	LRR receptor-like serine/threonine-protein kinase EFR [EC:2.7.11.1]	-	-	-
Unigene100880_All	606	0	0	0	0	51	8.0988	0	0	7	0.9932	--	--	--	--	--	--	--	--	--	--	--	--	--	--	--	--	--	--	-	-	-
Unigene100881_All	304	0	0	1	0.2598	17	5.3814	1	0.3067	0	0	gi|195647264|gb|ACG43100.1|	91.3	1e-19	granule-bound starch synthase 1b [Zea mays]	sp|Q8LL05|SSG1B_HORVU	79	1e-15	Granule-bound starch synthase 1b, chloroplastic/amyloplastic (Fragment) OS=Hordeum vulgare PE=1 SV=1	--	--	--	--	--	K13679	2e-20	89.7	sbi:SORBI_02g009870	granule-bound starch synthase [EC:2.4.1.242]	-	-	-
Unigene100882_All	352	0	0	0	0	15	4.1008	0	0	0	0	--	--	--	--	--	--	--	--	--	--	--	--	--	--	--	--	--	--	-	-	-
Unigene100883_All	358	0	0	0	0	1	0.2688	1	0.2605	0	0	--	--	--	--	sp|P14328|SP96_DICDI	51.6	2e-06	Spore coat protein SP96 OS=Dictyostelium discoideum GN=cotA PE=4 SV=2	--	--	--	--	--	--	--	--	--	--	-	-	-
Unigene100884_All	252	1	0.3511	1	0.3134	7	2.6731	4	1.4802	1	0.3412	--	--	--	--	--	--	--	--	--	--	--	--	--	--	--	--	--	--	-	-	-
Unigene100885_All	297	0	0	0	0	22	7.1283	0	0	0	0	gi|226528142|ref|NP_001147416.1|	82.8	1e-15	thioesterase family protein [Zea mays] >gi|195611216|gb|ACG27438.1| thioesterase family protein [Zea mays]	--	--	--	--	--	--	--	--	--	--	--	--	--	--	-	-	-
Unigene100886_All	481	2	0.3679	0	0	15	3.001	0	0	0	0	gi|115458908|ref|NP_001053054.1|	149	1e-35	Os04g0471100 [Oryza sativa Japonica Group] >gi|38344751|emb|CAE03055.2| OSJNBa0089K21.9 [Oryza sativa (japonica cultivar-group)] >gi|113564625|dbj|BAF14968.1| Os04g0471100 [Oryza sativa Japonica Group] >gi|116310201|emb|CAH67212.1| H0418A01.5 [Oryza sativa (indica cultivar-group)]	--	--	--	--	--	--	--	--	--	--	--	--	--	--	-	-	-
Unigene100887_All	286	0	0	0	0	35	11.7767	2	0.6521	4	1.2026	--	--	--	--	--	--	--	--	--	--	--	--	--	--	--	--	--	--	-	-	-
Unigene100888_All	241	2	0.7342	0	0	5	1.9965	1	0.3869	0	0	--	--	--	--	--	--	--	--	--	--	--	--	--	--	--	--	--	--	-	-	-
Unigene100889_All	489	0	0	0	0	43	8.4622	0	0	0	0	gi|53792363|dbj|BAD53097.1|	52	3e-06	zinc knuckle containing protein-like [Oryza sativa Japonica Group] >gi|53792395|dbj|BAD53183.1| zinc knuckle containing protein-like [Oryza sativa Japonica Group]	sp|Q91YD9|WASL_MOUSE	50.8	4e-06	Neural Wiskott-Aldrich syndrome protein OS=Mus musculus GN=Wasl PE=1 SV=1	--	--	--	--	--	K12831	2e-06	48.5	vvi:100251324	splicing factor 3B subunit 4	-	-	-
Unigene10088_All	805	16	1.7585	39	3.8264	1	0.1195	0	0	13	1.3886	gi|242034373|ref|XP_002464581.1|	71.6	1e-11	hypothetical protein SORBIDRAFT_01g021240 [Sorghum bicolor] >gi|241918435|gb|EER91579.1| hypothetical protein SORBIDRAFT_01g021240 [Sorghum bicolor]	--	--	--	--	--	--	--	--	--	--	--	--	--	--	-	-	-
Unigene100890_All	237	0	0	0	0	9	3.6544	3	1.1804	0	0	--	--	--	--	--	--	--	--	--	--	--	--	--	--	--	--	--	--	-	-	-
Unigene100891_All	272	0	0	0	0	8	2.8304	0	0	0	0	gi|297722439|ref|NP_001173583.1|	149	1e-35	Os03g0680566 [Oryza sativa Japonica Group] >gi|255674783|dbj|BAH92311.1| Os03g0680566 [Oryza sativa Japonica Group]	sp|P10978|POLX_TOBAC	62.8	6e-10	Retrovirus-related Pol polyprotein from transposon TNT 1-94 OS=Nicotiana tabacum PE=2 SV=1	--	--	--	--	--	K10760	2e-10	60.5	vvi:100247527	adenylate isopentenyltransferase (cytokinin synthase)	-	-	-
Unigene100892_All	359	0	0	5	1.1	23	6.1653	2	0.5195	3	0.7185	--	--	--	--	--	--	--	--	--	--	--	--	--	--	--	--	--	--	-	-	-
Unigene100893_All	312	0	0	0	0	21	6.4772	0	0	0	0	gi|32489459|emb|CAE05813.1|	107	2e-41	OSJNBa0028M15.5 [Oryza sativa (japonica cultivar-group)] >gi|38344569|emb|CAD39911.2| OSJNBa0065B15.15 [Oryza sativa (japonica cultivar-group)]	--	--	--	--	--	--	--	--	--	--	--	--	--	--	-	-	-
Unigene100894_All	285	0	0	0	0	14	4.7272	11	3.5991	5	1.5085	--	--	--	--	--	--	--	--	--	--	--	--	--	K10295	4e-06	46.6	ppp:PHYPADRAFT_214014	F-box protein 9	-	-	-
Unigene100895_All	264	5	1.6757	1	0.2992	2	0.729	1	0.3532	7	2.2799	gi|56784461|dbj|BAD82554.1|	80.1	2e-28	zinc finger protein-like [Oryza sativa Japonica Group]	--	--	--	--	--	--	--	--	--	--	--	--	--	--	-	-	-
Unigene100896_All	456	5	0.9701	7	1.2124	7	1.4773	5	1.0225	17	3.2056	gi|42569869|ref|NP_181773.2|	67.8	2e-23	lipase class 3 family protein [Arabidopsis thaliana]	--	--	--	--	--	--	--	--	--	--	--	--	--	--	-	-	-
Unigene100897_All	524	0	0	0	0	23	4.224	0	0	0	0	gi|242070651|ref|XP_002450602.1|	61.2	6e-09	hypothetical protein SORBIDRAFT_05g008052 [Sorghum bicolor] >gi|241936445|gb|EES09590.1| hypothetical protein SORBIDRAFT_05g008052 [Sorghum bicolor]	--	--	--	--	--	--	--	--	--	--	--	--	--	--	-	-	-
Unigene100898_All	504	0	0	8	1.2537	32	6.11	0	0	0	0	--	--	--	--	--	--	--	--	--	--	--	--	--	--	--	--	--	--	-	-	-
Unigene100899_All	381	0	0	0	0	34	8.5877	4	0.979	0	0	--	--	--	--	--	--	--	--	--	--	--	--	--	--	--	--	--	--	-	-	-
Unigene10089_All	244	0	0	1	0.3237	0	0	1	0.3822	11	3.8764	--	--	--	--	--	--	--	--	--	--	--	--	--	--	--	--	--	--	-	-	-
Unigene1008_All	1496	95	5.6185	205	10.823	72	4.6315	137	8.5396	100	5.7477	gi|115472537|ref|NP_001059867.1|	333	4e-90	Os07g0535100 [Oryza sativa Japonica Group] >gi|113611403|dbj|BAF21781.1| Os07g0535100 [Oryza sativa Japonica Group]	sp|Q9FLS0|FB253_ARATH	105	7e-22	F-box protein At5g07610 OS=Arabidopsis thaliana GN=At5g07610 PE=2 SV=1	DR2133	55.1	3e-07	COG4372	Uncharacterized protein conserved in bacteria with the myosin-like domain	K03006	1e-07	55.1	sbi:SORBI_07g003680	DNA-directed RNA polymerase II subunit A [EC:2.7.7.6]	-	-	-
Unigene100900_All	244	0	0	0	0	11	4.3384	0	0	0	0	--	--	--	--	--	--	--	--	--	--	--	--	--	--	--	--	--	--	-	-	-
Unigene100901_All	1101	1	0.0804	3	0.2152	94	8.216	0	0	0	0	--	--	--	--	--	--	--	--	--	--	--	--	--	--	--	--	--	--	-	-	-
Unigene100902_All	222	0	0	0	0	1	0.4335	0	0	0	0	gi|115483582|ref|NP_001065461.1|	76.6	8e-14	Os10g0572100 [Oryza sativa Japonica Group] >gi|31433620|gb|AAP55112.1| Uncharacterized protein family UPF0005 containing protein, expressed [Oryza sativa (japonica cultivar-group)] >gi|113639993|dbj|BAF27298.1| Os10g0572100 [Oryza sativa Japonica Group]	sp|O49696|ALMTC_ARATH	52.4	9e-07	Aluminum-activated malate transporter 12 OS=Arabidopsis thaliana GN=ALMT12 PE=2 SV=1	--	--	--	--	--	--	--	--	--	--	-	-	-
Unigene100903_All	322	0	0	0	0	16	4.7817	4	1.1584	4	1.0681	--	--	--	--	--	--	--	--	--	--	--	--	--	--	--	--	--	--	-	-	-
Unigene100904_All	267	0	0	1	0.2958	17	6.1272	52	18.1611	20	6.4408	--	--	--	--	--	--	--	--	--	--	--	--	--	--	--	--	--	--	-	-	-
Unigene100905_All	295	0	0	0	0	6	1.9573	6	1.8966	0	0	--	--	--	--	--	--	--	--	--	--	--	--	--	--	--	--	--	--	-	-	-
Unigene100906_All	241	0	0	0	0	8	3.1944	0	0	0	0	--	--	--	--	--	--	--	--	--	--	--	--	--	--	--	--	--	--	-	-	-
Unigene100907_All	381	0	0	0	0	15	3.7887	0	0	1	0.2257	gi|115466176|ref|NP_001056687.1|	136	2e-43	Os06g0130100 [Oryza sativa Japonica Group] >gi|33242913|gb|AAQ01160.1| transmembrane protein kinase [Oryza sativa] >gi|113594727|dbj|BAF18601.1| Os06g0130100 [Oryza sativa Japonica Group]	sp|Q6XAT2|ERL2_ARATH	127	2e-39	LRR receptor-like serine/threonine-protein kinase ERL2 OS=Arabidopsis thaliana GN=ERL2 PE=2 SV=1	--	--	--	--	--	K13420	1e-07	47.4	vvi:100253808	LRR receptor-like serine/threonine-protein kinase FLS2 [EC:2.7.11.1]	-	-	-
Unigene100908_All	356	71	17.6456	10	2.2186	28	7.5689	52	13.6208	101	24.3946	--	--	--	--	--	--	--	--	--	--	--	--	--	--	--	--	--	--	-	-	-
Unigene100909_All	258	0	0	0	0	18	6.7139	0	0	0	0	gi|242071913|ref|XP_002451233.1|	84.7	3e-16	hypothetical protein SORBIDRAFT_05g026180 [Sorghum bicolor] >gi|241937076|gb|EES10221.1| hypothetical protein SORBIDRAFT_05g026180 [Sorghum bicolor]	--	--	--	--	--	--	--	--	--	--	--	--	--	--	-	-	-
Unigene10090_All	935	159	15.0458	1793	151.459	9	0.9263	0	0	0	0	gi|115447303|ref|NP_001047431.1|	111	1e-23	Os02g0615500 [Oryza sativa Japonica Group] >gi|113536962|dbj|BAF09345.1| Os02g0615500 [Oryza sativa Japonica Group]	sp|C0LGP4|Y3475_ARATH	69.7	3e-11	Probable LRR receptor-like serine/threonine-protein kinase At3g47570 OS=Arabidopsis thaliana GN=At3g47570 PE=1 SV=1	--	--	--	--	--	K13428	1e-11	67.8	ath:AT5G20480	LRR receptor-like serine/threonine-protein kinase EFR [EC:2.7.11.1]	-	-	-
Unigene100910_All	294	0	0	0	0	33	10.8016	0	0	0	0	gi|115476162|ref|NP_001061677.1|	59.3	1e-08	Os08g0376300 [Oryza sativa Japonica Group] >gi|113623646|dbj|BAF23591.1| Os08g0376300 [Oryza sativa Japonica Group]	--	--	--	--	--	--	--	--	--	--	--	--	--	--	-	-	-
Unigene100911_All	268	37	12.2151	62	18.2719	23	8.2588	28	9.7426	21	6.7376	gi|115466278|ref|NP_001056738.1|	92.8	1e-18	Os06g0138200 [Oryza sativa Japonica Group] >gi|55296462|dbj|BAD68658.1| oxidoreductase, 2OG-Fe(II) oxygenase family protein-like [Oryza sativa Japonica Group] >gi|113594778|dbj|BAF18652.1| Os06g0138200 [Oryza sativa Japonica Group]	--	--	--	--	--	--	--	--	--	--	--	--	--	--	-	-	-
Unigene100912_All	210	0	0	0	0	3	1.3748	0	0	0	0	gi|115476982|ref|NP_001062087.1|	72.8	1e-12	Os08g0485400 [Oryza sativa Japonica Group] >gi|113624056|dbj|BAF24001.1| Os08g0485400 [Oryza sativa Japonica Group]	--	--	--	--	--	--	--	--	--	K02371	3e-20	93.6	sbi:SORBI_07g029030	enoyl-[acyl carrier protein] reductase II [EC:1.3.1.-]	-	-	-
Unigene100913_All	235	0	0	0	0	5	2.0475	0	0	0	0	--	--	--	--	--	--	--	--	--	--	--	--	--	--	--	--	--	--	-	-	-
Unigene100914_All	242	0	0	1	0.3264	4	1.5906	7	2.6973	0	0	gi|4097944|gb|AAD10384.1|	63.5	7e-10	beta-1,3-glucanase precursor [Oryza sativa Japonica Group]	sp|Q02439|E13F_HORVU	55.1	1e-07	Putative glucan endo-1,3-beta-glucosidase GVI (Fragment) OS=Hordeum vulgare PE=3 SV=1	--	--	--	--	--	--	--	--	--	--	-	-	-
Unigene100915_All	440	6	1.2065	19	3.4106	17	3.7181	6	1.2716	9	1.7588	gi|297723261|ref|NP_001173994.1|	84.3	4e-16	Os04g0487300 [Oryza sativa Japonica Group] >gi|255675576|dbj|BAH92722.1| Os04g0487300 [Oryza sativa Japonica Group]	sp|Q9N5K2|RPAB1_CAEEL	70.5	3e-12	DNA-directed RNA polymerases I, II, and III subunit RPABC1 OS=Caenorhabditis elegans GN=rpb-5 PE=2 SV=1	SPAC23C4.15	63.5	1e-10	COG2012	DNA-directed RNA polymerase, subunit H, RpoH/RPB5	K03013	4e-18	87	zma:100193880	DNA-directed RNA polymerase II subunit E	-	-	-
Unigene100916_All	206	0	0	0	0	1	0.4671	1	0.4527	0	0	--	--	--	--	--	--	--	--	--	--	--	--	--	--	--	--	--	--	-	-	-
Unigene100917_All	879	3	0.302	2	0.1797	81	8.8679	0	0	0	0	gi|125657171|gb|ABN48661.1|	53.5	3e-06	granule bunch starch synthase II [Triticum aestivum]	sp|Q8LL05|SSG1B_HORVU	53.5	2e-06	Granule-bound starch synthase 1b, chloroplastic/amyloplastic (Fragment) OS=Hordeum vulgare PE=1 SV=1	--	--	--	--	--	K13679	4e-07	52.4	osa:4343010	granule-bound starch synthase [EC:2.4.1.242]	-	-	-
Unigene100918_All	472	0	0	0	0	4	0.8155	0	0	2	0.3643	gi|195646660|gb|ACG42798.1|	189	1e-57	leucine-rich repeat, plant specific [Zea mays]	sp|Q8W3M4|Y4744_ARATH	117	4e-26	Uncharacterized protein At4g06744 OS=Arabidopsis thaliana GN=At4g06744 PE=2 SV=1	--	--	--	--	--	--	--	--	--	--	-	-	-
Unigene100919_All	256	0	0	0	0	2	0.7518	0	0	0	0	--	--	--	--	--	--	--	--	--	--	--	--	--	--	--	--	--	--	-	-	-
Unigene10091_All	280	1	0.316	7	1.9745	8	2.7495	5	1.6652	6	1.8425	gi|102139905|gb|ABF70054.1|	56.2	1e-07	protein kinase family protein [Musa acuminata]	sp|A3AB67|FH16_ORYSJ	53.9	3e-07	Formin-like protein 16 OS=Oryza sativa subsp. japonica GN=FH16 PE=2 SV=1	--	--	--	--	--	K14005	4e-06	46.6	cre:CHLREDRAFT_195444	protein transport protein SEC31	-	-	-
Unigene100920_All	284	0	0	0	0	29	9.8266	0	0	0	0	gi|28555892|emb|CAD45028.1|	138	2e-32	NBS-LRR disease resistance protein homologue [Hordeum vulgare]	sp|Q7XBQ9|RGA2_SOLBU	70.9	2e-12	Disease resistance protein RGA2 OS=Solanum bulbocastanum GN=RGA2 PE=1 SV=1	--	--	--	--	--	K13457	2e-10	60.8	osa:4342596	disease resistance protein RPM1	-	-	-
Unigene100921_All	239	0	0	0	0	4	1.6106	0	0	0	0	gi|4455154|emb|CAA22152.1|	56.2	1e-07	extensin-like protein [Arabidopsis thaliana] >gi|7269093|emb|CAB79202.1| extensin-like protein [Arabidopsis thaliana]	sp|Q01302|CCG6_NEUCR	55.5	1e-07	Clock-controlled protein 6 OS=Neurospora crassa GN=ccg-6 PE=2 SV=2	--	--	--	--	--	--	--	--	--	--	-	-	-
Unigene100922_All	273	0	0	1	0.2893	13	4.5825	0	0	0	0	--	--	--	--	--	--	--	--	--	--	--	--	--	--	--	--	--	--	-	-	-
Unigene100923_All	255	0	0	0	0	2	0.7548	0	0	0	0	--	--	--	--	--	--	--	--	--	--	--	--	--	--	--	--	--	--	-	-	-
Unigene100924_All	247	6	2.1492	2	0.6395	2	0.7792	3	1.1326	0	0	gi|297727097|ref|NP_001175912.1|	72.8	1e-12	Os09g0491660 [Oryza sativa Japonica Group] >gi|255679012|dbj|BAH94640.1| Os09g0491660 [Oryza sativa Japonica Group]	--	--	--	--	--	--	--	--	--	--	--	--	--	--	-	-	-
Unigene100925_All	206	0	0	2	0.7668	9	4.2043	1	0.4527	0	0	--	--	--	--	--	--	--	--	--	--	--	--	--	--	--	--	--	--	-	-	-
Unigene100926_All	408	136	29.4922	1	0.1936	28	6.6042	547	125.019	186	39.199	gi|195612710|gb|ACG28185.1|	214	2e-55	RING finger and CHY zinc finger domain-containing protein 1 [Zea mays]	sp|Q96PM5|ZN363_HUMAN	93.6	3e-19	RING finger and CHY zinc finger domain-containing protein 1 OS=Homo sapiens GN=RCHY1 PE=1 SV=1	--	--	--	--	--	K10144	3e-47	183	osa:4348796	ring finger and CHY zinc finger domain-containing protein 1	-	-	-
Unigene100927_All	282	0	0	0	0	23	7.8488	0	0	0	0	--	--	--	--	--	--	--	--	--	--	--	--	--	--	--	--	--	--	-	-	-
Unigene100928_All	224	0	0	0	0	4	1.7184	0	0	1	0.3839	--	--	--	--	--	--	--	--	--	--	--	--	--	--	--	--	--	--	-	-	-
Unigene100929_All	242	0	0	0	0	4	1.5906	0	0	0	0	--	--	--	--	--	--	--	--	--	--	--	--	--	--	--	--	--	--	-	-	-
Unigene10092_All	355	81	20.1876	56	12.4591	7	1.8975	20	5.2535	62	15.0171	--	--	--	--	--	--	--	--	--	--	--	--	--	--	--	--	--	--	-	-	-
Unigene100930_All	451	0	0	0	0	15	3.2006	0	0	0	0	gi|90265095|emb|CAH67708.1|	104	3e-22	H0512B01.3 [Oryza sativa (indica cultivar-group)]	--	--	--	--	--	--	--	--	--	--	--	--	--	--	-	-	-
Unigene100931_All	366	0	0	0	0	9	2.3664	0	0	0	0	gi|204305886|gb|ACH99693.1|	63.9	5e-10	NPKL1 [Oryza sativa Indica Group]	--	--	--	--	--	--	--	--	--	--	--	--	--	--	-	-	-
Unigene100932_All	314	0	0	0	0	9	2.7583	14	4.1577	6	1.643	gi|171769899|sp|A3AB67.1|FH16_ORYSJ	63.9	5e-10	RecName: Full=Formin-like protein 16; AltName: Full=OsFH16; Flags: Precursor	sp|A3AB67|FH16_ORYSJ	63.9	3e-10	Formin-like protein 16 OS=Oryza sativa subsp. japonica GN=FH16 PE=2 SV=1	--	--	--	--	--	K10730	3e-07	50.1	osa:4336217	ATP-dependent DNA helicase Q4 [EC:3.6.1.-]	-	-	-
Unigene100933_All	211	0	0	0	0	17	7.7533	0	0	0	0	--	--	--	--	--	--	--	--	--	--	--	--	--	--	--	--	--	--	-	-	-
Unigene100934_All	307	3	0.8646	12	3.0872	31	9.7173	4	1.215	13	3.6411	gi|226492513|ref|NP_001152350.1|	49.7	2e-06	zinc finger protein LSD2 [Zea mays] >gi|195655399|gb|ACG47167.1| zinc finger protein LSD2 [Zea mays] >gi|195658273|gb|ACG48604.1| zinc finger protein LSD2 [Zea mays]	--	--	--	--	--	--	--	--	--	--	--	--	--	--	-	-	-
Unigene100935_All	294	0	0	1	0.2686	1	0.3273	0	0	0	0	gi|115435180|ref|NP_001042348.1|	91.7	3e-24	Os01g0207200 [Oryza sativa Japonica Group] >gi|113531879|dbj|BAF04262.1| Os01g0207200 [Oryza sativa Japonica Group]	sp|P81898|PNAA_PRUDU	88.2	2e-22	Peptide-N4-(N-acetyl-beta-glucosaminyl)asparagine amidase A OS=Prunus dulcis PE=1 SV=2	--	--	--	--	--	--	--	--	--	--	-	-	-
Unigene100936_All	200	1	0.4424	5	1.9745	17	8.1798	2	0.9325	2	0.8599	--	--	--	--	--	--	--	--	--	--	--	--	--	--	--	--	--	--	-	-	-
Unigene100937_All	324	19	5.1884	5	1.2189	19	5.6433	3	0.8634	29	7.6962	--	--	--	--	--	--	--	--	--	--	--	--	--	--	--	--	--	--	-	-	-
Unigene100938_All	237	7	2.6132	5	1.6663	9	3.6544	8	3.1477	10	3.6281	gi|242096874|ref|XP_002438927.1|	73.6	7e-13	hypothetical protein SORBIDRAFT_10g028430 [Sorghum bicolor] >gi|241917150|gb|EER90294.1| hypothetical protein SORBIDRAFT_10g028430 [Sorghum bicolor]	--	--	--	--	--	--	--	--	--	--	--	--	--	--	-	-	-
Unigene100939_All	779	46	5.2246	30	3.0417	104	12.8475	8	0.9576	31	3.4217	--	--	--	--	--	--	--	--	--	--	--	--	--	--	--	--	--	--	-	-	-
Unigene10093_All	516	8	1.3717	32	4.8981	6	1.119	4	0.7229	23	3.8327	--	--	--	--	--	--	--	--	--	--	--	--	--	--	--	--	--	--	-	-	-
Unigene100940_All	228	0	0	0	0	22	9.2856	2	0.818	0	0	--	--	--	--	--	--	--	--	--	--	--	--	--	--	--	--	--	--	-	-	-
Unigene100941_All	289	0	0	0	0	3	0.999	0	0	6	1.7852	gi|115463057|ref|NP_001055128.1|	61.2	1e-17	Os05g0299200 [Oryza sativa Japonica Group] >gi|113578679|dbj|BAF17042.1| Os05g0299200 [Oryza sativa Japonica Group]	--	--	--	--	--	--	--	--	--	--	--	--	--	--	-	-	-
Unigene100942_All	218	0	0	2	0.7246	9	3.9729	0	0	0	0	--	--	--	--	--	--	--	--	--	--	--	--	--	--	--	--	--	--	-	-	-
Unigene100943_All	293	0	0	0	0	22	7.2257	0	0	1	0.2935	--	--	--	--	--	--	--	--	--	--	--	--	--	--	--	--	--	--	-	-	-
Unigene100944_All	244	0	0	1	0.3237	20	7.8879	17	6.497	8	2.8192	gi|159476582|ref|XP_001696390.1|	53.9	6e-07	hydroxyproline-rich glycoprotein [Chlamydomonas reinhardtii] >gi|158282615|gb|EDP08367.1| hydroxyproline-rich glycoprotein [Chlamydomonas reinhardtii]	sp|P21997|SSGP_VOLCA	50.8	3e-06	Sulfated surface glycoprotein 185 OS=Volvox carteri PE=1 SV=1	--	--	--	--	--	--	--	--	--	--	-	-	-
Unigene100945_All	576	0	0	0	0	48	8.0194	5	0.8095	5	0.7464	--	--	--	--	--	--	--	--	--	--	--	--	--	--	--	--	--	--	-	-	-
Unigene100946_All	264	4	1.3406	9	2.6926	18	6.5613	1	0.3532	0	0	--	--	--	--	--	--	--	--	--	--	--	--	--	--	--	--	--	--	-	-	-
Unigene100947_All	242	1	0.3656	5	1.6319	5	1.9883	6	2.312	0	0	gi|242073990|ref|XP_002446931.1|	50.8	5e-06	hypothetical protein SORBIDRAFT_06g025210 [Sorghum bicolor] >gi|241938114|gb|EES11259.1| hypothetical protein SORBIDRAFT_06g025210 [Sorghum bicolor]	--	--	--	--	--	--	--	--	--	--	--	--	--	--	-	-	-
Unigene100948_All	254	3	1.045	1	0.311	6	2.2732	7	2.5699	0	0	--	--	--	--	--	--	--	--	--	--	--	--	--	--	--	--	--	--	-	-	-
Unigene100949_All	240	1	0.3687	0	0	2	0.8019	0	0	0	0	--	--	--	--	--	--	--	--	--	--	--	--	--	--	--	--	--	--	-	-	-
Unigene10094_All	314	92	25.9231	45	11.319	89	27.2761	53	15.7397	61	16.7041	gi|238006316|gb|ACR34193.1|	93.6	6e-19	unknown [Zea mays]	--	--	--	--	--	--	--	--	--	--	--	--	--	--	-	-	-
Unigene100950_All	350	0	0	0	0	10	2.7495	0	0	0	0	--	--	--	--	--	--	--	--	--	--	--	--	--	--	--	--	--	--	-	-	-
Unigene100951_All	233	7	2.6581	0	0	17	7.0213	0	0	20	7.3807	--	--	--	--	--	--	--	--	--	--	--	--	--	--	--	--	--	--	-	-	-
Unigene100952_All	253	0	0	0	0	8	3.0429	4	1.4743	3	1.0196	--	--	--	--	--	--	--	--	--	--	--	--	--	--	--	--	--	--	-	-	-
Unigene100953_All	256	2	0.6912	1	0.3085	3	1.1277	2	0.7285	1	0.3359	--	--	--	--	--	--	--	--	--	--	--	--	--	--	--	--	--	--	-	-	-
Unigene100954_All	264	15	5.0271	0	0	6	2.1871	19	6.7112	13	4.2341	gi|115462423|ref|NP_001054811.1|	59.7	1e-08	Os05g0180700 [Oryza sativa Japonica Group] >gi|113578362|dbj|BAF16725.1| Os05g0180700 [Oryza sativa Japonica Group]	--	--	--	--	--	--	--	--	--	--	--	--	--	--	-	-	-
Unigene100955_All	227	0	0	0	0	12	5.0872	0	0	0	0	--	--	--	--	--	--	--	--	--	--	--	--	--	--	--	--	--	--	-	-	-
Unigene100956_All	329	1	0.2689	30	7.202	16	4.68	24	6.8025	0	0	--	--	--	--	--	--	--	--	--	--	--	--	--	--	--	--	--	--	-	-	-
Unigene100957_All	281	0	0	0	0	5	1.7123	3	0.9956	1	0.306	gi|297607198|ref|NP_001059604.2|	58.2	9e-09	Os07g0470800 [Oryza sativa Japonica Group] >gi|255677754|dbj|BAF21518.2| Os07g0470800 [Oryza sativa Japonica Group]	--	--	--	--	--	--	--	--	--	--	--	--	--	--	-	-	-
Unigene100958_All	236	0	0	1	0.3347	2	0.8155	3	1.1854	0	0	--	--	--	--	--	--	--	--	--	--	--	--	--	--	--	--	--	--	-	-	-
Unigene100959_All	220	0	0	0	0	6	2.6245	0	0	0	0	gi|242035809|ref|XP_002465299.1|	67.8	4e-11	hypothetical protein SORBIDRAFT_01g035810 [Sorghum bicolor] >gi|241919153|gb|EER92297.1| hypothetical protein SORBIDRAFT_01g035810 [Sorghum bicolor]	--	--	--	--	--	--	--	--	--	--	--	--	--	--	-	-	-
Unigene10095_All	249	4	1.4213	8	2.5376	3	1.1594	3	1.1235	2	0.6906	gi|226529664|ref|NP_001149648.1|	79	2e-14	ribosomal protein L35 containing protein [Zea mays] >gi|195628799|gb|ACG36227.1| ribosomal protein L35 containing protein [Zea mays]	--	--	--	--	--	--	--	--	--	--	--	--	--	--	-	-	-
Unigene100960_All	243	9	3.2769	10	3.2503	26	10.2965	44	16.8848	3	1.0615	--	--	--	--	--	--	--	--	--	--	--	--	--	--	--	--	--	--	-	-	-
Unigene100961_All	283	0	0	0	0	5	1.7002	0	0	0	0	--	--	--	--	--	--	--	--	--	--	--	--	--	--	--	--	--	--	-	-	-
Unigene100962_All	201	7	3.0813	14	5.5012	19	9.0966	12	5.5672	3	1.2834	gi|242084942|ref|XP_002442896.1|	57.8	4e-08	hypothetical protein SORBIDRAFT_08g004530 [Sorghum bicolor] >gi|241943589|gb|EES16734.1| hypothetical protein SORBIDRAFT_08g004530 [Sorghum bicolor]	--	--	--	--	--	--	--	--	--	--	--	--	--	--	-	-	-
Unigene100963_All	262	1	0.3377	3	0.9044	2	0.7346	2	0.7118	2	0.6564	gi|115454633|ref|NP_001050917.1|	65.1	2e-10	Os03g0684100 [Oryza sativa Japonica Group] >gi|108710447|gb|ABF98242.1| expressed protein [Oryza sativa (japonica cultivar-group)] >gi|113549388|dbj|BAF12831.1| Os03g0684100 [Oryza sativa Japonica Group]	--	--	--	--	--	--	--	--	--	--	--	--	--	--	-	-	-
Unigene100964_All	331	0	0	0	0	28	8.1405	0	0	0	0	--	--	--	--	--	--	--	--	--	--	--	--	--	--	--	--	--	--	-	-	-
Unigene100965_All	318	0	0	2	0.4967	29	8.7759	1	0.2932	1	0.2704	--	--	--	--	--	--	--	--	--	--	--	--	--	--	--	--	--	--	-	-	-
Unigene100966_All	435	1	0.2034	10	1.8157	39	8.6278	5	1.0718	31	6.1277	--	--	--	--	--	--	--	--	--	--	--	--	--	--	--	--	--	--	-	-	-
Unigene100967_All	296	0	0	1	0.2668	22	7.1524	0	0	0	0	--	--	--	--	--	--	--	--	--	--	--	--	--	--	--	--	--	--	-	-	-
Unigene100968_All	204	0	0	3	1.1615	16	7.5477	2	0.9142	0	0	--	--	--	--	--	--	--	--	--	--	--	--	--	--	--	--	--	--	-	-	-
Unigene100969_All	280	0	0	1	0.2821	7	2.4058	0	0	1	0.3071	gi|222619889|gb|EEE56021.1|	53.1	9e-07	hypothetical protein OsJ_04798 [Oryza sativa Japonica Group]	--	--	--	--	--	--	--	--	--	--	--	--	--	--	-	-	-
Unigene10096_All	284	7	2.1808	6	1.6686	5	1.6942	6	1.9701	0	0	--	--	--	--	--	--	--	--	--	--	--	--	--	--	--	--	--	--	-	-	-
Unigene100970_All	388	5	1.1402	4	0.8142	35	8.6808	0	0	1	0.2216	--	--	--	--	--	--	--	--	--	--	--	--	--	--	--	--	--	--	-	-	-
Unigene100971_All	258	1	0.3429	0	0	10	3.7299	0	0	1	0.3333	--	--	--	--	--	--	--	--	--	--	--	--	--	--	--	--	--	--	-	-	-
Unigene100972_All	269	0	0	0	0	6	2.1465	3	1.04	1	0.3196	--	--	--	--	--	--	--	--	--	--	--	--	--	--	--	--	--	--	-	-	-
Unigene100973_All	511	356	61.6393	145	22.4116	311	58.5682	474	86.4984	224	37.6921	gi|115471041|ref|NP_001059119.1|	94.4	5e-42	Os07g0196200 [Oryza sativa Japonica Group] >gi|113610655|dbj|BAF21033.1| Os07g0196200 [Oryza sativa Japonica Group]	--	--	--	--	--	--	--	--	--	--	--	--	--	--	-	-	-
Unigene100974_All	267	0	0	0	0	34	12.2543	0	0	1	0.322	--	--	--	--	--	--	--	--	--	--	--	--	--	--	--	--	--	--	-	-	-
Unigene100975_All	220	0	0	0	0	7	3.0619	0	0	0	0	gi|195635929|gb|ACG37433.1|	83.2	8e-16	omega-6 fatty acid desaturase, endoplasmic reticulum isozyme 2 [Zea mays]	sp|P59668|FAD12_MORIS	89.7	5e-18	Delta(12) fatty acid desaturase OS=Mortierella isabellina PE=2 SV=1	sll1441	66.6	1e-11	COG3239	Fatty acid desaturase	K10256	4e-17	83.2	zma:100191328	omega-6 fatty acid desaturase (delta-12 desaturase) [EC:1.14.19.-]	-	-	-
Unigene100976_All	242	0	0	0	0	0	0	0	0	0	0	gi|162460224|ref|NP_001105577.1|	89.7	1e-24	LOC542568 [Zea mays] >gi|14550108|gb|AAK67144.1|AF384034_1 SIR2-like histone deacetylase [Zea mays]	sp|Q8N6T7|SIRT6_HUMAN	56.2	3e-12	NAD-dependent deacetylase sirtuin-6 OS=Homo sapiens GN=SIRT6 PE=1 SV=2	PH0947	45.8	5e-08	COG0846	NAD-dependent protein deacetylases, SIR2 family	K11416	6e-26	89.7	zma:542568	mono-ADP-ribosyltransferase sirtuin 6 [EC:2.4.2.31]	-	-	-
Unigene100977_All	397	0	0	0	0	4	0.9696	0	0	0	0	--	--	--	--	--	--	--	--	--	--	--	--	--	--	--	--	--	--	-	-	-
Unigene100978_All	591	0	0	0	0	81	13.1892	0	0	2	0.291	--	--	--	--	--	--	--	--	--	--	--	--	--	--	--	--	--	--	-	-	-
Unigene100979_All	245	1	0.3611	0	0	10	3.9279	1	0.3806	0	0	--	--	--	--	--	--	--	--	--	--	--	--	--	--	--	--	--	--	-	-	-
Unigene10097_All	298	7	2.0783	33	8.7463	16	5.1669	8	2.5034	15	4.3281	gi|302833627|ref|XP_002948377.1|	62	2e-09	metalloproteinase, extracellular matrix glycoprotein VMP3 [Volvox carteri f. nagariensis] >gi|300266597|gb|EFJ50784.1| metalloproteinase, extracellular matrix glycoprotein VMP3 [Volvox carteri f. nagariensis]	sp|Q9S8M0|LECT_SOLTU	56.2	6e-08	Chitin-binding lectin 1 OS=Solanum tuberosum PE=1 SV=2	slr0599	48.1	4e-06	COG0515	Serine/threonine protein kinase	K12826	2e-06	47.8	pop:POPTR_667866	splicing factor 3A subunit 2	-	-	-
Unigene100980_All	326	28	7.5992	36	8.7219	309	91.2143	59	16.8766	32	8.4402	gi|226509016|ref|NP_001151431.1|	69.3	1e-11	LOC100285064 [Zea mays] >gi|195646784|gb|ACG42860.1| carbonic anhydrase [Zea mays]	sp|P40880|CAHC_HORVU	60.8	2e-09	Carbonic anhydrase, chloroplastic OS=Hordeum vulgare PE=2 SV=1	--	--	--	--	--	K01673	9e-14	70.9	zma:100382491	carbonic anhydrase [EC:4.2.1.1]	-	-	-
Unigene100981_All	306	1	0.2891	1	0.2581	5	1.5724	2	0.6095	3	0.843	gi|226503083|ref|NP_001148147.1|	85.9	2e-26	catalytic/ hydrolase [Zea mays] >gi|195616118|gb|ACG29889.1| catalytic/ hydrolase [Zea mays]	--	--	--	--	--	--	--	--	--	--	--	--	--	--	-	-	-
Unigene100982_All	232	0	0	0	0	6	2.4888	0	0	0	0	gi|77548855|gb|ABA91652.1|	72.8	2e-24	Leucine Rich Repeat family protein, expressed [Oryza sativa (japonica cultivar-group)]	sp|C0LGP4|Y3475_ARATH	58.9	5e-15	Probable LRR receptor-like serine/threonine-protein kinase At3g47570 OS=Arabidopsis thaliana GN=At3g47570 PE=1 SV=1	ML0016_1	39.7	3e-06	COG0515	Serine/threonine protein kinase	K13428	5e-16	59.7	ath:AT5G20480	LRR receptor-like serine/threonine-protein kinase EFR [EC:2.7.11.1]	-	-	-
Unigene100983_All	319	14	3.883	8	1.9807	13	3.9217	6	1.7539	10	2.6955	gi|297592070|gb|ADI46855.1|	55.8	1e-07	HPRG1f [Volvox carteri f. nagariensis]	sp|A7XQ02|MLX56_MORAL	50.4	3e-06	Mulatexin OS=Morus alba PE=1 SV=2	--	--	--	--	--	--	--	--	--	--	-	-	-
Unigene100984_All	239	0	0	0	0	13	5.2344	3	1.1705	0	0	gi|195624932|gb|ACG34296.1|	69.3	1e-11	indole-3-acetate beta-glucosyltransferase [Zea mays]	--	--	--	--	--	--	--	--	--	--	--	--	--	--	-	-	-
Unigene100985_All	208	1	0.4254	3	1.1392	8	3.7013	3	1.345	3	1.2402	--	--	--	--	--	--	--	--	--	--	--	--	--	--	--	--	--	--	-	-	-
Unigene100986_All	251	0	0	1	0.3147	0	0	0	0	0	0	gi|297599556|ref|NP_001047351.2|	79.7	7e-22	Os02g0601600 [Oryza sativa Japonica Group] >gi|255671066|dbj|BAF09265.2| Os02g0601600 [Oryza sativa Japonica Group]	sp|Q9M8W9|PP211_ARATH	60.5	3e-13	Pentatricopeptide repeat-containing protein At3g04130, mitochondrial OS=Arabidopsis thaliana GN=At3g04130 PE=2 SV=2	--	--	--	--	--	--	--	--	--	--	-	-	-
Unigene100987_All	497	0	0	4	0.6357	11	2.1299	10	1.8763	8	1.3841	gi|300252249|gb|ADJ96372.1|	98.2	8e-50	auxin response factor 6-1 [Solanum lycopersicum]	sp|Q2QM84|ARFY_ORYSJ	152	8e-37	Auxin response factor 25 OS=Oryza sativa subsp. japonica GN=ARF25 PE=2 SV=1	--	--	--	--	--	--	--	--	--	--	-	-	-
Unigene100988_All	212	5	2.0867	8	2.9804	26	11.8021	8	3.5189	18	7.3006	--	--	--	--	--	--	--	--	--	--	--	--	--	--	--	--	--	--	-	-	-
Unigene100989_All	217	0	0	0	0	18	7.9824	1	0.4297	1	0.3962	--	--	--	--	--	--	--	--	--	--	--	--	--	K01895	8e-06	45.4	sbi:SORBI_01g004510	acetyl-CoA synthetase [EC:6.2.1.1]	-	-	-
Unigene10098_All	576	132	20.2759	104	14.2606	3	0.5012	1	0.1619	157	23.4369	gi|297613614|ref|NP_001067392.2|	148	3e-35	Os12g0639800 [Oryza sativa Japonica Group] >gi|255670524|dbj|BAF30411.2| Os12g0639800 [Oryza sativa Japonica Group]	sp|P47192|VA722_ARATH	138	3e-32	Vesicle-associated membrane protein 722 OS=Arabidopsis thaliana GN=VAMP722 PE=2 SV=2	--	--	--	--	--	K08515	1e-33	139	osa:4334472	vesicle-associated membrane protein 7	-	-	-
Unigene100990_All	279	73	23.1498	54	15.2868	41	14.1417	44	14.7062	55	16.9505	gi|226495651|ref|NP_001149464.1|	176	7e-44	zinc finger, C3HC4 type family protein [Zea mays] >gi|195627404|gb|ACG35532.1| zinc finger, C3HC4 type family protein [Zea mays]	sp|O65530|PEK14_ARATH	52.8	7e-07	Proline-rich receptor-like protein kinase PERK14 OS=Arabidopsis thaliana GN=PERK14 PE=2 SV=1	--	--	--	--	--	--	--	--	--	--	-	-	-
Unigene100991_All	204	0	0	0	0	19	8.9628	5	2.2855	0	0	--	--	--	--	--	--	--	--	--	--	--	--	--	--	--	--	--	--	-	-	-
Unigene100992_All	332	0	0	0	0	21	6.087	0	0	0	0	gi|122169645|sp|Q0DLG0.1|FH14_ORYSJ	53.1	1e-06	RecName: Full=Formin-like protein 14; AltName: Full=OsFH14; Flags: Precursor	sp|Q0DLG0|FH14_ORYSJ	53.1	5e-07	Formin-like protein 14 OS=Oryza sativa subsp. japonica GN=FH14 PE=2 SV=1	--	--	--	--	--	--	--	--	--	--	-	-	-
Unigene100993_All	211	1	0.4193	0	0	2	0.9122	0	0	0	0	gi|242040659|ref|XP_002467724.1|	44.3	7e-09	hypothetical protein SORBIDRAFT_01g033080 [Sorghum bicolor] >gi|241921578|gb|EER94722.1| hypothetical protein SORBIDRAFT_01g033080 [Sorghum bicolor]	--	--	--	--	--	--	--	--	--	--	--	--	--	--	-	-	-
Unigene100994_All	345	6	1.5387	4	0.9157	9	2.5104	54	14.5957	25	6.2308	gi|116310718|emb|CAH67515.1|	85.5	2e-16	OSIGBa0092E01.10 [Oryza sativa (indica cultivar-group)]	--	--	--	--	--	--	--	--	--	K11090	6e-17	82.4	osa:4336287	lupus La protein	-	-	-
Unigene100995_All	249	0	0	0	0	7	2.7053	0	0	0	0	gi|297596589|ref|NP_001042798.2|	82	4e-27	Os01g0293600 [Oryza sativa Japonica Group] >gi|255673136|dbj|BAF04712.2| Os01g0293600 [Oryza sativa Japonica Group]	--	--	--	--	--	--	--	--	--	--	--	--	--	--	-	-	-
Unigene100996_All	276	0	0	0	0	7	2.4407	0	0	2	0.6231	gi|242094586|ref|XP_002437783.1|	53.9	6e-07	hypothetical protein SORBIDRAFT_10g002500 [Sorghum bicolor] >gi|241916006|gb|EER89150.1| hypothetical protein SORBIDRAFT_10g002500 [Sorghum bicolor]	--	--	--	--	--	--	--	--	--	--	--	--	--	--	-	-	-
Unigene100997_All	285	0	0	8	2.217	63	21.2725	32	10.4702	8	2.4136	--	--	--	--	--	--	--	--	--	--	--	--	--	--	--	--	--	--	-	-	-
Unigene100998_All	357	0	0	1	0.2212	8	2.1565	0	0	0	0	--	--	--	--	--	--	--	--	--	--	--	--	--	--	--	--	--	--	-	-	-
Unigene100999_All	449	5	0.9853	3	0.5277	15	3.2149	4	0.8307	6	1.149	--	--	--	--	--	--	--	--	--	--	--	--	--	--	--	--	--	--	-	-	-
Unigene10099_All	393	0	0	1	0.201	61	14.9369	63	14.9485	50	10.9396	--	--	--	--	--	--	--	--	--	--	--	--	--	--	--	--	--	--	-	-	-
Unigene1009_All	1284	296	20.3965	515	31.6788	660	49.4654	422	30.6477	461	30.8716	gi|226529185|ref|NP_001147518.1|	517	1e-145	structural molecule [Zea mays]	sp|Q9LU85|PAP4_ARATH	246	2e-64	Probable plastid-lipid-associated protein 4, chloroplastic OS=Arabidopsis thaliana GN=PAP4 PE=1 SV=1	--	--	--	--	--	K13456	1e-06	51.6	osa:4346097	RPM1-interacting protein 4	-	-	-
Unigene100_All	4075	2262	49.1127	1396	27.0573	1314	31.0306	1525	34.8974	2143	45.2186	gi|108711026|gb|ABF98821.1|	1268	0	Protein kinase domain containing protein, expressed [Oryza sativa (japonica cultivar-group)]	sp|Q54XJ4|Y8901_DICDI	90.9	7e-17	Probable serine/threonine-protein kinase DDB_G0278901 OS=Dictyostelium discoideum GN=DDB_G0278901 PE=3 SV=1	ECU01g1320	80.1	3e-14	COG0515	Serine/threonine protein kinase	K13414	1e-14	80.1	vvi:100241228	mitogen-activated protein kinase kinase kinase 1, plant [EC:2.7.11.25]	-	-	-
Unigene101000_All	367	0	0	0	0	18	4.7199	0	0	0	0	--	--	--	--	--	--	--	--	--	--	--	--	--	--	--	--	--	--	-	-	-
Unigene101001_All	377	0	0	0	0	29	7.4025	0	0	0	0	gi|159470941|ref|XP_001693615.1|	91.7	2e-18	peptidyl-prolyl cis-trans isomerase, FKBP-type [Chlamydomonas reinhardtii] >gi|158283118|gb|EDP08869.1| peptidyl-prolyl cis-trans isomerase, FKBP-type [Chlamydomonas reinhardtii]	sp|Q4HZB8|FKBP_GIBZE	112	7e-25	FK506-binding protein 1 OS=Gibberella zeae GN=FPR1 PE=3 SV=2	SPBC839.17c	110	6e-25	COG0545	FKBP-type peptidyl-prolyl cis-trans isomerases 1	K09569	5e-16	79.7	zma:100285758	FK506-binding protein 2 [EC:5.2.1.8]	-	-	-
Unigene101002_All	324	0	0	0	0	6	1.7821	0	0	0	0	--	--	--	--	--	--	--	--	--	--	--	--	--	--	--	--	--	--	-	-	-
Unigene101003_All	276	0	0	2	0.5723	2	0.6973	0	0	0	0	--	--	--	--	--	--	--	--	--	--	--	--	--	--	--	--	--	--	-	-	-
Unigene101004_All	239	0	0	0	0	2	0.8053	0	0	0	0	--	--	--	--	--	--	--	--	--	--	--	--	--	--	--	--	--	--	-	-	-
Unigene101005_All	706	0	0	3	0.3356	93	12.6765	0	0	1	0.1218	--	--	--	--	--	--	--	--	--	--	--	--	--	--	--	--	--	--	-	-	-
Unigene101006_All	268	2	0.6603	5	1.4735	16	5.7452	0	0	2	0.6417	--	--	--	--	--	--	--	--	--	--	--	--	--	--	--	--	--	--	-	-	-
Unigene101007_All	256	1	0.3456	0	0	2	0.7518	0	0	0	0	gi|297723923|ref|NP_001174325.1|	85.1	2e-16	Os05g0293200 [Oryza sativa Japonica Group] >gi|255676213|dbj|BAH93053.1| Os05g0293200 [Oryza sativa Japonica Group]	--	--	--	--	--	--	--	--	--	--	--	--	--	--	-	-	-
Unigene101008_All	278	0	0	0	0	6	2.077	0	0	0	0	--	--	--	--	--	--	--	--	--	--	--	--	--	--	--	--	--	--	-	-	-
Unigene101009_All	205	0	0	0	0	17	7.9803	0	0	1	0.4194	--	--	--	--	--	--	--	--	--	--	--	--	--	--	--	--	--	--	-	-	-
Unigene10100_All	498	4	0.7107	42	6.6611	202	39.0341	6	1.1235	21	3.6259	--	--	--	--	--	--	--	--	--	--	--	--	--	--	--	--	--	--	-	-	-
Unigene101010_All	351	0	0	0	0	5	1.3708	0	0	0	0	--	--	--	--	--	--	--	--	--	--	--	--	--	--	--	--	--	--	-	-	-
Unigene101011_All	319	2	0.5547	2	0.4952	4	1.2067	0	0	1	0.2695	gi|224114876|ref|XP_002316881.1|	53.5	7e-07	AP2/ERF domain-containing transcription factor [Populus trichocarpa] >gi|222859946|gb|EEE97493.1| AP2/ERF domain-containing transcription factor [Populus trichocarpa]	sp|Q9LUM4|RAP22_ARATH	48.9	9e-06	Ethylene-responsive transcription factor RAP2-2 OS=Arabidopsis thaliana GN=RAP2-2 PE=2 SV=2	--	--	--	--	--	K09286	2e-06	47.8	ath:AT3G15210	EREBP-like factor	-	-	-
Unigene101012_All	242	0	0	0	0	2	0.7953	0	0	2	0.7106	--	--	--	--	--	--	--	--	--	--	--	--	--	--	--	--	--	--	-	-	-
Unigene101013_All	209	0	0	0	0	22	10.1297	11	4.9079	6	2.4685	--	--	--	--	--	--	--	--	--	--	--	--	--	--	--	--	--	--	-	-	-
Unigene101014_All	488	0	0	0	0	66	13.0151	0	0	0	0	gi|219362353|ref|NP_001136456.1|	58.2	4e-08	hypothetical protein LOC100216564 [Zea mays] >gi|194695768|gb|ACF81968.1| unknown [Zea mays]	--	--	--	--	--	--	--	--	--	--	--	--	--	--	-	-	-
Unigene101015_All	569	0	0	0	0	60	10.1476	0	0	0	0	gi|115488602|ref|NP_001066788.1|	110	8e-24	Os12g0486900 [Oryza sativa Japonica Group] >gi|113649295|dbj|BAF29807.1| Os12g0486900 [Oryza sativa Japonica Group]	sp|Q9T058|Y4119_ARATH	92	2e-18	G-type lectin S-receptor-like serine/threonine-protein kinase At4g11900 OS=Arabidopsis thaliana GN=At4g11900 PE=2 SV=1	lin1934_1	60.5	2e-09	COG0515	Serine/threonine protein kinase	K00924	1e-16	82.8	ath:AT1G24650	[EC:2.7.1.-]	-	-	-
Unigene101016_All	202	17	7.4461	5	1.955	15	7.146	2	0.9233	5	2.1283	gi|224159219|ref|XP_002338056.1|	65.9	1e-10	predicted protein [Populus trichocarpa] >gi|222870565|gb|EEF07696.1| predicted protein [Populus trichocarpa]	--	--	--	--	--	--	--	--	--	--	--	--	--	--	-	-	-
Unigene101017_All	495	0	0	1	0.1596	54	10.4981	0	0	1	0.1737	gi|58531987|emb|CAE03629.3|	62.4	2e-09	OSJNBb0003B01.20 [Oryza sativa (japonica cultivar-group)]	--	--	--	--	--	--	--	--	--	--	--	--	--	--	-	-	-
Unigene101018_All	475	0	0	0	0	115	23.2984	2	0.3926	0	0	--	--	--	--	--	--	--	--	--	--	--	--	--	--	--	--	--	--	-	-	-
Unigene101019_All	226	1	0.3915	4	1.3979	56	23.8452	1	0.4126	0	0	--	--	--	--	--	--	--	--	--	--	--	--	--	--	--	--	--	--	-	-	-
Unigene10101_All	299	26	7.6936	58	15.3209	0	0	1	0.3119	30	8.6273	gi|242064152|ref|XP_002453365.1|	58.9	2e-08	hypothetical protein SORBIDRAFT_04g004663 [Sorghum bicolor] >gi|241933196|gb|EES06341.1| hypothetical protein SORBIDRAFT_04g004663 [Sorghum bicolor]	--	--	--	--	--	--	--	--	--	--	--	--	--	--	-	-	-
Unigene101020_All	282	0	0	0	0	1	0.3413	0	0	0	0	gi|242037633|ref|XP_002466211.1|	143	7e-34	hypothetical protein SORBIDRAFT_01g003570 [Sorghum bicolor] >gi|241920065|gb|EER93209.1| hypothetical protein SORBIDRAFT_01g003570 [Sorghum bicolor]	--	--	--	--	--	--	--	--	--	--	--	--	--	--	-	-	-
Unigene101021_All	356	0	0	0	0	5	1.3516	0	0	3	0.7246	--	--	--	--	--	--	--	--	--	--	--	--	--	--	--	--	--	--	-	-	-
Unigene101022_All	310	0	0	0	0	37	11.4858	0	0	6	1.6642	--	--	--	--	--	--	--	--	--	--	--	--	--	--	--	--	--	--	-	-	-
Unigene101023_All	274	0	0	1	0.2883	5	1.7561	0	0	0	0	gi|297607562|ref|NP_001060171.2|	63.5	7e-10	Os07g0596300 [Oryza sativa Japonica Group] >gi|255677941|dbj|BAF22085.2| Os07g0596300 [Oryza sativa Japonica Group]	sp|Q84ZL0|FH5_ORYSJ	63.5	4e-10	Formin-like protein 5 OS=Oryza sativa subsp. japonica GN=FH5 PE=2 SV=2	--	--	--	--	--	K11752	6e-09	55.8	osa:4335087	diaminohydroxyphosphoribosylaminopyrimidine deaminase / 5-amino-6-(5-phosphoribosylamino)uracil reductase [EC:3.5.4.26 1.1.1.193]	-	-	-
Unigene101024_All	458	0	0	0	0	49	10.2956	16	3.2577	16	3.0038	--	--	--	--	--	--	--	--	--	--	--	--	--	--	--	--	--	--	-	-	-
Unigene101025_All	1323	14	0.9363	0	0	81	5.8918	0	0	2	0.13	gi|14091848|gb|AAK53851.1|AC016781_5	130	1e-33	Putative copia-like retroelement [Oryza sativa Japonica Group]	--	--	--	--	--	--	--	--	--	--	--	--	--	--	-	-	-
Unigene101026_All	253	0	0	0	0	9	3.4233	0	0	0	0	--	--	--	--	--	--	--	--	--	--	--	--	--	--	--	--	--	--	-	-	-
Unigene101027_All	252	0	0	2	0.6268	8	3.055	2	0.7401	0	0	--	--	--	--	--	--	--	--	--	--	--	--	--	--	--	--	--	--	-	-	-
Unigene101028_All	225	0	0	0	0	0	0	9	3.73	1	0.3822	--	--	--	--	--	--	--	--	--	--	--	--	--	--	--	--	--	--	-	-	-
Unigene101029_All	235	0	0	0	0	13	5.3235	2	0.7936	0	0	--	--	--	--	--	--	--	--	--	--	--	--	--	--	--	--	--	--	-	-	-
Unigene10102_All	356	2	0.4971	0	0	12	3.2438	17	4.453	2	0.4831	--	--	--	--	--	--	--	--	--	--	--	--	--	--	--	--	--	--	-	-	-
Unigene101030_All	263	4	1.3457	0	0	6	2.1954	13	4.6093	0	0	--	--	--	--	--	--	--	--	--	--	--	--	--	--	--	--	--	--	-	-	-
Unigene101031_All	277	0	0	0	0	54	18.7601	0	0	0	0	--	--	--	--	--	--	--	--	--	--	--	--	--	--	--	--	--	--	-	-	-
Unigene101032_All	341	1	0.2595	5	1.1581	7	1.9754	1	0.2735	3	0.7565	--	--	--	--	--	--	--	--	--	--	--	--	--	--	--	--	--	--	-	-	-
Unigene101033_All	268	0	0	0	0	10	3.5908	0	0	4	1.2834	gi|297728725|ref|NP_001176726.1|	60.1	8e-09	Os11g0691800 [Oryza sativa Japonica Group] >gi|255680385|dbj|BAH95454.1| Os11g0691800 [Oryza sativa Japonica Group]	--	--	--	--	--	--	--	--	--	--	--	--	--	--	-	-	-
Unigene101034_All	281	2	0.6297	0	0	20	6.8493	4	1.3274	1	0.306	gi|115448785|ref|NP_001048172.1|	57	7e-08	Os02g0757700 [Oryza sativa Japonica Group] >gi|46805687|dbj|BAD17088.1| F-box protein-like [Oryza sativa Japonica Group] >gi|113537703|dbj|BAF10086.1| Os02g0757700 [Oryza sativa Japonica Group]	--	--	--	--	--	--	--	--	--	--	--	--	--	--	-	-	-
Unigene101035_All	315	0	0	0	0	13	3.9715	1	0.296	6	1.6378	--	--	--	--	--	--	--	--	--	--	--	--	--	--	--	--	--	--	-	-	-
Unigene101036_All	460	1	0.1923	2	0.3434	28	5.8576	0	0	3	0.5608	--	--	--	--	--	--	--	--	--	--	--	--	--	--	--	--	--	--	-	-	-
Unigene101037_All	247	15	5.3731	16	5.1162	25	9.7401	6	2.2652	30	10.4435	gi|115464739|ref|NP_001055969.1|	81.6	2e-15	Os05g0501300 [Oryza sativa Japonica Group] >gi|113579520|dbj|BAF17883.1| Os05g0501300 [Oryza sativa Japonica Group]	sp|P58796|WRBA_METAC	53.5	4e-07	Flavoprotein wrbA OS=Methanosarcina acetivorans GN=wrbA PE=3 SV=1	MA1189	53.5	9e-08	COG0655	Multimeric flavodoxin WrbA	K03809	4e-16	79.7	osa:4327039	Trp repressor binding protein	-	-	-
Unigene101038_All	412	0	0	0	0	4	0.9343	1	0.2263	7	1.4609	gi|242059757|ref|XP_002459024.1|	125	2e-44	hypothetical protein SORBIDRAFT_03g044690 [Sorghum bicolor] >gi|241930999|gb|EES04144.1| hypothetical protein SORBIDRAFT_03g044690 [Sorghum bicolor]	--	--	--	--	--	--	--	--	--	--	--	--	--	--	-	-	-
Unigene101039_All	504	0	0	0	0	21	4.0097	2	0.37	3	0.5118	gi|195622444|gb|ACG33052.1|	127	8e-29	csAtPR5 [Zea mays]	--	--	--	--	--	--	--	--	--	--	--	--	--	--	-	-	-
Unigene10103_All	281	6	1.8892	5	1.4054	15	5.137	3	0.9956	6	1.836	--	--	--	--	--	--	--	--	--	--	--	--	--	--	--	--	--	--	-	-	-
Unigene101040_All	528	29	4.8595	8	1.1967	43	7.8371	7	1.2363	9	1.4657	gi|226532718|ref|NP_001149879.1|	140	1e-32	membrane protein [Zea mays] >gi|195635233|gb|ACG37085.1| membrane protein [Zea mays]	--	--	--	--	--	--	--	--	--	--	--	--	--	--	-	-	-
Unigene101041_All	468	0	0	0	0	47	9.6644	0	0	0	0	gi|25446689|gb|AAN74836.1|	50.1	3e-13	Putative maize transposon MuDR mudrA-like protein [Oryza sativa Japonica Group]	--	--	--	--	--	--	--	--	--	--	--	--	--	--	-	-	-
Unigene101042_All	257	0	0	0	0	12	4.4934	0	0	0	0	--	--	--	--	--	--	--	--	--	--	--	--	--	--	--	--	--	--	-	-	-
Unigene101043_All	278	0	0	0	0	29	10.0387	10	3.3543	1	0.3093	--	--	--	--	--	--	--	--	--	--	--	--	--	--	--	--	--	--	-	-	-
Unigene101044_All	245	0	0	0	0	7	2.7495	0	0	1	0.351	gi|242084270|ref|XP_002442560.1|	87.4	5e-17	hypothetical protein SORBIDRAFT_08g021950 [Sorghum bicolor] >gi|241943253|gb|EES16398.1| hypothetical protein SORBIDRAFT_08g021950 [Sorghum bicolor]	--	--	--	--	--	--	--	--	--	--	--	--	--	--	-	-	-
Unigene101045_All	307	0	0	32	8.2326	9	2.8212	1	0.3037	5	1.4004	gi|115476176|ref|NP_001061684.1|	57.8	4e-08	Os08g0378000 [Oryza sativa Japonica Group] >gi|40253680|dbj|BAD05623.1| wall-associated kinase 2-like [Oryza sativa Japonica Group] >gi|113623653|dbj|BAF23598.1| Os08g0378000 [Oryza sativa Japonica Group]	--	--	--	--	--	--	--	--	--	--	--	--	--	--	-	-	-
Unigene101046_All	421	14	2.9422	10	1.876	39	8.9147	11	2.4365	89	18.1774	--	--	--	--	--	--	--	--	--	--	--	--	--	--	--	--	--	--	-	-	-
Unigene101047_All	491	1	0.1802	0	0	0	0	1	0.1899	6	1.0507	gi|225445252|ref|XP_002284512.1|	68.2	3e-15	PREDICTED: similar to BY-2 kinesin-like protein 10 [Vitis vinifera]	--	--	--	--	--	--	--	--	--	K10393	1e-57	89	sbi:SORBI_03g028460	kinesin family member 2/24	-	-	-
Unigene101048_All	280	17	5.3718	7	1.9745	39	13.4038	8	2.6643	28	8.5985	--	--	--	--	--	--	--	--	--	--	--	--	--	--	--	--	--	--	-	-	-
Unigene101049_All	233	1	0.3797	7	2.3728	9	3.7171	2	0.8004	0	0	--	--	--	--	--	--	--	--	--	--	--	--	--	--	--	--	--	--	-	-	-
Unigene10104_All	611	0	0	0	0	6	0.945	74	11.2938	8	1.1258	gi|297612464|ref|NP_001068542.2|	153	2e-36	Os11g0704100 [Oryza sativa Japonica Group] >gi|255680406|dbj|BAF28905.2| Os11g0704100 [Oryza sativa Japonica Group]	sp|Q9LRR4|R13L1_ARATH	71.6	3e-12	Putative disease resistance RPP13-like protein 1 OS=Arabidopsis thaliana GN=RPPL1 PE=2 SV=1	--	--	--	--	--	--	--	--	--	--	-	-	-
Unigene101050_All	889	0	0	0	0	165	17.8609	0	0	4	0.3869	--	--	--	--	--	--	--	--	--	--	--	--	--	--	--	--	--	--	-	-	-
Unigene101051_All	376	8	1.8825	5	1.0503	17	4.3509	7	1.736	10	2.2868	--	--	--	--	--	--	--	--	--	--	--	--	--	--	--	--	--	--	-	-	-
Unigene101052_All	264	1	0.3351	1	0.2992	9	3.2807	9	3.179	0	0	gi|115456763|ref|NP_001051982.1|	73.6	7e-13	Os03g0861700 [Oryza sativa Japonica Group] >gi|108712235|gb|ABG00030.1| Rhodanese-like domain containing protein, expressed [Oryza sativa (japonica cultivar-group)] >gi|113550453|dbj|BAF13896.1| Os03g0861700 [Oryza sativa Japonica Group]	--	--	--	--	--	--	--	--	--	--	--	--	--	--	-	-	-
Unigene101053_All	282	0	0	0	0	27	9.2138	0	0	19	5.7933	--	--	--	--	--	--	--	--	--	--	--	--	--	--	--	--	--	--	-	-	-
Unigene101054_All	262	0	0	4	1.2058	26	9.5498	3	1.0678	1	0.3282	--	--	--	--	--	--	--	--	--	--	--	--	--	--	--	--	--	--	-	-	-
Unigene101055_All	261	1	0.339	0	0	4	1.4748	0	0	0	0	gi|70663983|emb|CAE04677.2|	50.8	5e-06	OSJNBb0018A10.6 [Oryza sativa (japonica cultivar-group)]	--	--	--	--	--	--	--	--	--	--	--	--	--	--	-	-	-
Unigene101056_All	370	0	0	0	0	9	2.3408	0	0	0	0	--	--	--	--	--	--	--	--	--	--	--	--	--	--	--	--	--	--	-	-	-
Unigene101057_All	299	1	0.2959	10	2.6415	40	12.8739	4	1.2475	16	4.6012	--	--	--	--	--	--	--	--	--	--	--	--	--	--	--	--	--	--	-	-	-
Unigene101058_All	235	3	1.1295	0	0	7	2.8665	3	1.1904	2	0.7318	gi|195629932|gb|ACG36607.1|	95.5	2e-19	anthocyanidin 3-O-glucosyltransferase [Zea mays]	--	--	--	--	--	--	--	--	--	--	--	--	--	--	-	-	-
Unigene101059_All	423	0	0	0	0	12	2.73	0	0	0	0	gi|242061534|ref|XP_002452056.1|	68.2	3e-11	hypothetical protein SORBIDRAFT_04g017805 [Sorghum bicolor] >gi|241931887|gb|EES05032.1| hypothetical protein SORBIDRAFT_04g017805 [Sorghum bicolor]	--	--	--	--	--	--	--	--	--	--	--	--	--	--	-	-	-
Unigene10105_All	322	16	4.3964	5	1.2264	0	0	0	0	14	3.7385	gi|115475385|ref|NP_001061289.1|	70.1	7e-12	Os08g0228200 [Oryza sativa Japonica Group] >gi|113623258|dbj|BAF23203.1| Os08g0228200 [Oryza sativa Japonica Group]	--	--	--	--	--	--	--	--	--	--	--	--	--	--	-	-	-
Unigene101060_All	260	0	0	1	0.3038	1	0.3701	3	1.076	0	0	--	--	--	--	--	--	--	--	--	--	--	--	--	--	--	--	--	--	-	-	-
Unigene101061_All	252	0	0	0	0	10	3.8188	1	0.37	0	0	--	--	--	--	--	--	--	--	--	--	--	--	--	--	--	--	--	--	-	-	-
Unigene101062_All	297	0	0	0	0	64	20.737	5	1.5699	0	0	gi|242082998|ref|XP_002441924.1|	53.9	6e-07	hypothetical protein SORBIDRAFT_08g004923 [Sorghum bicolor] >gi|241942617|gb|EES15762.1| hypothetical protein SORBIDRAFT_08g004923 [Sorghum bicolor]	--	--	--	--	--	--	--	--	--	--	--	--	--	--	-	-	-
Unigene101063_All	324	0	0	0	0	14	4.1582	0	0	3	0.7962	gi|115458192|ref|NP_001052696.1|	50.4	6e-06	Os04g0403200 [Oryza sativa Japonica Group] >gi|38346144|emb|CAE02022.2| OSJNBb0118P14.4 [Oryza sativa (japonica cultivar-group)] >gi|113564267|dbj|BAF14610.1| Os04g0403200 [Oryza sativa Japonica Group]	--	--	--	--	--	--	--	--	--	--	--	--	--	--	-	-	-
Unigene101064_All	244	0	0	0	0	6	2.3664	0	0	0	0	--	--	--	--	--	--	--	--	--	--	--	--	--	--	--	--	--	--	-	-	-
Unigene101065_All	238	0	0	0	0	6	2.426	0	0	4	1.4451	--	--	--	--	--	--	--	--	--	--	--	--	--	--	--	--	--	--	-	-	-
Unigene101066_All	329	0	0	0	0	6	1.755	7	1.9841	0	0	--	--	--	--	--	--	--	--	--	--	--	--	--	--	--	--	--	--	-	-	-
Unigene101067_All	204	1	0.4337	5	1.9358	6	2.8304	0	0	6	2.529	--	--	--	--	--	--	--	--	--	--	--	--	--	--	--	--	--	--	-	-	-
Unigene101068_All	305	0	0	0	0	10	3.1552	2	0.6115	0	0	--	--	--	--	--	--	--	--	--	--	--	--	--	--	--	--	--	--	-	-	-
Unigene101069_All	203	0	0	0	0	2	0.9481	0	0	0	0	gi|38346203|emb|CAD39341.2|	69.3	1e-11	OSJNBa0094O15.10 [Oryza sativa (japonica cultivar-group)]	--	--	--	--	--	--	--	--	--	--	--	--	--	--	-	-	-
Unigene10106_All	415	16	3.4111	8	1.5225	13	3.0145	2	0.4494	12	2.4863	gi|115464899|ref|NP_001056049.1|	101	2e-21	Os05g0516900 [Oryza sativa Japonica Group] >gi|113579600|dbj|BAF17963.1| Os05g0516900 [Oryza sativa Japonica Group]	--	--	--	--	--	--	--	--	--	--	--	--	--	--	-	-	-
Unigene101070_All	250	0	0	0	0	13	5.0041	0	0	0	0	--	--	--	--	--	--	--	--	--	--	--	--	--	--	--	--	--	--	-	-	-
Unigene101071_All	204	1	0.4337	0	0	8	3.7738	0	0	0	0	--	--	--	--	--	--	--	--	--	--	--	--	--	--	--	--	--	--	-	-	-
Unigene101072_All	208	0	0	0	0	6	2.7759	0	0	0	0	--	--	--	--	--	--	--	--	--	--	--	--	--	--	--	--	--	--	-	-	-
Unigene101073_All	307	0	0	2	0.5145	15	4.7019	0	0	2	0.5602	--	--	--	--	--	--	--	--	--	--	--	--	--	--	--	--	--	--	-	-	-
Unigene101074_All	215	0	0	0	0	2	0.8952	0	0	0	0	gi|297608417|ref|NP_001061565.2|	59.7	9e-10	Os08g0331900 [Oryza sativa Japonica Group] >gi|255678365|dbj|BAF23479.2| Os08g0331900 [Oryza sativa Japonica Group]	--	--	--	--	--	--	--	--	--	--	--	--	--	--	-	-	-
Unigene101075_All	268	2	0.6603	0	0	12	4.3089	0	0	0	0	--	--	--	--	--	--	--	--	--	--	--	--	--	--	--	--	--	--	-	-	-
Unigene101076_All	233	3	1.1392	1	0.339	6	2.4781	2	0.8004	1	0.369	--	--	--	--	--	--	--	--	--	--	--	--	--	--	--	--	--	--	-	-	-
Unigene101077_All	609	0	0	0	0	62	9.7971	3	0.4594	0	0	--	--	--	--	--	--	--	--	--	--	--	--	--	--	--	--	--	--	-	-	-
Unigene101078_All	302	30	8.7891	84	21.9684	60	19.1191	70	21.6143	87	24.7705	--	--	--	--	--	--	--	--	--	--	--	--	--	--	--	--	--	--	-	-	-
Unigene101079_All	207	0	0	0	0	2	0.9298	3	1.3515	1	0.4154	gi|115446947|ref|NP_001047253.1|	76.6	8e-14	Os02g0582400 [Oryza sativa Japonica Group] >gi|113536784|dbj|BAF09167.1| Os02g0582400 [Oryza sativa Japonica Group]	--	--	--	--	--	--	--	--	--	--	--	--	--	--	-	-	-
Unigene10107_All	315	10	2.8088	17	4.2625	1	0.3055	7	2.0722	14	3.8216	gi|115477910|ref|NP_001062550.1|	84	5e-16	Os09g0101200 [Oryza sativa Japonica Group] >gi|113630783|dbj|BAF24464.1| Os09g0101200 [Oryza sativa Japonica Group]	sp|P03010|TRAC9_MAIZE	50.8	3e-06	Putative AC9 transposase OS=Zea mays PE=4 SV=1	--	--	--	--	--	--	--	--	--	--	-	-	-
Unigene101080_All	236	0	0	0	0	5	2.0388	3	1.1854	3	1.093	--	--	--	--	--	--	--	--	--	--	--	--	--	--	--	--	--	--	-	-	-
Unigene101081_All	309	0	0	6	1.5336	6	1.8686	0	0	0	0	--	--	--	--	--	--	--	--	--	--	--	--	--	--	--	--	--	--	-	-	-
Unigene101082_All	240	0	0	2	0.6582	4	1.6039	0	0	0	0	--	--	--	--	--	--	--	--	--	--	--	--	--	--	--	--	--	--	-	-	-
Unigene101083_All	343	0	0	3	0.6908	34	9.5391	2	0.5437	6	1.5041	--	--	--	--	--	--	--	--	--	--	--	--	--	--	--	--	--	--	-	-	-
Unigene101084_All	290	0	0	2	0.5447	2	0.6637	0	0	2	0.593	--	--	--	--	--	--	--	--	--	--	--	--	--	--	--	--	--	--	-	-	-
Unigene101085_All	319	0	0	1	0.2476	1	0.3017	1	0.2923	1	0.2695	gi|108711698|gb|ABF99493.1|	75.5	8e-21	Helix-loop-helix DNA-binding domain containing protein, expressed [Oryza sativa (japonica cultivar-group)]	sp|O80674|BH106_ARATH	56.2	9e-12	Transcription factor bHLH106 OS=Arabidopsis thaliana GN=BHLH106 PE=2 SV=1	--	--	--	--	--	--	--	--	--	--	-	-	-
Unigene101086_All	320	1	0.2765	1	0.2468	21	6.3153	0	0	8	2.1496	--	--	--	--	--	--	--	--	--	--	--	--	--	--	--	--	--	--	-	-	-
Unigene101087_All	387	0	0	0	0	19	4.7246	0	0	0	0	--	--	--	--	--	--	--	--	--	--	--	--	--	--	--	--	--	--	-	-	-
Unigene101088_All	401	0	0	0	0	22	5.2796	110	25.5799	2	0.4289	gi|226533574|ref|NP_001149164.1|	177	4e-44	F-box domain containing protein [Zea mays] >gi|195625194|gb|ACG34427.1| F-box domain containing protein [Zea mays]	sp|P14328|SP96_DICDI	70.5	3e-12	Spore coat protein SP96 OS=Dictyostelium discoideum GN=cotA PE=4 SV=2	YGR189c	49.7	1e-06	COG2273	Beta-glucanase/Beta-glucan synthetase	K11128	1e-06	48.5	osa:4350782	H/ACA ribonucleoprotein complex subunit 1	-	-	-
Unigene101089_All	311	0	0	0	0	13	4.0226	0	0	0	0	--	--	--	--	--	--	--	--	--	--	--	--	--	--	--	--	--	--	-	-	-
Unigene10108_All	288	9	2.7649	10	2.7424	123	41.0993	16	5.1806	3	0.8957	--	--	--	--	--	--	--	--	--	--	--	--	--	--	--	--	--	--	-	-	-
Unigene101090_All	209	0	0	0	0	3	1.3813	5	2.2309	0	0	gi|297613521|ref|NP_001067253.2|	67.4	5e-11	Os12g0611300 [Oryza sativa Japonica Group] >gi|255670478|dbj|BAF30272.2| Os12g0611300 [Oryza sativa Japonica Group]	--	--	--	--	--	--	--	--	--	--	--	--	--	--	-	-	-
Unigene101091_All	242	0	0	0	0	0	0	0	0	0	0	--	--	--	--	--	--	--	--	--	--	--	--	--	--	--	--	--	--	-	-	-
Unigene101092_All	258	0	0	2	0.6123	12	4.4759	3	1.0843	2	0.6666	--	--	--	--	--	--	--	--	--	--	--	--	--	--	--	--	--	--	-	-	-
Unigene101093_All	292	0	0	0	0	8	2.6365	0	0	0	0	gi|108862587|gb|ABA97681.2|	51.6	3e-06	retrotransposon protein, putative, unclassified, expressed [Oryza sativa (japonica cultivar-group)]	--	--	--	--	--	--	--	--	--	--	--	--	--	--	-	-	-
Unigene101094_All	402	2	0.4402	0	0	13	3.112	0	0	0	0	--	--	--	--	--	--	--	--	--	--	--	--	--	--	--	--	--	--	-	-	-
Unigene101095_All	387	0	0	0	0	25	6.2166	5	1.2048	9	1.9997	--	--	--	--	--	--	--	--	--	--	--	--	--	--	--	--	--	--	-	-	-
Unigene101096_All	230	0	0	0	0	3	1.2552	0	0	0	0	--	--	--	--	--	--	--	--	--	--	--	--	--	--	--	--	--	--	-	-	-
Unigene101097_All	287	0	0	0	0	2	0.6706	0	0	0	0	--	--	--	--	--	--	--	--	--	--	--	--	--	--	--	--	--	--	-	-	-
Unigene101098_All	262	4	1.3508	0	0	8	2.9384	0	0	2	0.6564	--	--	--	--	--	--	--	--	--	--	--	--	--	--	--	--	--	--	-	-	-
Unigene101099_All	250	0	0	0	0	1	0.3849	0	0	0	0	--	--	--	--	--	--	--	--	--	--	--	--	--	--	--	--	--	--	-	-	-
Unigene10109_All	355	69	17.1969	170	37.8222	685	185.688	12	3.1521	96	23.2523	--	--	--	--	--	--	--	--	--	--	--	--	--	--	--	--	--	--	-	-	-
Unigene1010_All	1700	143	7.4424	170	7.8982	150	8.4911	274	15.0298	202	10.217	gi|226496219|ref|NP_001148052.1|	1058	0	LOC100281660 [Zea mays] >gi|195615530|gb|ACG29595.1| galactosyltransferase family [Zea mays]	sp|A7XDQ9|B3GTK_ARATH	771	0	Probable beta-1,3-galactosyltransferase 20 OS=Arabidopsis thaliana GN=B3GALT20 PE=2 SV=1	YDL140c	53.1	1e-06	COG0086	DNA-directed RNA polymerase, beta' subunit/160 kD subunit	K00558	4e-08	57	osa:4332128	DNA (cytosine-5-)-methyltransferase [EC:2.1.1.37]	-	-	-
Unigene101100_All	276	0	0	3	0.8585	11	3.8354	0	0	2	0.6231	--	--	--	--	--	--	--	--	--	--	--	--	--	--	--	--	--	--	-	-	-
Unigene101101_All	258	2	0.6859	5	1.5307	11	4.1029	0	0	3	0.9998	gi|226494506|ref|NP_001147950.1|	82	2e-15	LOC100281559 [Zea mays] >gi|195614774|gb|ACG29217.1| ATP binding protein [Zea mays]	--	--	--	--	--	--	--	--	--	--	--	--	--	--	-	-	-
Unigene101102_All	278	1	0.3183	0	0	8	2.7693	2	0.6709	0	0	--	--	--	--	--	--	--	--	--	--	--	--	--	--	--	--	--	--	-	-	-
Unigene101103_All	288	4	1.2288	0	0	7	2.339	1	0.3238	4	1.1942	--	--	--	--	--	--	--	--	--	--	--	--	--	--	--	--	--	--	-	-	-
Unigene101104_All	254	0	0	0	0	13	4.9253	0	0	0	0	--	--	--	--	--	--	--	--	--	--	--	--	--	--	--	--	--	--	-	-	-
Unigene101105_All	215	0	0	0	0	9	4.0283	0	0	0	0	gi|226529308|ref|NP_001149932.1|	96.7	7e-20	vegetative cell wall protein gp1 [Zea mays] >gi|195635573|gb|ACG37255.1| vegetative cell wall protein gp1 precursor [Zea mays]	sp|P10220|DEN_HHV11	82	1e-15	Deneddylase UL36 OS=Human herpesvirus 1 (strain 17) GN=UL36 PE=1 SV=1	BH0971	59.7	1e-09	COG1511	Predicted membrane protein	K10839	4e-07	49.7	rcu:RCOM_0352420	UV excision repair protein RAD23	-	-	-
Unigene101106_All	242	0	0	0	0	2	0.7953	1	0.3853	0	0	--	--	--	--	--	--	--	--	--	--	--	--	--	--	--	--	--	--	-	-	-
Unigene101107_All	270	0	0	0	0	32	11.4053	0	0	0	0	--	--	--	--	--	--	--	--	--	--	--	--	--	--	--	--	--	--	-	-	-
Unigene101108_All	249	0	0	0	0	4	1.5459	0	0	1	0.3453	gi|242094700|ref|XP_002437840.1|	39.3	3e-08	hypothetical protein SORBIDRAFT_10g003530 [Sorghum bicolor] >gi|241916063|gb|EER89207.1| hypothetical protein SORBIDRAFT_10g003530 [Sorghum bicolor]	--	--	--	--	--	--	--	--	--	--	--	--	--	--	-	-	-
Unigene101109_All	259	0	0	0	0	8	2.9724	1	0.36	0	0	--	--	--	--	--	--	--	--	--	--	--	--	--	--	--	--	--	--	-	-	-
Unigene10110_All	354	6	1.4996	93	20.7494	29	7.8835	2	0.5268	7	1.7003	--	--	--	--	--	--	--	--	--	--	--	--	--	--	--	--	--	--	-	-	-
Unigene101110_All	290	0	0	1	0.2724	4	1.3273	0	0	0	0	--	--	--	--	--	--	--	--	--	--	--	--	--	--	--	--	--	--	-	-	-
Unigene101111_All	233	23	8.7337	1	0.339	7	2.8911	0	0	1	0.369	gi|242088403|ref|XP_002440034.1|	56.2	1e-07	hypothetical protein SORBIDRAFT_09g024870 [Sorghum bicolor] >gi|241945319|gb|EES18464.1| hypothetical protein SORBIDRAFT_09g024870 [Sorghum bicolor]	--	--	--	--	--	--	--	--	--	--	--	--	--	--	-	-	-
Unigene101112_All	245	0	0	0	0	0	0	0	0	0	0	gi|115463079|ref|NP_001055139.1|	75.5	3e-19	Os05g0302700 [Oryza sativa Japonica Group] >gi|113578690|dbj|BAF17053.1| Os05g0302700 [Oryza sativa Japonica Group]	sp|Q09188|ADT_SCHPO	79	2e-20	ADP,ATP carrier protein OS=Schizosaccharomyces pombe GN=anc1 PE=2 SV=1	--	--	--	--	--	K05863	5e-21	77.4	pop:POPTR_216234	solute carrier family 25 (mitochondrial carrier; adenine nucleotide translocator)	-	-	-
Unigene101113_All	607	0	0	6	0.7807	10	1.5854	0	0	0	0	gi|115475519|ref|NP_001061356.1|	214	4e-70	Os08g0246300 [Oryza sativa Japonica Group] >gi|113623325|dbj|BAF23270.1| Os08g0246300 [Oryza sativa Japonica Group]	--	--	--	--	--	--	--	--	--	--	--	--	--	--	-	-	-
Unigene101114_All	255	0	0	0	0	11	4.1512	1	0.3657	0	0	--	--	--	--	--	--	--	--	--	--	--	--	--	--	--	--	--	--	-	-	-
Unigene101115_All	304	0	0	1	0.2598	26	8.2304	1	0.3067	3	0.8485	--	--	--	--	--	--	--	--	--	--	--	--	--	--	--	--	--	--	-	-	-
Unigene101116_All	356	0	0	0	0	1	0.2703	0	0	0	0	gi|240254302|ref|NP_176378.4|	101	4e-26	galactolipase/ phospholipase [Arabidopsis thaliana]	--	--	--	--	--	--	--	--	--	--	--	--	--	--	-	-	-
Unigene101117_All	545	1	0.1623	0	0	22	3.8846	2	0.3422	29	4.5753	gi|226494658|ref|NP_001152241.1|	224	4e-58	LOC100285879 [Zea mays] >gi|195654195|gb|ACG46565.1| C-4 methylsterol oxidase [Zea mays]	sp|Q9UUH4|ERG25_SCHPO	94.4	4e-19	C-4 methylsterol oxidase OS=Schizosaccharomyces pombe GN=erg25 PE=2 SV=1	SPAC630.08c	94.4	1e-19	COG3000	Sterol desaturase	K07750	9e-31	129	rcu:RCOM_0732630	methylsterol monooxygenase [EC:1.14.13.72]	-	-	-
Unigene101118_All	972	0	0	0	0	279	27.6223	0	0	3	0.2654	--	--	--	--	--	--	--	--	--	--	--	--	--	--	--	--	--	--	-	-	-
Unigene101119_All	212	0	0	0	0	31	14.0717	0	0	0	0	gi|297609180|ref|NP_001062816.2|	88.6	2e-17	Os09g0300100 [Oryza sativa Japonica Group] >gi|255678749|dbj|BAF24730.2| Os09g0300100 [Oryza sativa Japonica Group]	--	--	--	--	--	--	--	--	--	--	--	--	--	--	-	-	-
Unigene10111_All	907	26	2.5363	120	10.4496	19	2.0159	24	2.4675	14	1.3272	gi|38637117|dbj|BAD03372.1|	63.5	3e-09	hypothetical protein [Oryza sativa Japonica Group] >gi|38637263|dbj|BAD03527.1| hypothetical protein [Oryza sativa Japonica Group]	--	--	--	--	--	--	--	--	--	--	--	--	--	--	-	-	-
Unigene101120_All	596	0	0	0	0	136	21.9591	0	0	0	0	gi|242047952|ref|XP_002461722.1|	117	9e-26	hypothetical protein SORBIDRAFT_02g007133 [Sorghum bicolor] >gi|242076574|ref|XP_002448223.1| hypothetical protein SORBIDRAFT_06g023435 [Sorghum bicolor] >gi|241925099|gb|EER98243.1| hypothetical protein SORBIDRAFT_02g007133 [Sorghum bicolor] >gi|241939406|gb|EES12551.1| hypothetical protein SORBIDRAFT_06g023435 [Sorghum bicolor]	--	--	--	--	--	--	--	--	--	--	--	--	--	--	-	-	-
Unigene101121_All	617	1	0.1434	0	0	77	12.0096	3	0.4534	1	0.1394	gi|226500402|ref|NP_001149997.1|	77.8	9e-14	LOC100283624 [Zea mays] >gi|195635941|gb|ACG37439.1| lymphoid organ expressed yellow head virus receptor protein [Zea mays]	sp|Q9C6S1|FH14_ARATH	51.2	5e-06	Formin-like protein 14 OS=Arabidopsis thaliana GN=FH14 PE=1 SV=3	--	--	--	--	--	--	--	--	--	--	-	-	-
Unigene101122_All	274	4	1.2916	0	0	6	2.1073	1	0.3403	3	0.9414	--	--	--	--	--	--	--	--	--	--	--	--	--	--	--	--	--	--	-	-	-
Unigene101123_All	639	0	0	1	0.1236	50	7.5299	3	0.4378	0	0	--	--	--	--	--	--	--	--	--	--	--	--	--	--	--	--	--	--	-	-	-
Unigene101124_All	247	93	33.3131	2	0.6395	7	2.7272	14	5.2854	88	30.6343	--	--	--	--	--	--	--	--	--	--	--	--	--	--	--	--	--	--	-	-	-
Unigene101125_All	242	0	0	0	0	8	3.1812	0	0	0	0	--	--	--	--	--	--	--	--	--	--	--	--	--	--	--	--	--	--	-	-	-
Unigene101126_All	300	2	0.5898	0	0	10	3.2078	0	0	4	1.1465	gi|115460636|ref|NP_001053918.1|	110	4e-24	Os04g0622600 [Oryza sativa Japonica Group] >gi|113565489|dbj|BAF15832.1| Os04g0622600 [Oryza sativa Japonica Group]	sp|Q7XA42|RGA1_SOLBU	50.1	4e-06	Putative disease resistance protein RGA1 OS=Solanum bulbocastanum GN=RGA1 PE=2 SV=2	--	--	--	--	--	--	--	--	--	--	-	-	-
Unigene101127_All	260	0	0	0	0	10	3.7013	0	0	0	0	--	--	--	--	--	--	--	--	--	--	--	--	--	--	--	--	--	--	-	-	-
Unigene101128_All	249	0	0	0	0	0	0	0	0	0	0	gi|115474841|ref|NP_001061017.1|	84	5e-16	Os08g0154900 [Oryza sativa Japonica Group] >gi|113622986|dbj|BAF22931.1| Os08g0154900 [Oryza sativa Japonica Group]	--	--	--	--	--	--	--	--	--	--	--	--	--	--	-	-	-
Unigene101129_All	250	0	0	1	0.3159	9	3.4644	0	0	1	0.3439	gi|302828406|ref|XP_002945770.1|	57.4	5e-08	pathogenesis-related protein 1-like protein [Volvox carteri f. nagariensis] >gi|300268585|gb|EFJ52765.1| pathogenesis-related protein 1-like protein [Volvox carteri f. nagariensis]	sp|Q9S740|AGP19_ARATH	55.5	1e-07	Lysine-rich arabinogalactan protein 19 OS=Arabidopsis thaliana GN=AGP19 PE=2 SV=1	--	--	--	--	--	--	--	--	--	--	-	-	-
Unigene10112_All	378	12	2.8088	102	21.3125	2	0.5092	5	1.2335	8	1.8198	--	--	--	--	--	--	--	--	--	--	--	--	--	--	--	--	--	--	-	-	-
Unigene101130_All	270	0	0	1	0.2925	3	1.0693	0	0	0	0	gi|90399130|emb|CAJ86059.1|	92	2e-18	H0821G03.10 [Oryza sativa (indica cultivar-group)]	--	--	--	--	--	--	--	--	--	--	--	--	--	--	-	-	-
Unigene101131_All	300	1	0.2949	0	0	6	1.9247	5	1.5542	1	0.2866	gi|115447737|ref|NP_001047648.1|	73.2	7e-16	Os02g0661800 [Oryza sativa Japonica Group] >gi|113537179|dbj|BAF09562.1| Os02g0661800 [Oryza sativa Japonica Group]	--	--	--	--	--	--	--	--	--	--	--	--	--	--	-	-	-
Unigene101132_All	303	1	0.292	1	0.2607	7	2.2232	3	0.9233	1	0.2838	--	--	--	--	--	--	--	--	--	--	--	--	--	--	--	--	--	--	-	-	-
Unigene101133_All	298	0	0	0	0	3	0.9688	0	0	0	0	gi|302828406|ref|XP_002945770.1|	51.2	4e-06	pathogenesis-related protein 1-like protein [Volvox carteri f. nagariensis] >gi|300268585|gb|EFJ52765.1| pathogenesis-related protein 1-like protein [Volvox carteri f. nagariensis]	sp|Q84ZL0|FH5_ORYSJ	50.8	3e-06	Formin-like protein 5 OS=Oryza sativa subsp. japonica GN=FH5 PE=2 SV=2	--	--	--	--	--	--	--	--	--	--	-	-	-
Unigene101134_All	256	0	0	4	1.2341	0	0	0	0	0	0	gi|242062052|ref|XP_002452315.1|	68.2	3e-14	hypothetical protein SORBIDRAFT_04g023570 [Sorghum bicolor] >gi|241932146|gb|EES05291.1| hypothetical protein SORBIDRAFT_04g023570 [Sorghum bicolor]	--	--	--	--	--	--	--	--	--	--	--	--	--	--	-	-	-
Unigene101135_All	252	12	4.2132	1	0.3134	2	0.7638	0	0	1	0.3412	--	--	--	--	--	--	--	--	--	--	--	--	--	--	--	--	--	--	-	-	-
Unigene101136_All	362	91	22.2414	116	25.309	53	14.0893	135	34.7757	146	34.679	gi|116310703|emb|CAH67501.1|	149	1e-35	OSIGBa0134H18.3 [Oryza sativa (indica cultivar-group)]	sp|P42824|DNJH2_ALLPO	122	9e-28	DnaJ protein homolog 2 OS=Allium porrum GN=LDJ2 PE=2 SV=1	SPBC1734.11	78.6	3e-15	COG0484	DnaJ-class molecular chaperone with C-terminal Zn finger domain	K09503	1e-43	171	sbi:SORBI_06g024520	DnaJ homolog subfamily A member 2	-	-	-
Unigene101137_All	222	0	0	0	0	4	1.7339	0	0	0	0	--	--	--	--	--	--	--	--	--	--	--	--	--	--	--	--	--	--	-	-	-
Unigene101138_All	263	0	0	0	0	4	1.4636	0	0	0	0	--	--	--	--	--	--	--	--	--	--	--	--	--	--	--	--	--	--	-	-	-
Unigene101139_All	253	0	0	0	0	2	0.7607	0	0	0	0	gi|115449159|ref|NP_001048359.1|	60.1	8e-09	Os02g0791500 [Oryza sativa Japonica Group] >gi|84514053|gb|ABC59069.1| UDP-glucuronic acid 4-epimerase isoform 2 [Oryza sativa Japonica Group] >gi|113537890|dbj|BAF10273.1| Os02g0791500 [Oryza sativa Japonica Group]	--	--	--	--	--	--	--	--	--	K08679	3e-10	60.1	zma:100274751	UDP-glucuronate 4-epimerase [EC:5.1.3.6]	-	-	-
Unigene10113_All	311	64	18.2074	19	4.8252	39	12.0678	44	13.193	70	19.3535	--	--	--	--	--	--	--	--	--	--	--	--	--	K08498	6e-07	49.3	zma:100273880	syntaxin 6	-	-	-
Unigene101140_All	245	0	0	2	0.6447	0	0	0	0	0	0	--	--	--	--	--	--	--	--	--	--	--	--	--	--	--	--	--	--	-	-	-
Unigene101141_All	280	0	0	0	0	3	1.0311	5	1.6652	0	0	--	--	--	--	--	--	--	--	--	--	--	--	--	--	--	--	--	--	-	-	-
Unigene101142_All	259	7	2.3913	8	2.4396	17	6.3164	2	0.7201	4	1.328	--	--	--	--	--	--	--	--	--	--	--	--	--	--	--	--	--	--	-	-	-
Unigene101143_All	299	11	3.255	44	11.6227	32	10.2991	6	1.8712	36	10.3527	--	--	--	--	--	--	--	--	--	--	--	--	--	--	--	--	--	--	-	-	-
Unigene101144_All	259	1	0.3416	0	0	11	4.0871	0	0	4	1.328	--	--	--	--	--	--	--	--	--	--	--	--	--	--	--	--	--	--	-	-	-
Unigene101145_All	315	0	0	0	0	7	2.1385	0	0	3	0.8189	gi|115470167|ref|NP_001058682.1|	88.6	2e-17	Os07g0102300 [Oryza sativa Japonica Group] >gi|113610218|dbj|BAF20596.1| Os07g0102300 [Oryza sativa Japonica Group]	sp|Q8GUI4|UGPI6_ARATH	68.9	9e-12	Uncharacterized GPI-anchored protein At1g61900 OS=Arabidopsis thaliana GN=At1g61900 PE=1 SV=1	--	--	--	--	--	--	--	--	--	--	-	-	-
Unigene101146_All	402	0	0	0	0	45	10.7723	1	0.232	0	0	--	--	--	--	--	--	--	--	--	--	--	--	--	--	--	--	--	--	-	-	-
Unigene101147_All	342	0	0	1	0.2309	46	12.9436	4	1.0906	0	0	gi|219885809|gb|ACL53279.1|	65.5	2e-10	unknown [Zea mays]	--	--	--	--	--	--	--	--	--	--	--	--	--	--	-	-	-
Unigene101148_All	310	0	0	3	0.7643	14	4.346	0	0	3	0.8321	gi|242094256|ref|XP_002437618.1|	66.2	1e-21	hypothetical protein SORBIDRAFT_10g030640 [Sorghum bicolor] >gi|241915841|gb|EER88985.1| hypothetical protein SORBIDRAFT_10g030640 [Sorghum bicolor]	--	--	--	--	--	--	--	--	--	--	--	--	--	--	-	-	-
Unigene101149_All	206	4	1.718	3	1.1502	15	7.0072	24	10.8641	5	2.087	gi|212274423|ref|NP_001130711.1|	53.1	1e-06	hypothetical protein LOC100191815 [Zea mays] >gi|194689908|gb|ACF79038.1| unknown [Zea mays] >gi|195613582|gb|ACG28621.1| hypothetical protein [Zea mays] >gi|195655065|gb|ACG47000.1| hypothetical protein [Zea mays]	--	--	--	--	--	--	--	--	--	--	--	--	--	--	-	-	-
Unigene10114_All	278	20	6.3652	31	8.8073	1	0.3462	10	3.3543	2	0.6186	gi|115487068|ref|NP_001066021.1|	91.3	3e-18	Os12g0121000 [Oryza sativa Japonica Group] >gi|108862111|gb|ABA95679.2| expressed protein [Oryza sativa (japonica cultivar-group)] >gi|113648528|dbj|BAF29040.1| Os12g0121000 [Oryza sativa Japonica Group]	--	--	--	--	--	--	--	--	--	--	--	--	--	--	-	-	-
Unigene101150_All	358	0	0	1	0.2206	13	3.4945	10	2.6048	20	4.8036	gi|226498248|ref|NP_001152496.1|	52	2e-15	serine-rich protein [Zea mays] >gi|195656853|gb|ACG47894.1| serine-rich protein [Zea mays]	--	--	--	--	--	--	--	--	--	--	--	--	--	--	-	-	-
Unigene101151_All	434	1	0.2039	4	0.7279	25	5.5434	4	0.8595	5	0.9906	--	--	--	--	--	--	--	--	--	--	--	--	--	--	--	--	--	--	-	-	-
Unigene101152_All	455	0	0	7	1.2151	59	12.4785	0	0	0	0	--	--	--	--	--	--	--	--	--	--	--	--	--	--	--	--	--	--	-	-	-
Unigene101153_All	631	6	0.8413	15	1.8775	48	7.3204	0	0	18	2.4528	--	--	--	--	--	--	--	--	--	--	--	--	--	--	--	--	--	--	-	-	-
Unigene101154_All	250	0	0	2	0.6319	0	0	1	0.373	1	0.3439	--	--	--	--	--	--	--	--	--	--	--	--	--	--	--	--	--	--	-	-	-
Unigene101155_All	251	0	0	2	0.6293	9	3.4506	0	0	2	0.6851	--	--	--	--	--	--	--	--	--	--	--	--	--	--	--	--	--	--	-	-	-
Unigene101156_All	244	0	0	0	0	7	2.7608	0	0	0	0	gi|32488762|emb|CAE04315.1|	58.9	5e-14	OSJNBb0016D16.6 [Oryza sativa (japonica cultivar-group)]	--	--	--	--	--	--	--	--	--	--	--	--	--	--	-	-	-
Unigene101157_All	290	0	0	0	0	11	3.6502	0	0	0	0	gi|40644190|emb|CAC95126.1|	63.9	3e-19	gag-pol polyprotein [Populus deltoides]	sp|P10978|POLX_TOBAC	39.3	2e-07	Retrovirus-related Pol polyprotein from transposon TNT 1-94 OS=Nicotiana tabacum PE=2 SV=1	--	--	--	--	--	--	--	--	--	--	-	-	-
Unigene101158_All	254	4	1.3933	1	0.311	16	6.0619	0	0	0	0	--	--	--	--	--	--	--	--	--	--	--	--	--	--	--	--	--	--	-	-	-
Unigene101159_All	212	0	0	0	0	24	10.8943	1	0.4399	0	0	--	--	--	--	--	--	--	--	--	--	--	--	--	--	--	--	--	--	-	-	-
Unigene10115_All	284	2	0.6231	6	1.6686	7	2.3719	0	0	6	1.8166	gi|115444303|ref|NP_001045931.1|	129	1e-29	Os02g0154000 [Oryza sativa Japonica Group] >gi|113535462|dbj|BAF07845.1| Os02g0154000 [Oryza sativa Japonica Group]	sp|Q9SHI3|RLP2_ARATH	83.2	5e-16	Receptor-like protein 2 OS=Arabidopsis thaliana GN=RLP2 PE=2 SV=1	--	--	--	--	--	K13415	3e-12	67	osa:4324691	protein brassinosteroid insensitive 1 [EC:2.7.10.1 2.7.11.1]	-	-	-
Unigene101160_All	230	0	0	0	0	3	1.2552	0	0	0	0	gi|115473321|ref|NP_001060259.1|	52	2e-13	Os07g0613900 [Oryza sativa Japonica Group] >gi|113611795|dbj|BAF22173.1| Os07g0613900 [Oryza sativa Japonica Group]	--	--	--	--	--	--	--	--	--	--	--	--	--	--	-	-	-
Unigene101161_All	289	2	0.6123	1	0.2733	4	1.3319	2	0.6453	3	0.8926	gi|115441401|ref|NP_001044980.1|	128	2e-29	Os01g0878400 [Oryza sativa Japonica Group] >gi|113534511|dbj|BAF06894.1| Os01g0878400 [Oryza sativa Japonica Group]	sp|O80592|AAP8_ARATH	80.9	2e-15	Amino acid permease 8 OS=Arabidopsis thaliana GN=AAP8 PE=1 SV=1	--	--	--	--	--	--	--	--	--	--	-	-	-
Unigene101162_All	249	4	1.4213	18	5.7095	10	3.8648	6	2.247	3	1.036	gi|38568023|emb|CAE05211.3|	72	9e-19	OSJNBa0070C17.18 [Oryza sativa (japonica cultivar-group)]	sp|Q5PQL2|RCD1_RAT	74.3	2e-13	Cell differentiation protein RCD1 homolog OS=Rattus norvegicus GN=Rqcd1 PE=1 SV=1	SPAC29B12.06c	68.2	4e-12	COG5209	Uncharacterized protein involved in cell differentiation/sexual development	K12606	6e-21	74.3	osa:4334339	CCR4-NOT transcription complex subunit 9	-	-	-
Unigene101163_All	280	3	0.948	7	1.9745	15	5.1553	3	0.9991	0	0	--	--	--	--	--	--	--	--	--	--	--	--	--	--	--	--	--	--	-	-	-
Unigene101164_All	312	66	18.7162	885	224.035	51	15.7303	11	3.2877	38	10.4725	--	--	--	--	--	--	--	--	--	--	--	--	--	--	--	--	--	--	-	-	-
Unigene101165_All	332	0	0	0	0	4	1.1594	13	3.6514	1	0.259	gi|15237697|ref|NP_196059.1|	77	6e-14	zinc finger (C2H2 type) family protein [Arabidopsis thaliana]	sp|Q02817|MUC2_HUMAN	47.4	2e-09	Mucin-2 OS=Homo sapiens GN=MUC2 PE=1 SV=2	--	--	--	--	--	K12826	6e-09	41.2	osa:4332334	splicing factor 3A subunit 2	-	-	-
Unigene101166_All	322	1	0.2748	0	0	7	2.092	1	0.2896	3	0.8011	--	--	--	--	--	--	--	--	--	--	--	--	--	--	--	--	--	--	-	-	-
Unigene101167_All	248	19	6.7785	1	0.3185	6	2.3282	5	1.88	2	0.6934	gi|115435288|ref|NP_001042402.1|	81.6	2e-24	Os01g0217000 [Oryza sativa Japonica Group] >gi|113531933|dbj|BAF04316.1| Os01g0217000 [Oryza sativa Japonica Group]	--	--	--	--	--	--	--	--	--	--	--	--	--	--	-	-	-
Unigene101168_All	731	0	0	0	0	126	16.5873	6	0.7654	4	0.4705	gi|242046332|ref|XP_002461037.1|	40	9e-06	hypothetical protein SORBIDRAFT_02g039550 [Sorghum bicolor] >gi|241924414|gb|EER97558.1| hypothetical protein SORBIDRAFT_02g039550 [Sorghum bicolor]	--	--	--	--	--	--	--	--	--	--	--	--	--	--	-	-	-
Unigene101169_All	367	8	1.9286	0	0	23	6.0309	0	0	6	1.4057	--	--	--	--	--	--	--	--	--	--	--	--	--	--	--	--	--	--	-	-	-
Unigene10116_All	362	21	5.1326	2	0.4364	2	0.5317	20	5.152	3	0.7126	--	--	--	--	--	--	--	--	--	--	--	--	--	--	--	--	--	--	-	-	-
Unigene101170_All	217	0	0	0	0	25	11.0867	1	0.4297	14	5.5474	--	--	--	--	--	--	--	--	--	--	--	--	--	--	--	--	--	--	-	-	-
Unigene101171_All	323	16	4.3827	19	4.646	23	6.8525	15	4.3305	15	3.9931	--	--	--	--	--	--	--	--	--	--	--	--	--	--	--	--	--	--	-	-	-
Unigene101172_All	386	0	0	0	0	25	6.2327	0	0	0	0	gi|297721319|ref|NP_001173022.1|	55.1	2e-07	Os02g0557000 [Oryza sativa Japonica Group] >gi|255671002|dbj|BAH91751.1| Os02g0557000 [Oryza sativa Japonica Group]	sp|Q9C5S0|AGP9_ARATH	51.6	1e-06	Classical arabinogalactan protein 9 OS=Arabidopsis thaliana GN=AGP9 PE=1 SV=2	--	--	--	--	--	--	--	--	--	--	-	-	-
Unigene101173_All	239	0	0	2	0.6609	6	2.4159	2	0.7803	12	4.3172	--	--	--	--	--	--	--	--	--	--	--	--	--	--	--	--	--	--	-	-	-
Unigene101174_All	516	1	0.1715	5	0.7653	6	1.119	2	0.3614	1	0.1666	gi|1711508|sp|P49968.1|SR541_HORVU	78.6	4e-28	RecName: Full=Signal recognition particle 54 kDa protein 1; Short=SRP54 >gi|1020000|gb|AAA79354.1| signal recognition particle 54 kDa subunit [Hordeum vulgare]	sp|P49969|SR542_HORVU	78.6	2e-28	Signal recognition particle 54 kDa protein 2 OS=Hordeum vulgare GN=SRP54-2 PE=2 SV=1	--	--	--	--	--	K03106	7e-29	80.9	zma:100274376	signal recognition particle subunit SRP54	-	-	-
Unigene101175_All	327	0	0	2	0.4831	2	0.5886	1	0.2852	3	0.7889	gi|7523668|gb|AAF63108.1|AC006423_9	105	1e-22	Hypothetical protein [Arabidopsis thaliana]	--	--	--	--	--	--	--	--	--	--	--	--	--	--	-	-	-
Unigene101176_All	473	4	0.7482	3	0.5009	5	1.0173	2	0.3943	6	1.0907	gi|75118707|sp|Q69RI8.1|HAK14_ORYSJ	168	6e-61	RecName: Full=Probable potassium transporter 14; AltName: Full=OsHAK14	sp|Q69RI8|HAK14_ORYSJ	168	4e-61	Probable potassium transporter 14 OS=Oryza sativa subsp. japonica GN=HAK14 PE=2 SV=1	mll1417	63.2	2e-10	COG3158	K+ transporter	K03549	2e-29	99.8	vvi:100250816	KUP system potassium uptake protein	-	-	-
Unigene101177_All	433	0	0	0	0	66	14.6682	6	1.2922	1	0.1986	gi|297727977|ref|NP_001176352.1|	77.4	5e-14	Os11g0147700 [Oryza sativa Japonica Group] >gi|255679787|dbj|BAH95080.1| Os11g0147700 [Oryza sativa Japonica Group]	--	--	--	--	--	--	--	--	--	--	--	--	--	--	-	-	-
Unigene101178_All	325	130	35.3907	235	57.1098	50	14.805	297	85.2165	255	67.4652	gi|218200647|gb|EEC83074.1|	50.8	5e-06	hypothetical protein OsI_28197 [Oryza sativa Indica Group]	--	--	--	--	--	--	--	--	--	--	--	--	--	--	-	-	-
Unigene101179_All	510	1	0.1735	3	0.4646	82	15.4727	3	0.5485	7	1.1802	gi|195657031|gb|ACG47983.1|	215	2e-55	BAG domain containing protein [Zea mays]	sp|Q9FPQ6|GP1_CHLRE	77	6e-14	Vegetative cell wall protein gp1 OS=Chlamydomonas reinhardtii GN=GP1 PE=2 SV=1	Rv3876	57	2e-08	COG0455	ATPases involved in chromosome partitioning	K11086	4e-09	57.8	rcu:RCOM_0771300	small nuclear ribonucleoprotein B and B'	-	-	-
Unigene10117_All	351	4	1.0083	25	5.6255	22	6.0317	0	0	15	3.6746	--	--	--	--	--	--	--	--	--	--	--	--	--	--	--	--	--	--	-	-	-
Unigene101180_All	263	0	0	0	0	36	13.1725	0	0	0	0	--	--	--	--	--	--	--	--	--	--	--	--	--	--	--	--	--	--	-	-	-
Unigene101181_All	652	1	0.1357	4	0.4846	20	2.9519	60	8.5813	35	4.6158	gi|115464901|ref|NP_001056050.1|	278	1e-94	Os05g0517200 [Oryza sativa Japonica Group] >gi|113579601|dbj|BAF17964.1| Os05g0517200 [Oryza sativa Japonica Group]	sp|Q9LMI0|TPS7_ARATH	219	2e-75	Probable alpha,alpha-trehalose-phosphate synthase [UDP-forming] 7 OS=Arabidopsis thaliana GN=TPS7 PE=1 SV=1	YBR126c	118	5e-34	COG0380	Trehalose-6-phosphate synthase	K00697	2e-89	261	sbi:SORBI_03g034640	alpha,alpha-trehalose-phosphate synthase (UDP-forming) [EC:2.4.1.15]	-	-	-
Unigene101182_All	207	0	0	0	0	1	0.4649	0	0	0	0	gi|134920|sp|P21997.1|SSGP_VOLCA	57.8	4e-08	RecName: Full=Sulfated surface glycoprotein 185; Short=SSG 185; Flags: Precursor >gi|1405821|emb|CAA35953.1| SULFATED SURFACE GLYCOPROTEIN 185 [Volvox carteri]	sp|P21997|SSGP_VOLCA	57.8	2e-08	Sulfated surface glycoprotein 185 OS=Volvox carteri PE=1 SV=1	--	--	--	--	--	K10730	2e-06	47.8	osa:4336217	ATP-dependent DNA helicase Q4 [EC:3.6.1.-]	-	-	-
Unigene101183_All	351	0	0	0	0	20	5.4833	0	0	0	0	--	--	--	--	--	--	--	--	--	--	--	--	--	--	--	--	--	--	-	-	-
Unigene101184_All	203	0	0	0	0	10	4.7405	0	0	0	0	--	--	--	--	--	--	--	--	--	--	--	--	--	--	--	--	--	--	-	-	-
Unigene101185_All	256	0	0	0	0	22	8.27	0	0	0	0	--	--	--	--	--	--	--	--	--	--	--	--	--	--	--	--	--	--	-	-	-
Unigene101186_All	265	0	0	4	1.1922	4	1.4526	0	0	1	0.3245	--	--	--	--	--	--	--	--	--	--	--	--	--	--	--	--	--	--	-	-	-
Unigene101187_All	271	0	0	0	0	4	1.4204	1	0.3441	0	0	--	--	--	--	--	--	--	--	--	--	--	--	--	--	--	--	--	--	-	-	-
Unigene101188_All	357	0	0	0	0	22	5.9303	0	0	0	0	--	--	--	--	--	--	--	--	--	--	--	--	--	--	--	--	--	--	-	-	-
Unigene101189_All	274	0	0	0	0	9	3.1609	7	2.3823	0	0	--	--	--	--	--	--	--	--	--	--	--	--	--	--	--	--	--	--	-	-	-
Unigene10118_All	318	0	0	8	1.987	32	9.6838	0	0	61	16.494	gi|50509648|dbj|BAD31491.1|	95.5	2e-19	ribosomal RNA apurinic site specific lyase-like [Oryza sativa Japonica Group]	--	--	--	--	--	--	--	--	--	--	--	--	--	--	-	-	-
Unigene101190_All	260	0	0	1	0.3038	3	1.1104	0	0	0	0	--	--	--	--	--	--	--	--	--	--	--	--	--	--	--	--	--	--	-	-	-
Unigene101191_All	294	2	0.6019	2	0.5373	1	0.3273	2	0.6344	1	0.2925	gi|242057797|ref|XP_002458044.1|	90.5	5e-18	hypothetical protein SORBIDRAFT_03g026100 [Sorghum bicolor] >gi|241930019|gb|EES03164.1| hypothetical protein SORBIDRAFT_03g026100 [Sorghum bicolor]	--	--	--	--	--	--	--	--	--	--	--	--	--	--	-	-	-
Unigene101192_All	258	0	0	0	0	3	1.119	6	2.1686	0	0	gi|224033641|gb|ACN35896.1|	64.3	4e-10	unknown [Zea mays]	--	--	--	--	--	--	--	--	--	--	--	--	--	--	-	-	-
Unigene101193_All	201	1	0.4402	13	5.1083	4	1.9151	0	0	0	0	--	--	--	--	--	--	--	--	--	--	--	--	--	--	--	--	--	--	-	-	-
Unigene101194_All	204	0	0	0	0	8	3.7738	0	0	1	0.4215	--	--	--	--	--	--	--	--	--	--	--	--	--	--	--	--	--	--	-	-	-
Unigene101195_All	266	3	0.9979	1	0.2969	6	2.1707	5	1.7528	3	0.9698	gi|115455797|ref|NP_001051499.1|	82.4	1e-15	Os03g0788100 [Oryza sativa Japonica Group] >gi|108711458|gb|ABF99253.1| Zinc finger, C3HC4 type family protein, expressed [Oryza sativa (japonica cultivar-group)] >gi|113549970|dbj|BAF13413.1| Os03g0788100 [Oryza sativa Japonica Group]	sp|Q8RX29|ATL70_ARATH	77.4	3e-14	RING-H2 finger protein ATL70 OS=Arabidopsis thaliana GN=ATL70 PE=2 SV=1	ECU07g0330	51.2	4e-07	COG5540	RING-finger-containing ubiquitin ligase	K11982	2e-09	57.8	sbi:SORBI_03g011120	E3 ubiquitin-protein ligase RNF115/126 [EC:6.3.2.19]	-	-	-
Unigene101196_All	241	0	0	20	6.5545	7	2.7951	6	2.3216	1	0.3568	--	--	--	--	--	--	--	--	--	--	--	--	--	--	--	--	--	--	-	-	-
Unigene101197_All	276	34	10.8993	64	18.3146	46	16.0388	96	32.4349	51	15.8885	gi|242044182|ref|XP_002459962.1|	145	2e-34	hypothetical protein SORBIDRAFT_02g019320 [Sorghum bicolor] >gi|241923339|gb|EER96483.1| hypothetical protein SORBIDRAFT_02g019320 [Sorghum bicolor]	--	--	--	--	--	--	--	--	--	--	--	--	--	--	-	-	-
Unigene101198_All	278	3	0.9548	2	0.5682	4	1.3846	5	1.6772	4	1.2372	--	--	--	--	--	--	--	--	--	--	--	--	--	--	--	--	--	--	-	-	-
Unigene101199_All	876	0	0	0	0	61	6.7011	0	0	0	0	--	--	--	--	--	--	--	--	--	--	--	--	--	--	--	--	--	--	-	-	-
Unigene10119_All	434	14	2.8541	2	0.364	9	1.9956	2	0.4297	2	0.3962	--	--	--	--	--	--	--	--	--	--	--	--	--	--	--	--	--	--	-	-	-
Unigene1011_All	2183	178	7.2143	247	8.9365	92	4.0556	87	3.7163	93	3.6631	gi|195612300|gb|ACG27980.1|	607	0	receptor protein kinase TMK1 precursor [Zea mays]	sp|P43298|TMK1_ARATH	385	2e-147	Probable receptor protein kinase TMK1 OS=Arabidopsis thaliana GN=TMK1 PE=1 SV=1	YAR019c	84.7	4e-18	COG0515	Serine/threonine protein kinase	K00924	1e-156	398	osa:4333912	[EC:2.7.1.-]	-	-	-
Unigene101200_All	396	0	0	0	0	3	0.729	1	0.2355	1	0.2171	--	--	--	--	--	--	--	--	--	--	--	--	--	--	--	--	--	--	-	-	-
Unigene101201_All	273	1	0.3241	7	2.0252	20	7.05	4	1.3663	7	2.2047	--	--	--	--	--	--	--	--	--	--	--	--	--	--	--	--	--	--	-	-	-
Unigene101202_All	340	0	0	5	1.1615	23	6.5099	0	0	8	2.0232	--	--	--	--	--	--	--	--	--	--	--	--	--	--	--	--	--	--	-	-	-
Unigene101203_All	333	0	0	3	0.7115	32	9.2476	1	0.28	2	0.5164	--	--	--	--	--	--	--	--	--	--	--	--	--	--	--	--	--	--	-	-	-
Unigene101204_All	347	9	2.2948	4	0.9105	24	6.6559	7	1.8811	7	1.7346	--	--	--	--	--	--	--	--	--	--	--	--	--	--	--	--	--	--	-	-	-
Unigene101205_All	286	0	0	0	0	15	5.0472	0	0	0	0	--	--	--	--	--	--	--	--	--	--	--	--	--	--	--	--	--	--	-	-	-
Unigene101206_All	288	1	0.3072	23	6.3076	31	10.3584	0	0	0	0	--	--	--	--	--	--	--	--	--	--	--	--	--	--	--	--	--	--	-	-	-
Unigene101207_All	272	0	0	0	0	26	9.1987	9	3.0855	0	0	--	--	--	--	--	--	--	--	--	--	--	--	--	--	--	--	--	--	-	-	-
Unigene101208_All	360	6	1.4746	6	1.3164	40	10.6925	16	4.1445	8	1.9108	--	--	--	--	--	--	--	--	--	--	--	--	--	--	--	--	--	--	-	-	-
Unigene101209_All	293	0	0	1	0.2696	20	6.5688	0	0	2	0.5869	--	--	--	--	--	--	--	--	--	--	--	--	--	--	--	--	--	--	-	-	-
Unigene10120_All	383	12	2.7721	13	2.6808	1	0.2513	0	0	5	1.1225	gi|297610216|ref|NP_001064287.2|	127	5e-29	Os10g0195100 [Oryza sativa Japonica Group] >gi|255679268|dbj|BAF26201.2| Os10g0195100 [Oryza sativa Japonica Group]	--	--	--	--	--	--	--	--	--	--	--	--	--	--	-	-	-
Unigene101210_All	771	0	0	0	0	38	4.743	1	0.1209	1	0.1115	gi|242077364|ref|XP_002448618.1|	81.3	1e-14	hypothetical protein SORBIDRAFT_06g030260 [Sorghum bicolor] >gi|241939801|gb|EES12946.1| hypothetical protein SORBIDRAFT_06g030260 [Sorghum bicolor]	--	--	--	--	--	--	--	--	--	K00891	7e-16	81.3	sbi:SORBI_06g030260	shikimate kinase [EC:2.7.1.71]	-	-	-
Unigene101211_All	222	4	1.5942	0	0	8	3.4678	4	1.6802	11	4.2605	--	--	--	--	--	--	--	--	--	--	--	--	--	--	--	--	--	--	-	-	-
Unigene101212_All	237	0	0	3	0.9998	9	3.6544	0	0	17	6.1677	gi|166008045|gb|ABY77757.1|	42	6e-07	Misfit TNP1-like protein [Zea mays]	--	--	--	--	--	--	--	--	--	--	--	--	--	--	-	-	-
Unigene101213_All	663	0	0	4	0.4765	52	7.5477	0	0	0	0	gi|38346695|emb|CAE02180.2|	80.5	2e-14	OSJNBa0080E14.11 [Oryza sativa (japonica cultivar-group)]	--	--	--	--	--	--	--	--	--	--	--	--	--	--	-	-	-
Unigene101214_All	310	0	0	2	0.5096	7	2.173	3	0.9024	0	0	--	--	--	--	--	--	--	--	--	--	--	--	--	--	--	--	--	--	-	-	-
Unigene101215_All	487	4	0.7267	19	3.0814	26	5.1377	13	2.4892	9	1.589	gi|162459528|ref|NP_001105240.1|	265	2e-70	potassium channel3 [Zea mays] >gi|38489334|gb|AAR21352.1| inward rectifying shaker K+ channel [Zea mays] >gi|38489336|gb|AAR21353.1| inward rectifying shaker K+ channel [Zea mays]	sp|Q39128|KAT1_ARATH	235	8e-62	Potassium channel KAT1 OS=Arabidopsis thaliana GN=KAT1 PE=1 SV=2	--	--	--	--	--	--	--	--	--	--	-	-	-
Unigene101216_All	265	10	3.3387	0	0	11	3.9946	33	11.6123	7	2.2713	gi|302828408|ref|XP_002945771.1|	52	2e-06	pathogenesis-related protein 1-like protein [Volvox carteri f. nagariensis] >gi|300268586|gb|EFJ52766.1| pathogenesis-related protein 1-like protein [Volvox carteri f. nagariensis]	--	--	--	--	--	--	--	--	--	--	--	--	--	--	-	-	-
Unigene101217_All	279	0	0	0	0	3	1.0348	2	0.6685	0	0	gi|297723971|ref|NP_001174349.1|	124	4e-28	Os05g0321900 [Oryza sativa Japonica Group] >gi|255676244|dbj|BAH93077.1| Os05g0321900 [Oryza sativa Japonica Group]	sp|Q9SHB5|WRK55_ARATH	80.1	4e-15	WRKY transcription factor 55 OS=Arabidopsis thaliana GN=WRKY55 PE=2 SV=1	--	--	--	--	--	K13426	6e-07	49.3	vvi:100251862	WRKY transcription factor 29	-	-	-
Unigene101218_All	244	0	0	0	0	3	1.1832	0	0	0	0	--	--	--	--	--	--	--	--	--	--	--	--	--	--	--	--	--	--	-	-	-
Unigene101219_All	242	1	0.3656	1	0.3264	0	0	0	0	0	0	gi|115444563|ref|NP_001046061.1|	66.6	2e-14	Os02g0176100 [Oryza sativa Japonica Group] >gi|113535592|dbj|BAF07975.1| Os02g0176100 [Oryza sativa Japonica Group]	sp|Q6R2K3|SRF3_ARATH	50.1	5e-08	Protein STRUBBELIG-RECEPTOR FAMILY 3 OS=Arabidopsis thaliana GN=SRF3 PE=1 SV=1	--	--	--	--	--	--	--	--	--	--	-	-	-
Unigene10121_All	375	13	3.0672	22	4.6336	0	0	1	0.2487	11	2.5222	gi|162463513|ref|NP_001105666.1|	85.1	2e-16	isoamylase-type starch debranching enzyme ISO2 [Zea mays] >gi|29126647|gb|AAO17048.3| isoamylase-type starch debranching enzyme ISO2 [Zea mays]	sp|P20186|YT35_STRFR	53.5	4e-07	Uncharacterized 35.5 kDa protein in transposon Tn4556 OS=Streptomyces fradiae PE=4 SV=1	--	--	--	--	--	--	--	--	--	--	-	-	-
Unigene101220_All	355	0	0	0	0	12	3.2529	2	0.5254	1	0.2422	gi|2894379|emb|CAA74911.1|	71.6	3e-12	ring finger protein [Hordeum vulgare subsp. vulgare]	--	--	--	--	--	--	--	--	--	--	--	--	--	--	-	-	-
Unigene101221_All	402	0	0	0	0	15	3.5908	0	0	0	0	gi|302846401|ref|XP_002954737.1|	206	7e-53	component of cytosolic 80S ribosome and 60S large subunit [Volvox carteri f. nagariensis] >gi|300259920|gb|EFJ44143.1| component of cytosolic 80S ribosome and 60S large subunit [Volvox carteri f. nagariensis]	sp|Q09127|RL10A_SCHPO	239	5e-63	60S ribosomal protein L10-A OS=Schizosaccharomyces pombe GN=rpl10a PE=2 SV=2	SPBC18E5.04	239	1e-63	COG0197	Ribosomal protein L16/L10E	K02866	4e-56	213	cme:CMJ109C	large subunit ribosomal protein L10e	-	-	-
Unigene101222_All	244	0	0	0	0	3	1.1832	0	0	0	0	gi|242048446|ref|XP_002461969.1|	66.2	1e-10	hypothetical protein SORBIDRAFT_02g011363 [Sorghum bicolor] >gi|241925346|gb|EER98490.1| hypothetical protein SORBIDRAFT_02g011363 [Sorghum bicolor]	--	--	--	--	--	--	--	--	--	--	--	--	--	--	-	-	-
Unigene101223_All	389	7	1.5921	4	0.8122	18	4.4529	1	0.2397	17	3.7577	--	--	--	--	--	--	--	--	--	--	--	--	--	--	--	--	--	--	-	-	-
Unigene101224_All	309	0	0	0	0	14	4.3601	1	0.3018	1	0.2783	--	--	--	--	--	--	--	--	--	--	--	--	--	K11275	3e-06	47	osa:4334439	histone H1/5	-	-	-
Unigene101225_All	255	0	0	1	0.3097	8	3.0191	0	0	0	0	--	--	--	--	--	--	--	--	--	--	--	--	--	--	--	--	--	--	-	-	-
Unigene101226_All	244	0	0	0	0	6	2.3664	0	0	0	0	gi|226494221|ref|NP_001147268.1|	85.1	2e-16	anthocyanidin 3-O-glucosyltransferase [Zea mays] >gi|195609310|gb|ACG26485.1| anthocyanidin 3-O-glucosyltransferase [Zea mays]	--	--	--	--	--	--	--	--	--	--	--	--	--	--	-	-	-
Unigene101227_All	361	1	0.2451	1	0.2188	2	0.5331	0	0	3	0.7146	gi|75145059|sp|Q7XWP1.2|CPSF1_ORYSJ	90.5	5e-18	RecName: Full=Probable cleavage and polyadenylation specificity factor subunit 1; AltName: Full=Cleavage and polyadenylation specificity factor 160 kDa subunit; Short=CPSF 160 kDa subunit >gi|38345987|emb|CAD39979.2| OSJNBa0032B23.5 [Oryza sativa (japonica cultivar-group)]	sp|Q7XWP1|CPSF1_ORYSJ	90.5	3e-18	Probable cleavage and polyadenylation specificity factor subunit 1 OS=Oryza sativa subsp. japonica GN=Os04g0252200 PE=3 SV=2	--	--	--	--	--	--	--	--	--	--	-	-	-
Unigene101228_All	671	0	0	0	0	58	8.3182	1	0.139	0	0	--	--	--	--	--	--	--	--	--	--	--	--	--	--	--	--	--	--	-	-	-
Unigene101229_All	255	0	0	0	0	17	6.4155	0	0	0	0	--	--	--	--	--	--	--	--	--	--	--	--	--	--	--	--	--	--	-	-	-
Unigene10122_All	359	20	4.9291	80	17.6004	23	6.1653	5	1.2988	49	11.7361	--	--	--	--	--	--	--	--	--	--	--	--	--	--	--	--	--	--	-	-	-
Unigene101230_All	244	0	0	0	0	3	1.1832	0	0	0	0	--	--	--	--	--	--	--	--	--	--	--	--	--	--	--	--	--	--	-	-	-
Unigene101231_All	316	0	0	7	1.7496	13	3.9589	5	1.4755	6	1.6326	--	--	--	--	--	--	--	--	--	--	--	--	--	--	--	--	--	--	-	-	-
Unigene101232_All	312	0	0	4	1.0126	1	0.3084	0	0	1	0.2756	gi|116310826|emb|CAH67614.1|	122	1e-27	OSIGBa0106P14.4 [Oryza sativa (indica cultivar-group)]	sp|Q9C8Z4|HEAT1_ARATH	70.5	3e-12	Uncharacterized protein At3g06530 OS=Arabidopsis thaliana GN=At3g06530 PE=2 SV=2	--	--	--	--	--	--	--	--	--	--	-	-	-
Unigene101233_All	373	0	0	11	2.3292	24	6.1919	1	0.25	2	0.461	gi|226494179|ref|NP_001147642.1|	88.2	3e-17	RING-H2 finger protein ATL2M [Zea mays] >gi|195612802|gb|ACG28231.1| RING-H2 finger protein ATL2M [Zea mays]	sp|O82353|ATL67_ARATH	73.9	3e-13	RING-H2 finger protein ATL67 OS=Arabidopsis thaliana GN=ATL67 PE=2 SV=1	--	--	--	--	--	--	--	--	--	--	-	-	-
Unigene101234_All	285	0	0	0	0	12	4.0519	2	0.6544	11	3.3187	gi|308808346|ref|XP_003081483.1|	61.2	3e-09	Predicted membrane protein (patched superfamily) (ISS) [Ostreococcus tauri] >gi|116059946|emb|CAL56005.1| Predicted membrane protein (patched superfamily) (ISS) [Ostreococcus tauri]	sp|P40602|APG_ARATH	58.2	2e-08	Anter-specific proline-rich protein APG OS=Arabidopsis thaliana GN=APG PE=2 SV=2	--	--	--	--	--	K12826	6e-07	49.3	zma:100272589	splicing factor 3A subunit 2	-	-	-
Unigene101235_All	625	11	1.5572	1	0.1264	57	8.7764	34	5.0728	11	1.5133	gi|115471569|ref|NP_001059383.1|	90.5	1e-17	Os07g0285700 [Oryza sativa Japonica Group] >gi|113610919|dbj|BAF21297.1| Os07g0285700 [Oryza sativa Japonica Group]	sp|Q6SPE9|SAMD1_RABIT	65.5	3e-10	Atherin OS=Oryctolagus cuniculus GN=SAMD1 PE=2 SV=1	RSc1191	55.5	7e-08	COG2812	DNA polymerase III, gamma/tau subunits	K14007	4e-08	55.1	vvi:100265768	protein transport protein SEC24	-	-	-
Unigene101236_All	259	0	0	0	0	14	5.2018	0	0	0	0	--	--	--	--	--	--	--	--	--	--	--	--	--	--	--	--	--	--	-	-	-
Unigene101237_All	508	0	0	0	0	44	8.3351	0	0	0	0	gi|77549338|gb|ABA92135.1|	97.1	9e-20	Leucine Rich Repeat family protein, expressed [Oryza sativa (japonica cultivar-group)]	--	--	--	--	--	--	--	--	--	--	--	--	--	--	-	-	-
Unigene101238_All	254	0	0	0	0	6	2.2732	0	0	0	0	--	--	--	--	--	--	--	--	--	--	--	--	--	--	--	--	--	--	-	-	-
Unigene101239_All	317	0	0	0	0	27	8.1965	0	0	0	0	--	--	--	--	--	--	--	--	--	--	--	--	--	--	--	--	--	--	-	-	-
Unigene10123_All	361	117	28.6753	138	30.1924	188	50.1156	263	67.9359	247	58.8318	gi|162463233|ref|NP_001105664.1|	224	2e-58	LOC542677 [Zea mays] >gi|21898562|gb|AAM77037.1| histone acetyltransferase complex component [Zea mays]	sp|Q75LL6|TADA2_ORYSJ	194	1e-49	Transcriptional adapter ADA2 OS=Oryza sativa subsp. japonica GN=ADA2 PE=2 SV=2	YDR448w	50.8	6e-07	COG5114	Histone acetyltransferase complex SAGA/ADA, subunit ADA2	K11314	6e-61	228	sbi:SORBI_01g007950	transcriptional adapter 2-alpha	-	-	-
Unigene101240_All	411	0	0	0	0	24	5.6194	1	0.2269	0	0	gi|242048028|ref|XP_002461760.1|	52	3e-15	hypothetical protein SORBIDRAFT_02g007615 [Sorghum bicolor] >gi|241925137|gb|EER98281.1| hypothetical protein SORBIDRAFT_02g007615 [Sorghum bicolor]	--	--	--	--	--	--	--	--	--	--	--	--	--	--	-	-	-
Unigene101241_All	355	0	0	0	0	18	4.8794	1	0.2627	0	0	gi|38344578|emb|CAE05536.2|	70.1	1e-14	OSJNBa0053B21.10 [Oryza sativa (japonica cultivar-group)]	--	--	--	--	--	--	--	--	--	--	--	--	--	--	-	-	-
Unigene101242_All	245	1	0.3611	0	0	0	0	0	0	0	0	gi|226494761|ref|NP_001150034.1|	93.2	6e-25	bile acid sodium symporter [Zea mays] >gi|195636226|gb|ACG37581.1| bile acid sodium symporter [Zea mays]	--	--	--	--	--	--	--	--	--	K03453	6e-07	49.3	ppp:PHYPADRAFT_138930	bile acid:Na+ symporter, BASS family	-	-	-
Unigene101243_All	230	1	0.3847	6	2.0604	2	0.8368	0	0	0	0	--	--	--	--	--	--	--	--	--	--	--	--	--	--	--	--	--	--	-	-	-
Unigene101244_All	208	0	0	0	0	6	2.7759	0	0	0	0	--	--	--	--	--	--	--	--	--	--	--	--	--	--	--	--	--	--	-	-	-
Unigene101245_All	279	0	0	0	0	14	4.8289	0	0	5	1.541	--	--	--	--	--	--	--	--	--	--	--	--	--	--	--	--	--	--	-	-	-
Unigene101246_All	209	0	0	0	0	20	9.2089	0	0	2	0.8228	gi|115439035|ref|NP_001043797.1|	54.7	3e-07	Os01g0665500 [Oryza sativa Japonica Group] >gi|113533328|dbj|BAF05711.1| Os01g0665500 [Oryza sativa Japonica Group]	--	--	--	--	--	--	--	--	--	--	--	--	--	--	-	-	-
Unigene101247_All	205	0	0	0	0	12	5.6331	0	0	0	0	--	--	--	--	--	--	--	--	--	--	--	--	--	--	--	--	--	--	-	-	-
Unigene101248_All	312	3	0.8507	3	0.7594	13	4.0097	2	0.5978	2	0.5512	--	--	--	--	--	--	--	--	--	--	--	--	--	--	--	--	--	--	-	-	-
Unigene101249_All	438	0	0	0	0	21	4.6139	0	0	7	1.3742	gi|302828406|ref|XP_002945770.1|	48.1	1e-06	pathogenesis-related protein 1-like protein [Volvox carteri f. nagariensis] >gi|300268585|gb|EFJ52765.1| pathogenesis-related protein 1-like protein [Volvox carteri f. nagariensis]	sp|Q9C6S1|FH14_ARATH	41.6	3e-06	Formin-like protein 14 OS=Arabidopsis thaliana GN=FH14 PE=1 SV=3	--	--	--	--	--	--	--	--	--	--	-	-	-
Unigene10124_All	355	57	14.2061	106	23.5833	10	2.7108	13	3.4148	41	9.9307	--	--	--	--	--	--	--	--	--	--	--	--	--	--	--	--	--	--	-	-	-
Unigene101250_All	239	0	0	0	0	0	0	0	0	0	0	--	--	--	--	--	--	--	--	--	--	--	--	--	--	--	--	--	--	-	-	-
Unigene101251_All	247	0	0	0	0	5	1.948	0	0	10	3.4812	--	--	--	--	--	--	--	--	--	--	--	--	--	--	--	--	--	--	-	-	-
Unigene101252_All	1410	0	0	0	0	187	12.7628	0	0	0	0	gi|39546208|emb|CAE04633.3|	159	1e-46	OSJNBa0028I23.15 [Oryza sativa (japonica cultivar-group)]	--	--	--	--	--	--	--	--	--	--	--	--	--	--	-	-	-
Unigene101253_All	327	3	0.8117	2	0.4831	1	0.2943	0	0	1	0.263	gi|115451681|ref|NP_001049441.1|	79	1e-22	Os03g0226700 [Oryza sativa Japonica Group] >gi|108706953|gb|ABF94748.1| expressed protein [Oryza sativa (japonica cultivar-group)] >gi|113547912|dbj|BAF11355.1| Os03g0226700 [Oryza sativa Japonica Group]	--	--	--	--	--	--	--	--	--	--	--	--	--	--	-	-	-
Unigene101254_All	445	0	0	0	0	23	4.9738	0	0	0	0	gi|226493675|ref|NP_001151318.1|	113	3e-45	flavonoid 3-monooxygenase [Zea mays] >gi|195645798|gb|ACG42367.1| flavonoid 3-monooxygenase [Zea mays]	sp|Q9SBQ9|F3PH_PETHY	55.1	1e-17	Flavonoid 3'-monooxygenase OS=Petunia hybrida GN=CYP75B2 PE=2 SV=1	--	--	--	--	--	K05280	9e-20	59.7	pop:POPTR_823742	flavonoid 3'-monooxygenase [EC:1.14.13.21]	-	-	-
Unigene101255_All	304	3	0.8731	21	5.456	42	13.2953	7	2.1472	10	2.8285	gi|302828408|ref|XP_002945771.1|	67.4	5e-11	pathogenesis-related protein 1-like protein [Volvox carteri f. nagariensis] >gi|300268586|gb|EFJ52766.1| pathogenesis-related protein 1-like protein [Volvox carteri f. nagariensis]	sp|P21260|YPRO_OWEFU	62	1e-09	Uncharacterized proline-rich protein (Fragment) OS=Owenia fusiformis PE=4 SV=1	PA0197	48.5	3e-06	COG0810	Periplasmic protein TonB, links inner and outer membranes	K12826	1e-07	51.6	rcu:RCOM_1353370	splicing factor 3A subunit 2	-	-	-
Unigene101256_All	257	5	1.7213	7	2.1513	29	10.8589	2	0.7257	1	0.3346	--	--	--	--	--	--	--	--	--	--	--	--	--	--	--	--	--	--	-	-	-
Unigene101257_All	293	0	0	0	0	3	0.9853	0	0	0	0	gi|242072212|ref|XP_002446042.1|	80.5	5e-15	hypothetical protein SORBIDRAFT_06g000860 [Sorghum bicolor] >gi|241937225|gb|EES10370.1| hypothetical protein SORBIDRAFT_06g000860 [Sorghum bicolor]	--	--	--	--	--	--	--	--	--	--	--	--	--	--	-	-	-
Unigene101258_All	263	0	0	1	0.3003	2	0.7318	3	1.0637	0	0	gi|115488116|ref|NP_001066545.1|	72.4	8e-24	Os12g0270100 [Oryza sativa Japonica Group] >gi|108862462|gb|ABA97374.2| oxygen-independent coproporphyrinogen III oxidase family protein, expressed [Oryza sativa (japonica cultivar-group)] >gi|113649052|dbj|BAF29564.1| Os12g0270100 [Oryza sativa Japonica Group]	sp|Q03173|ENAH_MOUSE	52.8	7e-07	Protein enabled homolog OS=Mus musculus GN=Enah PE=1 SV=2	all4956	51.2	4e-07	COG0635	Coproporphyrinogen III oxidase and related Fe-S oxidoreductases	K02495	4e-25	72.4	osa:4351951	oxygen-independent coproporphyrinogen III oxidase [EC:1.3.99.22]	-	-	-
Unigene101259_All	256	4	1.3824	8	2.4682	33	12.405	0	0	24	8.0611	--	--	--	--	--	--	--	--	--	--	--	--	--	--	--	--	--	--	-	-	-
Unigene10125_All	263	0	0	7	2.1022	6	2.1954	3	1.0637	1	0.3269	--	--	--	--	--	--	--	--	--	--	--	--	--	--	--	--	--	--	-	-	-
Unigene101260_All	398	0	0	0	0	14	3.3851	0	0	0	0	--	--	--	--	--	--	--	--	--	--	--	--	--	--	--	--	--	--	-	-	-
Unigene101261_All	361	17	4.1665	27	5.9072	20	5.3314	5	1.2916	2	0.4764	--	--	--	--	--	--	--	--	--	--	--	--	--	--	--	--	--	--	-	-	-
Unigene101262_All	234	0	0	0	0	7	2.8788	0	0	1	0.3675	gi|242059237|ref|XP_002458764.1|	70.5	6e-12	hypothetical protein SORBIDRAFT_03g039860 [Sorghum bicolor] >gi|241930739|gb|EES03884.1| hypothetical protein SORBIDRAFT_03g039860 [Sorghum bicolor]	--	--	--	--	--	--	--	--	--	--	--	--	--	--	-	-	-
Unigene101263_All	248	0	0	1	0.3185	9	3.4923	0	0	0	0	--	--	--	--	--	--	--	--	--	--	--	--	--	--	--	--	--	--	-	-	-
Unigene101264_All	226	0	0	0	0	3	1.2774	0	0	2	0.7609	gi|293334613|ref|NP_001170433.1|	65.9	1e-10	hypothetical protein LOC100384425 [Zea mays] >gi|224035813|gb|ACN36982.1| unknown [Zea mays]	--	--	--	--	--	--	--	--	--	--	--	--	--	--	-	-	-
Unigene101265_All	303	7	2.044	0	0	5	1.588	2	0.6155	0	0	gi|195605748|gb|ACG24704.1|	102	7e-27	early nodulin 93 [Zea mays]	sp|Q02921|NO93_SOYBN	80.1	4e-18	Early nodulin-93 OS=Glycine max PE=2 SV=1	--	--	--	--	--	--	--	--	--	--	-	-	-
Unigene101266_All	231	0	0	0	0	2	0.8332	0	0	0	0	--	--	--	--	--	--	--	--	--	--	--	--	--	--	--	--	--	--	-	-	-
Unigene101267_All	394	0	0	0	0	11	2.6867	0	0	3	0.6547	--	--	--	--	--	--	--	--	--	--	--	--	--	--	--	--	--	--	-	-	-
Unigene101268_All	261	0	0	0	0	3	1.1061	0	0	0	0	gi|293334051|ref|NP_001169125.1|	58.5	2e-08	hypothetical protein LOC100382970 [Zea mays] >gi|223975069|gb|ACN31722.1| unknown [Zea mays]	sp|Q12618|ACO1_AJECA	64.7	2e-10	Acyl-CoA desaturase OS=Ajellomyces capsulata GN=OLE1 PE=3 SV=1	SPCC1281.06c_2	49.7	1e-06	COG5274	Cytochrome b involved in lipid metabolism	K00507	9e-10	58.5	zma:100382970	stearoyl-CoA desaturase (delta-9 desaturase) [EC:1.14.19.1]	-	-	-
Unigene101269_All	276	0	0	0	0	4	1.3947	0	0	0	0	--	--	--	--	--	--	--	--	--	--	--	--	--	--	--	--	--	--	-	-	-
Unigene10126_All	367	0	0	0	0	62	16.2573	6	1.5245	25	5.8573	--	--	--	--	--	--	--	--	--	--	--	--	--	--	--	--	--	--	-	-	-
Unigene101270_All	270	3	0.9831	1	0.2925	13	4.6334	2	0.6907	2	0.6369	--	--	--	--	--	--	--	--	--	--	--	--	--	--	--	--	--	--	-	-	-
Unigene101271_All	301	10	2.9394	5	1.312	16	5.1154	12	3.7176	15	4.285	gi|116634829|emb|CAH66353.1|	117	5e-26	OSIGBa0135C09.4 [Oryza sativa (indica cultivar-group)]	sp|Q8R3D1|TBC13_MOUSE	56.6	5e-08	TBC1 domain family member 13 OS=Mus musculus GN=Tbc1d13 PE=2 SV=1	--	--	--	--	--	--	--	--	--	--	-	-	-
Unigene101272_All	254	0	0	0	0	1	0.3789	0	0	0	0	gi|162458651|ref|NP_001105236.1|	97.4	1e-28	cellulose synthase 11 [Zea mays] >gi|38532102|gb|AAR23311.1| cellulose synthase catalytic subunit 11 [Zea mays]	sp|Q5JN63|CESA4_ORYSJ	97.4	2e-28	Cellulose synthase A catalytic subunit 4 [UDP-forming] OS=Oryza sativa subsp. japonica GN=CESA4 PE=2 SV=1	--	--	--	--	--	K10999	5e-30	97.4	zma:542139	cellulose synthase A [EC:2.4.1.12]	-	-	-
Unigene101273_All	767	15	1.7303	1	0.103	32	4.0149	2	0.2432	12	1.3453	gi|115473437|ref|NP_001060317.1|	74.7	9e-18	Os07g0622700 [Oryza sativa Japonica Group] >gi|33146617|dbj|BAC79905.1| hydrolase-like protein [Oryza sativa Japonica Group] >gi|113611853|dbj|BAF22231.1| Os07g0622700 [Oryza sativa Japonica Group]	--	--	--	--	--	--	--	--	--	--	--	--	--	--	-	-	-
Unigene101274_All	262	0	0	0	0	8	2.9384	0	0	0	0	--	--	--	--	--	--	--	--	--	--	--	--	--	--	--	--	--	--	-	-	-
Unigene101275_All	1061	1	0.0834	0	0	282	25.5774	1	0.0879	0	0	gi|115473725|ref|NP_001060461.1|	266	3e-70	Os07g0646300 [Oryza sativa Japonica Group] >gi|113611997|dbj|BAF22375.1| Os07g0646300 [Oryza sativa Japonica Group]	--	--	--	--	--	--	--	--	--	--	--	--	--	--	-	-	-
Unigene101276_All	278	19	6.047	2	0.5682	19	6.577	123	41.2583	15	4.6395	--	--	--	--	--	--	--	--	--	--	--	--	--	--	--	--	--	--	-	-	-
Unigene101277_All	456	0	0	0	0	11	2.3214	0	0	0	0	--	--	--	--	--	--	--	--	--	--	--	--	--	--	--	--	--	--	-	-	-
Unigene101278_All	225	0	0	0	0	4	1.7108	0	0	2	0.7643	--	--	--	--	--	--	--	--	--	--	--	--	--	--	--	--	--	--	-	-	-
Unigene101279_All	365	0	0	0	0	26	6.8549	0	0	0	0	--	--	--	--	--	--	--	--	--	--	--	--	--	--	--	--	--	--	-	-	-
Unigene10127_All	276	5	1.6028	7	2.0032	8	2.7894	5	1.6893	3	0.9346	--	--	--	--	--	--	--	--	--	--	--	--	--	--	--	--	--	--	-	-	-
Unigene101280_All	270	0	0	0	0	16	5.7027	7	2.4176	0	0	--	--	--	--	--	--	--	--	--	--	--	--	--	--	--	--	--	--	-	-	-
Unigene101281_All	214	1	0.4134	1	0.3691	1	0.4497	5	2.1787	0	0	--	--	--	--	--	--	--	--	--	--	--	--	--	--	--	--	--	--	-	-	-
Unigene101282_All	420	1	0.2107	6	1.1283	3	0.6874	1	0.222	1	0.2047	--	--	--	--	--	--	--	--	--	--	--	--	--	--	--	--	--	--	-	-	-
Unigene101283_All	246	4	1.4386	3	0.9632	4	1.5648	3	1.1372	1	0.3495	--	--	--	--	--	--	--	--	--	--	--	--	--	--	--	--	--	--	-	-	-
Unigene101284_All	208	27	11.4849	61	23.1629	12	5.5519	55	24.6576	92	38.0318	--	--	--	--	--	--	--	--	--	--	--	--	--	--	--	--	--	--	-	-	-
Unigene101285_All	256	0	0	0	0	4	1.5036	0	0	0	0	gi|33321011|gb|AAQ06258.1|	72.4	1e-18	unknown [Sorghum bicolor]	--	--	--	--	--	--	--	--	--	--	--	--	--	--	-	-	-
Unigene101286_All	342	0	0	0	0	11	3.0952	0	0	0	0	--	--	--	--	--	--	--	--	--	--	--	--	--	--	--	--	--	--	-	-	-
Unigene101287_All	241	0	0	0	0	2	0.7986	0	0	1	0.3568	--	--	--	--	--	--	--	--	--	--	--	--	--	--	--	--	--	--	-	-	-
Unigene101288_All	382	4	0.9265	6	1.2405	17	4.2826	5	1.2206	4	0.9004	--	--	--	--	--	--	--	--	--	--	--	--	--	--	--	--	--	--	-	-	-
Unigene101289_All	432	79	16.1798	46	8.4101	47	10.4698	8	1.7269	52	10.35	--	--	--	--	--	--	--	--	--	--	--	--	--	--	--	--	--	--	-	-	-
Unigene10128_All	375	1	0.2359	10	2.1062	2	0.5132	4	0.9947	6	1.3758	--	--	--	--	--	--	--	--	--	--	--	--	--	--	--	--	--	--	-	-	-
Unigene101290_All	299	0	0	1	0.2642	64	20.5983	0	0	2	0.5752	--	--	--	--	--	--	--	--	--	--	--	--	--	--	--	--	--	--	-	-	-
Unigene101291_All	447	21	4.1566	0	0	31	6.6738	10	2.0861	4	0.7694	gi|226497552|ref|NP_001147658.1|	208	1e-53	LOC100281267 [Zea mays] >gi|195612888|gb|ACG28274.1| DNA binding protein [Zea mays]	sp|Q9FHA7|HEC1_ARATH	160	4e-39	Transcription factor HEC1 OS=Arabidopsis thaliana GN=HEC1 PE=1 SV=1	--	--	--	--	--	K10863	4e-16	80.5	ath:AT5G01310	aprataxin [EC:3.-.-.-]	-	-	-
Unigene101292_All	270	2	0.6554	1	0.2925	20	7.1283	0	0	0	0	gi|226529605|ref|NP_001151759.1|	99.4	1e-20	sugar transport protein 5 [Zea mays]	sp|Q8GW61|STP14_ARATH	66.2	6e-11	Sugar transport protein 14 OS=Arabidopsis thaliana GN=STP14 PE=2 SV=2	--	--	--	--	--	--	--	--	--	--	-	-	-
Unigene101293_All	288	46	14.1317	0	0	33	11.0267	73	23.6364	36	10.7481	gi|242074276|ref|XP_002447074.1|	55.1	2e-07	hypothetical protein SORBIDRAFT_06g028136 [Sorghum bicolor] >gi|241938257|gb|EES11402.1| hypothetical protein SORBIDRAFT_06g028136 [Sorghum bicolor]	--	--	--	--	--	--	--	--	--	--	--	--	--	--	-	-	-
Unigene101294_All	246	2	0.7193	0	0	1	0.3912	4	1.5163	0	0	--	--	--	--	--	--	--	--	--	--	--	--	--	--	--	--	--	--	-	-	-
Unigene101295_All	382	17	3.9374	13	2.6879	38	9.5729	10	2.4411	7	1.5756	gi|18481709|gb|AAL73531.1|AF466200_10	57.4	5e-08	TNP2-like protein [Sorghum bicolor]	--	--	--	--	--	--	--	--	--	--	--	--	--	--	-	-	-
Unigene101296_All	406	2	0.4358	0	0	34	8.0589	0	0	0	0	--	--	--	--	--	--	--	--	--	--	--	--	--	--	--	--	--	--	-	-	-
Unigene101297_All	326	4	1.0856	9	2.1805	22	6.4942	5	1.4302	9	2.3738	gi|116310790|emb|CAH67582.1|	154	4e-37	H0315A08.12 [Oryza sativa (indica cultivar-group)]	sp|Q8TAX7|MUC7_HUMAN	61.6	1e-09	Mucin-7 OS=Homo sapiens GN=MUC7 PE=1 SV=2	YDL014w	50.4	8e-07	COG1889	Fibrillarin-like rRNA methylase	K02519	2e-07	50.8	olu:OSTLU_118781	translation initiation factor IF-2	-	-	-
Unigene101298_All	268	0	0	1	0.2947	21	7.5406	18	6.2631	0	0	--	--	--	--	--	--	--	--	--	--	--	--	--	--	--	--	--	--	-	-	-
Unigene101299_All	325	3	0.8167	4	0.9721	14	4.1454	2	0.5738	0	0	gi|108711818|gb|ABF99613.1|	77.4	2e-30	Protein kinase domain containing protein, expressed [Oryza sativa (japonica cultivar-group)]	sp|Q9M020|LRKA2_ARATH	43.9	1e-10	Lectin-domain containing receptor kinase A4.2 OS=Arabidopsis thaliana GN=LECRKA4.2 PE=2 SV=1	--	--	--	--	--	--	--	--	--	--	-	-	-
Unigene10129_All	327	0	0	0	0	4	1.1772	3	0.8555	4	1.0518	--	--	--	--	--	--	--	--	--	--	--	--	--	--	--	--	--	--	-	-	-
Unigene1012_All	2253	6	0.2356	86	3.0148	117	4.9974	268	11.0924	107	4.0836	gi|115446021|ref|NP_001046790.1|	318	1e-104	Os02g0461200 [Oryza sativa Japonica Group] >gi|113536321|dbj|BAF08704.1| Os02g0461200 [Oryza sativa Japonica Group]	--	--	--	--	--	--	--	--	--	--	--	--	--	--	-	-	-
Unigene101300_All	404	1	0.219	2	0.391	9	2.1438	0	0	0	0	--	--	--	--	--	--	--	--	--	--	--	--	--	--	--	--	--	--	-	-	-
Unigene101301_All	549	0	0	1	0.1439	33	5.7845	0	0	12	1.8795	gi|297610797|ref|NP_001065083.2|	65.9	1e-23	Os10g0520000 [Oryza sativa Japonica Group] >gi|110289421|gb|ABB47894.2| expressed protein [Oryza sativa (japonica cultivar-group)] >gi|255679565|dbj|BAF26997.2| Os10g0520000 [Oryza sativa Japonica Group]	--	--	--	--	--	--	--	--	--	--	--	--	--	--	-	-	-
Unigene101302_All	267	0	0	0	0	2	0.7208	0	0	0	0	gi|297722801|ref|NP_001173764.1|	66.6	8e-11	Os04g0166900 [Oryza sativa Japonica Group] >gi|255675170|dbj|BAH92492.1| Os04g0166900 [Oryza sativa Japonica Group]	--	--	--	--	--	--	--	--	--	--	--	--	--	--	-	-	-
Unigene101303_All	489	1	0.1809	0	0	6	1.1808	0	0	1	0.1758	gi|70663903|emb|CAD41501.3|	90.9	1e-22	OSJNBa0029H02.15 [Oryza sativa (japonica cultivar-group)]	--	--	--	--	--	--	--	--	--	--	--	--	--	--	-	-	-
Unigene101304_All	253	12	4.1965	4	1.2487	12	4.5644	10	3.6858	8	2.7189	--	--	--	--	--	--	--	--	--	--	--	--	--	--	--	--	--	--	-	-	-
Unigene101305_All	258	0	0	1	0.3061	0	0	0	0	0	0	gi|226533580|ref|NP_001145235.1|	84.3	4e-16	hypothetical protein LOC100278507 [Zea mays] >gi|195653353|gb|ACG46144.1| hypothetical protein [Zea mays]	--	--	--	--	--	--	--	--	--	--	--	--	--	--	-	-	-
Unigene101306_All	246	2	0.7193	0	0	8	3.1295	1	0.3791	0	0	--	--	--	--	--	--	--	--	--	--	--	--	--	--	--	--	--	--	-	-	-
Unigene101307_All	270	0	0	3	0.8776	16	5.7027	18	6.2167	18	5.7323	--	--	--	--	--	--	--	--	--	--	--	--	--	--	--	--	--	--	-	-	-
Unigene101308_All	579	0	0	2	0.2728	116	19.2798	2	0.3221	0	0	--	--	--	--	--	--	--	--	--	--	--	--	--	--	--	--	--	--	-	-	-
Unigene101309_All	657	0	0	0	0	33	4.8336	0	0	0	0	gi|115462119|ref|NP_001054659.1|	51.2	5e-07	Os05g0149600 [Oryza sativa Japonica Group] >gi|113578210|dbj|BAF16573.1| Os05g0149600 [Oryza sativa Japonica Group]	--	--	--	--	--	--	--	--	--	--	--	--	--	--	-	-	-
Unigene10130_All	343	0	0	5	1.1513	11	3.0862	2	0.5437	27	6.7685	gi|38347516|emb|CAD39407.2|	97.1	6e-20	OSJNBa0095E20.14 [Oryza sativa (japonica cultivar-group)]	--	--	--	--	--	--	--	--	--	--	--	--	--	--	-	-	-
Unigene101310_All	238	0	0	0	0	8	3.2347	0	0	0	0	--	--	--	--	--	--	--	--	--	--	--	--	--	--	--	--	--	--	-	-	-
Unigene101311_All	293	0	0	1	0.2696	11	3.6128	12	3.8191	4	1.1739	--	--	--	--	--	--	--	--	--	--	--	--	--	--	--	--	--	--	-	-	-
Unigene101312_All	202	8	3.504	4	1.564	11	5.2404	12	5.5396	11	4.6824	gi|115461230|ref|NP_001054215.1|	105	2e-22	Os04g0670600 [Oryza sativa Japonica Group] >gi|113565786|dbj|BAF16129.1| Os04g0670600 [Oryza sativa Japonica Group]	--	--	--	--	--	--	--	--	--	--	--	--	--	--	-	-	-
Unigene101313_All	364	0	0	0	0	28	7.4025	0	0	0	0	--	--	--	--	--	--	--	--	--	--	--	--	--	--	--	--	--	--	-	-	-
Unigene101314_All	650	21	2.8585	14	1.7011	25	3.7013	31	4.4473	33	4.3654	gi|115477835|ref|NP_001062513.1|	235	1e-79	Os08g0561600 [Oryza sativa Japonica Group] >gi|113624482|dbj|BAF24427.1| Os08g0561600 [Oryza sativa Japonica Group]	--	--	--	--	--	--	--	--	--	--	--	--	--	--	-	-	-
Unigene101315_All	249	1	0.3553	1	0.3172	2	0.773	0	0	0	0	--	--	--	--	--	--	--	--	--	--	--	--	--	--	--	--	--	--	-	-	-
Unigene101316_All	437	0	0	0	0	10	2.2021	17	3.6276	0	0	gi|75141331|sp|Q7XD66.1|RIP6_ORYSJ	125	1e-28	RecName: Full=Putative ripening-related protein 6; Flags: Precursor	sp|Q9M4H4|GRI22_VITVI	104	2e-22	Ripening-related protein grip22 OS=Vitis vinifera GN=grip22 PE=2 SV=1	--	--	--	--	--	--	--	--	--	--	-	-	-
Unigene101317_All	408	0	0	0	0	11	2.5945	0	0	0	0	--	--	--	--	--	--	--	--	--	--	--	--	--	--	--	--	--	--	-	-	-
Unigene101318_All	1690	0	0	0	0	206	11.7301	14	0.7725	4	0.2035	gi|115449991|ref|NP_001048601.1|	358	1e-147	Os02g0828500 [Oryza sativa Japonica Group] >gi|113538132|dbj|BAF10515.1| Os02g0828500 [Oryza sativa Japonica Group]	sp|P03181|BHLF1_EBVB9	90.9	3e-17	Uncharacterized protein BHLF1 OS=Epstein-Barr virus (strain B95-8) GN=BHLF1 PE=4 SV=1	Cgl1939	68.2	4e-11	COG0532	Translation initiation factor 2 (IF-2; GTPase)	K13171	1e-09	62	vvi:100262120	serine/arginine repetitive matrix protein 1	-	-	-
Unigene101319_All	261	0	0	0	0	33	12.1673	0	0	1	0.3294	--	--	--	--	--	--	--	--	--	--	--	--	--	--	--	--	--	--	-	-	-
Unigene10131_All	359	1	0.2465	10	2.2	7	1.8764	5	1.2988	7	1.6766	--	--	--	--	--	--	--	--	--	--	--	--	--	--	--	--	--	--	-	-	-
Unigene101320_All	251	0	0	0	0	12	4.6008	0	0	0	0	--	--	--	--	--	--	--	--	--	--	--	--	--	--	--	--	--	--	-	-	-
Unigene101321_All	271	0	0	0	0	4	1.4204	1	0.3441	0	0	gi|115481476|ref|NP_001064331.1|	95.5	3e-37	Os10g0317000 [Oryza sativa Japonica Group] >gi|113638940|dbj|BAF26245.1| Os10g0317000 [Oryza sativa Japonica Group]	sp|Q99315|YG31B_YEAST	40.4	1e-06	Transposon Ty3-G Gag-Pol polyprotein OS=Saccharomyces cerevisiae GN=TY3B-G PE=1 SV=3	YGR109w-b_2	40.4	3e-07	COG2801	Transposase and inactivated derivatives	--	--	--	--	--	-	-	-
Unigene101322_All	231	0	0	0	0	1	0.4166	0	0	0	0	--	--	--	--	--	--	--	--	--	--	--	--	--	--	--	--	--	--	-	-	-
Unigene101323_All	311	1	0.2845	0	0	7	2.166	0	0	3	0.8294	gi|226532172|ref|NP_001148215.1|	102	2e-21	protein kinase APK1B [Zea mays] >gi|195616752|gb|ACG30206.1| protein kinase APK1B [Zea mays]	sp|P43293|NAK_ARATH	66.2	1e-15	Probable serine/threonine-protein kinase NAK OS=Arabidopsis thaliana GN=NAK PE=2 SV=2	--	--	--	--	--	K13430	7e-14	61.6	osa:4329463	serine/threonine-protein kinase PBS1 [EC:2.7.11.1]	-	-	-
Unigene101324_All	719	0	0	0	0	82	10.9751	0	0	0	0	--	--	--	--	--	--	--	--	--	--	--	--	--	--	--	--	--	--	-	-	-
Unigene101325_All	302	0	0	2	0.5231	11	3.5052	0	0	1	0.2847	gi|297720597|ref|NP_001172660.1|	89.7	2e-31	Os01g0858350 [Oryza sativa Japonica Group] >gi|255673891|dbj|BAH91390.1| Os01g0858350 [Oryza sativa Japonica Group]	sp|Q9FMY1|C86B1_ARATH	52	4e-10	Cytochrome P450 86B1 OS=Arabidopsis thaliana GN=CYP86B1 PE=2 SV=1	--	--	--	--	--	K00517	3e-11	52	ath:AT5G23190	[EC:1.14.-.-]	-	-	-
Unigene101326_All	204	18	7.8068	11	4.2588	25	11.7932	2	0.9142	26	10.9589	--	--	--	--	--	--	--	--	--	--	--	--	--	--	--	--	--	--	-	-	-
Unigene101327_All	260	0	0	0	0	12	4.4415	1	0.3587	2	0.6614	gi|226495861|ref|NP_001150427.1|	69.3	1e-11	S-adenosylmethionine-dependent methyltransferase [Zea mays] >gi|195639172|gb|ACG39054.1| S-adenosylmethionine-dependent methyltransferase [Zea mays]	--	--	--	--	--	--	--	--	--	--	--	--	--	--	-	-	-
Unigene101328_All	282	0	0	0	0	6	2.0475	0	0	1	0.3049	--	--	--	--	--	--	--	--	--	--	--	--	--	--	--	--	--	--	-	-	-
Unigene101329_All	220	0	0	0	0	4	1.7497	0	0	0	0	--	--	--	--	--	--	--	--	--	--	--	--	--	--	--	--	--	--	-	-	-
Unigene10132_All	230	3	1.154	3	1.0302	2	0.8368	5	2.0272	5	1.8692	--	--	--	--	--	--	--	--	--	--	--	--	--	--	--	--	--	--	-	-	-
Unigene101330_All	247	0	0	0	0	1	0.3896	3	1.1326	1	0.3481	--	--	--	--	--	--	--	--	--	--	--	--	--	--	--	--	--	--	-	-	-
Unigene101331_All	366	1	0.2417	0	0	8	2.1034	0	0	0	0	gi|297721587|ref|NP_001173156.1|	57.4	5e-08	Os02g0761300 [Oryza sativa Japonica Group] >gi|255671266|dbj|BAH91885.1| Os02g0761300 [Oryza sativa Japonica Group]	--	--	--	--	--	--	--	--	--	--	--	--	--	--	-	-	-
Unigene101332_All	377	0	0	0	0	25	6.3815	0	0	0	0	gi|297602395|ref|NP_001052398.2|	66.2	1e-10	Os04g0295100 [Oryza sativa Japonica Group] >gi|255675296|dbj|BAF14312.2| Os04g0295100 [Oryza sativa Japonica Group]	--	--	--	--	--	--	--	--	--	K03537	5e-12	66.2	osa:4335406	ribonuclease P subunit P14 [EC:3.1.26.5]	-	-	-
Unigene101333_All	423	0	0	4	0.7469	16	3.64	1	0.2205	2	0.4065	gi|108708014|gb|ABF95809.1|	43.1	3e-07	WRKY DNA binding domain containing protein [Oryza sativa (japonica cultivar-group)]	--	--	--	--	--	--	--	--	--	--	--	--	--	--	-	-	-
Unigene101334_All	257	0	0	1	0.3073	5	1.8722	0	0	1	0.3346	--	--	--	--	--	--	--	--	--	--	--	--	--	--	--	--	--	--	-	-	-
Unigene101335_All	320	0	0	0	0	3	0.9022	2	0.5828	0	0	--	--	--	--	--	--	--	--	--	--	--	--	--	--	--	--	--	--	-	-	-
Unigene101336_All	266	0	0	3	0.8908	4	1.4471	0	0	0	0	--	--	--	--	--	--	--	--	--	--	--	--	--	--	--	--	--	--	-	-	-
Unigene101337_All	244	0	0	0	0	0	0	0	0	0	0	--	--	--	--	--	--	--	--	--	--	--	--	--	--	--	--	--	--	-	-	-
Unigene101338_All	317	14	3.9075	9	2.2424	40	12.1429	21	6.1775	40	10.8498	gi|195641426|gb|ACG40181.1|	59.7	1e-09	FK506 binding protein [Zea mays]	sp|Q9LYR5|FKBP7_ARATH	52.4	9e-07	Probable FKBP-type peptidyl-prolyl cis-trans isomerase 7, chloroplastic OS=Arabidopsis thaliana GN=At5g13410 PE=1 SV=1	--	--	--	--	--	--	--	--	--	--	-	-	-
Unigene101339_All	265	0	0	0	0	7	2.542	0	0	0	0	--	--	--	--	--	--	--	--	--	--	--	--	--	--	--	--	--	--	-	-	-
Unigene10133_All	289	5	1.5307	9	2.4596	0	0	5	1.6133	12	3.5703	--	--	--	--	--	--	--	--	--	--	--	--	--	--	--	--	--	--	-	-	-
Unigene101340_All	312	1	0.2836	0	0	17	5.2434	2	0.5978	0	0	--	--	--	--	--	--	--	--	--	--	--	--	--	--	--	--	--	--	-	-	-
Unigene101341_All	332	11	2.9315	13	3.0927	23	6.6667	0	0	31	8.0287	gi|115467854|ref|NP_001057526.1|	108	2e-23	Os06g0325900 [Oryza sativa Japonica Group] >gi|113595566|dbj|BAF19440.1| Os06g0325900 [Oryza sativa Japonica Group]	sp|Q43250|C71C1_MAIZE	106	4e-23	Cytochrome P450 71C1 OS=Zea mays GN=CYP71C1 PE=2 SV=1	SMc02579	48.1	4e-06	COG2124	Cytochrome P450	K13225	3e-24	106	zma:100382554	cytochrome P450, family 71, subfamily C, polypeptide 1 [EC:1.14.-.-]	-	-	-
Unigene101342_All	479	2	0.3694	0	0	26	5.2235	0	0	5	0.8975	gi|297610648|ref|NP_001064837.2|	116	9e-26	Os10g0474300 [Oryza sativa Japonica Group] >gi|255679488|dbj|BAF26751.2| Os10g0474300 [Oryza sativa Japonica Group]	--	--	--	--	--	--	--	--	--	--	--	--	--	--	-	-	-
Unigene101343_All	241	5	1.8356	8	2.6218	15	5.9896	1	0.3869	2	0.7136	--	--	--	--	--	--	--	--	--	--	--	--	--	--	--	--	--	--	-	-	-
Unigene101344_All	238	0	0	0	0	8	3.2347	0	0	0	0	gi|124360603|gb|ABN08602.1|	51.2	4e-06	Phosphoinositide-binding clathrin adaptor, N-terminal; Wiscott-Aldrich syndrome, C-terminal [Medicago truncatula]	sp|Q9C6S1|FH14_ARATH	50.1	4e-06	Formin-like protein 14 OS=Arabidopsis thaliana GN=FH14 PE=1 SV=3	--	--	--	--	--	K11294	6e-06	45.8	vvi:100262769	nucleolin	-	-	-
Unigene101345_All	266	0	0	0	0	15	5.4267	1	0.3506	1	0.3233	--	--	--	--	--	--	--	--	--	--	--	--	--	--	--	--	--	--	-	-	-
Unigene101346_All	256	0	0	3	0.9256	1	0.3759	1	0.3643	1	0.3359	gi|226507160|ref|NP_001150215.1|	87.8	3e-17	epoxide hydrolase 2 [Zea mays] >gi|195637612|gb|ACG38274.1| epoxide hydrolase 2 [Zea mays]	--	--	--	--	--	--	--	--	--	--	--	--	--	--	-	-	-
Unigene101347_All	312	0	0	0	0	16	4.935	0	0	0	0	--	--	--	--	--	--	--	--	--	--	--	--	--	--	--	--	--	--	-	-	-
Unigene101348_All	234	0	0	0	0	5	2.0563	0	0	0	0	--	--	--	--	--	--	--	--	--	--	--	--	--	--	--	--	--	--	-	-	-
Unigene101349_All	670	3	0.3962	0	0	18	2.5854	0	0	1	0.1283	--	--	--	--	--	--	--	--	--	--	--	--	--	--	--	--	--	--	-	-	-
Unigene10134_All	397	42	9.3603	2	0.3979	23	5.5752	6	1.4093	28	6.0644	gi|115434324|ref|NP_001041920.1|	64.7	3e-10	Os01g0130000 [Oryza sativa Japonica Group] >gi|113531451|dbj|BAF03834.1| Os01g0130000 [Oryza sativa Japonica Group]	sp|Q9LDU0|MTP7_ORYSJ	64.7	2e-10	Metal tolerance protein 7 OS=Oryza sativa subsp. japonica GN=MTP7 PE=2 SV=1	--	--	--	--	--	--	--	--	--	--	-	-	-
Unigene101350_All	294	0	0	0	0	9	2.9459	0	0	0	0	--	--	--	--	--	--	--	--	--	--	--	--	--	--	--	--	--	--	-	-	-
Unigene101351_All	214	12	4.9613	15	5.5361	18	8.0943	20	8.715	10	4.018	gi|242049238|ref|XP_002462363.1|	69.7	1e-11	hypothetical protein SORBIDRAFT_02g024420 [Sorghum bicolor] >gi|241925740|gb|EER98884.1| hypothetical protein SORBIDRAFT_02g024420 [Sorghum bicolor]	--	--	--	--	--	--	--	--	--	--	--	--	--	--	-	-	-
Unigene101352_All	341	0	0	0	0	1	0.2822	0	0	0	0	gi|242047056|ref|XP_002461274.1|	50.4	6e-06	hypothetical protein SORBIDRAFT_02g043920 [Sorghum bicolor] >gi|241924651|gb|EER97795.1| hypothetical protein SORBIDRAFT_02g043920 [Sorghum bicolor]	--	--	--	--	--	--	--	--	--	--	--	--	--	--	-	-	-
Unigene101353_All	233	2	0.7595	4	1.3559	4	1.6521	4	1.6009	1	0.369	gi|242072234|ref|XP_002446053.1|	54.3	4e-07	hypothetical protein SORBIDRAFT_06g001050 [Sorghum bicolor] >gi|241937236|gb|EES10381.1| hypothetical protein SORBIDRAFT_06g001050 [Sorghum bicolor]	--	--	--	--	--	--	--	--	--	K05544	2e-08	54.3	sbi:SORBI_06g001050	tRNA-dihydrouridine synthase 3 [EC:1.-.-.-]	-	-	-
Unigene101354_All	466	0	0	0	0	7	1.4456	8	1.6009	0	0	gi|297720113|ref|NP_001172418.1|	56.2	2e-12	Os01g0556800 [Oryza sativa Japonica Group] >gi|255673360|dbj|BAH91148.1| Os01g0556800 [Oryza sativa Japonica Group]	--	--	--	--	--	--	--	--	--	--	--	--	--	--	-	-	-
Unigene101355_All	253	0	0	1	0.3122	7	2.6626	1	0.3686	0	0	gi|149391181|gb|ABR25608.1|	129	1e-29	mitochondrial ADP, ATP carrier protein precursor [Oryza sativa Indica Group]	sp|P02723|ADT_NEUCR	137	2e-32	ADP,ATP carrier protein OS=Neurospora crassa GN=acp PE=3 SV=1	--	--	--	--	--	K05863	4e-31	129	osa:4330539	solute carrier family 25 (mitochondrial carrier; adenine nucleotide translocator)	-	-	-
Unigene101356_All	218	2	0.8117	1	0.3623	7	3.09	4	1.711	5	1.9721	gi|2894120|emb|CAA06000.1|	38.9	4e-08	extensin-like protein [Solanum tuberosum]	sp|Q9ESV6|G3PT_RAT	44.7	6e-10	Glyceraldehyde-3-phosphate dehydrogenase, testis-specific OS=Rattus norvegicus GN=Gapdhs PE=1 SV=1	--	--	--	--	--	--	--	--	--	--	-	-	-
Unigene101357_All	302	3	0.8789	0	0	16	5.0984	3	0.9263	3	0.8542	gi|115445167|ref|NP_001046363.1|	110	7e-24	Os02g0230000 [Oryza sativa Japonica Group] >gi|113535894|dbj|BAF08277.1| Os02g0230000 [Oryza sativa Japonica Group]	sp|Q8CJQ8|IF2_STRCO	49.7	6e-06	Translation initiation factor IF-2 OS=Streptomyces coelicolor GN=infB PE=3 SV=1	--	--	--	--	--	--	--	--	--	--	-	-	-
Unigene101358_All	949	0	0	0	0	30	3.0421	0	0	0	0	gi|38344521|emb|CAD40630.2|	55.5	1e-06	OSJNBa0016N04.14 [Oryza sativa (japonica cultivar-group)] >gi|38344667|emb|CAD40705.2| OSJNBb0042I07.2 [Oryza sativa (japonica cultivar-group)] >gi|116309270|emb|CAH66362.1| H0607F01.7 [Oryza sativa (indica cultivar-group)]	--	--	--	--	--	--	--	--	--	--	--	--	--	--	-	-	-
Unigene101359_All	304	0	0	2	0.5196	4	1.2662	0	0	0	0	gi|115476162|ref|NP_001061677.1|	58.9	5e-16	Os08g0376300 [Oryza sativa Japonica Group] >gi|113623646|dbj|BAF23591.1| Os08g0376300 [Oryza sativa Japonica Group]	--	--	--	--	--	--	--	--	--	K00924	2e-06	39.3	ath:AT1G28440	[EC:2.7.1.-]	-	-	-
Unigene10135_All	231	11	4.2132	27	9.2316	5	2.083	12	4.8442	18	6.7001	--	--	--	--	--	--	--	--	--	--	--	--	--	--	--	--	--	--	-	-	-
Unigene101360_All	267	0	0	2	0.5916	6	2.1625	2	0.6985	2	0.6441	--	--	--	--	--	--	--	--	--	--	--	--	--	--	--	--	--	--	-	-	-
Unigene101361_All	309	0	0	0	0	13	4.0486	0	0	3	0.8348	gi|116310038|emb|CAH67061.1|	196	5e-50	H0112G12.6 [Oryza sativa (indica cultivar-group)]	sp|P10978|POLX_TOBAC	106	5e-23	Retrovirus-related Pol polyprotein from transposon TNT 1-94 OS=Nicotiana tabacum PE=2 SV=1	--	--	--	--	--	--	--	--	--	--	-	-	-
Unigene101362_All	256	0	0	3	0.9256	6	2.2555	13	4.7354	0	0	--	--	--	--	--	--	--	--	--	--	--	--	--	--	--	--	--	--	-	-	-
Unigene101363_All	561	0	0	0	0	23	3.9454	4	0.6649	3	0.4598	--	--	--	--	--	--	--	--	--	--	--	--	--	--	--	--	--	--	-	-	-
Unigene101364_All	251	0	0	0	0	4	1.5336	0	0	0	0	--	--	--	--	--	--	--	--	--	--	--	--	--	--	--	--	--	--	-	-	-
Unigene101365_All	285	0	0	0	0	4	1.3506	0	0	1	0.3017	--	--	--	--	--	--	--	--	--	--	--	--	--	--	--	--	--	--	-	-	-
Unigene101366_All	217	0	0	0	0	0	0	2	0.8595	0	0	gi|242044176|ref|XP_002459959.1|	56.6	9e-08	hypothetical protein SORBIDRAFT_02g018900 [Sorghum bicolor] >gi|241923336|gb|EER96480.1| hypothetical protein SORBIDRAFT_02g018900 [Sorghum bicolor]	--	--	--	--	--	--	--	--	--	--	--	--	--	--	-	-	-
Unigene101367_All	276	0	0	0	0	15	5.23	0	0	0	0	gi|242058045|ref|XP_002458168.1|	84.7	3e-16	hypothetical protein SORBIDRAFT_03g028130 [Sorghum bicolor] >gi|241930143|gb|EES03288.1| hypothetical protein SORBIDRAFT_03g028130 [Sorghum bicolor]	--	--	--	--	--	--	--	--	--	--	--	--	--	--	-	-	-
Unigene101368_All	290	5	1.5255	11	2.9959	20	6.6367	1	0.3216	2	0.593	--	--	--	--	--	--	--	--	--	--	--	--	--	--	--	--	--	--	-	-	-
Unigene101369_All	244	0	0	0	0	2	0.7888	1	0.3822	3	1.0572	--	--	--	--	--	--	--	--	--	--	--	--	--	--	--	--	--	--	-	-	-
Unigene10136_All	809	25	2.7341	77	7.5174	12	1.4274	18	2.0748	23	2.4446	--	--	--	--	--	--	--	--	--	--	--	--	--	--	--	--	--	--	-	-	-
Unigene101370_All	286	1	0.3094	7	1.9331	12	4.0377	12	3.9126	1	0.3006	gi|76262500|gb|ABA41400.1|	93.6	6e-19	pherophorin-C2 protein precursor [Chlamydomonas reinhardtii]	sp|Q7G6K7|FH3_ORYSJ	88.6	1e-17	Formin-like protein 3 OS=Oryza sativa subsp. japonica GN=FH3 PE=2 SV=2	Rv3876	62.4	2e-10	COG0455	ATPases involved in chromosome partitioning	K12825	2e-12	67.4	osa:4328860	splicing factor 3A subunit 1	-	-	-
Unigene101371_All	248	0	0	0	0	5	1.9402	0	0	0	0	--	--	--	--	--	--	--	--	--	--	--	--	--	--	--	--	--	--	-	-	-
Unigene101372_All	607	16	2.3322	12	1.5614	86	13.6343	0	0	12	1.6999	gi|115475656|ref|NP_001061424.1|	89.4	2e-21	Os08g0271600 [Oryza sativa Japonica Group] >gi|113623393|dbj|BAF23338.1| Os08g0271600 [Oryza sativa Japonica Group]	--	--	--	--	--	--	--	--	--	--	--	--	--	--	-	-	-
Unigene101373_All	205	0	0	0	0	12	5.6331	0	0	0	0	--	--	--	--	--	--	--	--	--	--	--	--	--	--	--	--	--	--	-	-	-
Unigene101374_All	320	0	0	0	0	6	1.8044	0	0	0	0	--	--	--	--	--	--	--	--	--	--	--	--	--	--	--	--	--	--	-	-	-
Unigene101375_All	236	1	0.3749	1	0.3347	14	5.7087	0	0	0	0	--	--	--	--	--	--	--	--	--	--	--	--	--	--	--	--	--	--	-	-	-
Unigene101376_All	409	0	0	0	0	23	5.4116	0	0	0	0	gi|4416301|gb|AAD20306.1|	69.3	1e-11	gag protein [Zea mays]	sp|A5E4P1|PXR1_LODEL	48.9	1e-05	Protein PXR1 OS=Lodderomyces elongisporus GN=PXR1 PE=3 SV=1	--	--	--	--	--	K09873	8e-07	49.3	osa:4336594	aquaporin TIP	-	-	-
Unigene101377_All	358	0	0	0	0	39	10.4834	0	0	0	0	--	--	--	--	--	--	--	--	--	--	--	--	--	--	--	--	--	--	-	-	-
Unigene101378_All	243	0	0	2	0.6501	0	0	0	0	4	1.4154	gi|115440183|ref|NP_001044371.1|	82	4e-23	Os01g0769200 [Oryza sativa Japonica Group] >gi|113533902|dbj|BAF06285.1| Os01g0769200 [Oryza sativa Japonica Group]	sp|O65351|SUBL_ARATH	48.9	1e-05	Subtilisin-like protease OS=Arabidopsis thaliana GN=ARA12 PE=1 SV=1	--	--	--	--	--	--	--	--	--	--	-	-	-
Unigene101379_All	289	0	0	2	0.5466	3	0.999	6	1.936	1	0.2975	--	--	--	--	--	--	--	--	--	--	--	--	--	--	--	--	--	--	-	-	-
Unigene10137_All	362	1	0.2444	2	0.4364	18	4.785	1	0.2576	22	5.2256	--	--	--	--	--	--	--	--	--	--	--	--	--	K05289	1e-06	48.1	osa:4324399	glycosylphosphatidylinositol transamidase	-	-	-
Unigene101380_All	239	0	0	0	0	5	2.0132	0	0	0	0	gi|242088579|ref|XP_002440122.1|	63.5	7e-10	hypothetical protein SORBIDRAFT_09g026480 [Sorghum bicolor] >gi|241945407|gb|EES18552.1| hypothetical protein SORBIDRAFT_09g026480 [Sorghum bicolor]	--	--	--	--	--	--	--	--	--	--	--	--	--	--	-	-	-
Unigene101381_All	242	0	0	0	0	0	0	0	0	1	0.3553	gi|115465103|ref|NP_001056151.1|	58.9	2e-08	Os05g0534800 [Oryza sativa Japonica Group] >gi|113579702|dbj|BAF18065.1| Os05g0534800 [Oryza sativa Japonica Group]	--	--	--	--	--	--	--	--	--	--	--	--	--	--	-	-	-
Unigene101382_All	381	1	0.2322	8	1.6584	9	2.2732	1	0.2448	0	0	--	--	--	--	--	--	--	--	--	--	--	--	--	--	--	--	--	--	-	-	-
Unigene101383_All	342	0	0	5	1.1547	53	14.9132	2	0.5453	5	1.2571	--	--	--	--	--	--	--	--	--	--	--	--	--	--	--	--	--	--	-	-	-
Unigene101384_All	355	0	0	0	0	20	5.4216	0	0	0	0	--	--	--	--	--	--	--	--	--	--	--	--	--	--	--	--	--	--	-	-	-
Unigene101385_All	422	0	0	2	0.3743	3	0.6841	1	0.221	0	0	gi|115487644|ref|NP_001066309.1|	49.7	5e-06	Os12g0179700 [Oryza sativa Japonica Group] >gi|113648816|dbj|BAF29328.1| Os12g0179700 [Oryza sativa Japonica Group]	--	--	--	--	--	--	--	--	--	--	--	--	--	--	-	-	-
Unigene101386_All	286	21	6.4965	30	8.2848	61	20.5251	69	22.4975	36	10.8233	--	--	--	--	--	--	--	--	--	--	--	--	--	--	--	--	--	--	-	-	-
Unigene101387_All	307	2	0.5764	0	0	14	4.3885	4	1.215	6	1.6805	--	--	--	--	--	--	--	--	--	--	--	--	--	--	--	--	--	--	-	-	-
Unigene101388_All	232	0	0	0	0	0	0	0	0	3	1.1119	--	--	--	--	--	--	--	--	--	--	--	--	--	--	--	--	--	--	-	-	-
Unigene101389_All	349	0	0	0	0	1	0.2757	0	0	0	0	--	--	--	--	--	--	--	--	--	--	--	--	--	--	--	--	--	--	-	-	-
Unigene10138_All	1259	0	0	145	9.0964	0	0	0	0	107	7.3077	gi|47779050|gb|AAT38409.1|	184	1e-78	LZ-NBS-LRR class [Aegilops tauschii]	sp|Q9C646|RX24L_ARATH	53.5	6e-14	Probable disease resistance protein RXW24L OS=Arabidopsis thaliana GN=RXW24L PE=2 SV=1	--	--	--	--	--	K13457	2e-30	77	pop:POPTR_755797	disease resistance protein RPM1	-	-	-
Unigene101390_All	371	0	0	0	0	68	17.6383	3	0.754	0	0	--	--	--	--	--	--	--	--	--	--	--	--	--	--	--	--	--	--	-	-	-
Unigene101391_All	286	0	0	0	0	47	15.8144	0	0	2	0.6013	gi|115481854|ref|NP_001064520.1|	105	2e-22	Os10g0393800 [Oryza sativa Japonica Group] >gi|31431867|gb|AAP53579.1| GDSL-like Lipase/Acylhydrolase family protein, expressed [Oryza sativa (japonica cultivar-group)] >gi|113639129|dbj|BAF26434.1| Os10g0393800 [Oryza sativa Japonica Group]	sp|O80522|GDL2_ARATH	69.7	5e-12	GDSL esterase/lipase At1g09390 OS=Arabidopsis thaliana GN=At1g09390 PE=2 SV=1	--	--	--	--	--	--	--	--	--	--	-	-	-
Unigene101392_All	254	0	0	2	0.6219	34	12.8815	2	0.7343	2	0.677	--	--	--	--	--	--	--	--	--	--	--	--	--	--	--	--	--	--	-	-	-
Unigene101393_All	246	11	3.9563	10	3.2106	28	10.9533	7	2.6535	0	0	gi|195616762|gb|ACG30211.1|	70.1	7e-12	oxygen evolving enhancer protein 3 [Zea mays]	--	--	--	--	--	--	--	--	--	--	--	--	--	--	-	-	-
Unigene101394_All	409	0	0	0	0	7	1.647	1	0.228	0	0	gi|115480309|ref|NP_001063748.1|	76.6	3e-22	Os09g0530300 [Oryza sativa Japonica Group] >gi|113631981|dbj|BAF25662.1| Os09g0530300 [Oryza sativa Japonica Group]	sp|P24465|C71A1_PERAE	43.9	6e-11	Cytochrome P450 71A1 OS=Persea americana GN=CYP71A1 PE=1 SV=2	--	--	--	--	--	K00517	1e-08	38.1	ath:AT2G30750	[EC:1.14.-.-]	-	-	-
Unigene101395_All	585	0	0	0	0	111	18.2595	0	0	0	0	--	--	--	--	--	--	--	--	--	--	--	--	--	--	--	--	--	--	-	-	-
Unigene101396_All	272	0	0	0	0	12	4.2456	0	0	0	0	--	--	--	--	--	--	--	--	--	--	--	--	--	--	--	--	--	--	-	-	-
Unigene101397_All	388	488	111.28	51	10.3816	31	7.6887	116	27.879	333	73.7964	--	--	--	--	--	--	--	--	--	--	--	--	--	--	--	--	--	--	-	-	-
Unigene101398_All	368	0	0	5	1.0731	18	4.707	1	0.2534	2	0.4673	gi|115471567|ref|NP_001059382.1|	51.6	3e-06	Os07g0285200 [Oryza sativa Japonica Group] >gi|113610918|dbj|BAF21296.1| Os07g0285200 [Oryza sativa Japonica Group]	--	--	--	--	--	--	--	--	--	--	--	--	--	--	-	-	-
Unigene101399_All	311	6	1.7069	2	0.5079	6	1.8566	0	0	0	0	--	--	--	--	--	--	--	--	--	--	--	--	--	--	--	--	--	--	-	-	-
Unigene10139_All	225	19	7.4714	17	5.9675	0	0	0	0	9	3.4394	--	--	--	--	--	--	--	--	--	--	--	--	--	--	--	--	--	--	-	-	-
Unigene1013_All	1670	26	1.3775	125	5.9118	77	4.4371	66	3.6853	89	4.5824	gi|116317784|emb|CAH65761.1|	179	6e-66	H0215A08.3 [Oryza sativa (indica cultivar-group)]	sp|P0C2F6|RNHX1_ARATH	54.3	3e-06	Putative ribonuclease H protein At1g65750 OS=Arabidopsis thaliana GN=At1g65750 PE=3 SV=1	--	--	--	--	--	--	--	--	--	--	-	-	-
Unigene101400_All	303	3	0.876	2	0.5213	13	4.1288	1	0.3078	2	0.5676	--	--	--	--	--	--	--	--	--	--	--	--	--	--	--	--	--	--	-	-	-
Unigene101401_All	223	2	0.7935	1	0.3542	6	2.5892	4	1.6727	2	0.7712	--	--	--	--	--	--	--	--	--	--	--	--	--	--	--	--	--	--	-	-	-
Unigene101402_All	263	1	0.3364	32	9.6099	5	1.8295	0	0	1	0.3269	gi|297726581|ref|NP_001175654.1|	59.3	1e-08	Os08g0508500 [Oryza sativa Japonica Group] >gi|255678569|dbj|BAH94382.1| Os08g0508500 [Oryza sativa Japonica Group]	--	--	--	--	--	--	--	--	--	--	--	--	--	--	-	-	-
Unigene101403_All	492	0	0	0	0	29	5.6722	0	0	0	0	--	--	--	--	--	--	--	--	--	--	--	--	--	--	--	--	--	--	-	-	-
Unigene101404_All	308	0	0	0	0	14	4.3742	2	0.6055	0	0	--	--	--	--	--	--	--	--	--	--	--	--	--	--	--	--	--	--	-	-	-
Unigene101405_All	218	4	1.6234	0	0	5	2.2072	1	0.4278	0	0	gi|115473169|ref|NP_001060183.1|	68.2	2e-20	Os07g0598500 [Oryza sativa Japonica Group] >gi|113611719|dbj|BAF22097.1| Os07g0598500 [Oryza sativa Japonica Group]	--	--	--	--	--	--	--	--	--	--	--	--	--	--	-	-	-
Unigene101406_All	261	3	1.017	2	0.6052	25	9.2177	0	0	5	1.6472	--	--	--	--	--	--	--	--	--	--	--	--	--	--	--	--	--	--	-	-	-
Unigene101407_All	245	1	0.3611	0	0	3	1.1784	1	0.3806	0	0	--	--	--	--	--	--	--	--	--	--	--	--	--	--	--	--	--	--	-	-	-
Unigene101408_All	274	0	0	0	0	2	0.7024	0	0	0	0	gi|21992|emb|CAA46283.1|	50.8	5e-06	extensin [Volvox carteri]	--	--	--	--	--	--	--	--	--	--	--	--	--	--	-	-	-
Unigene101409_All	334	0	0	8	1.8918	52	14.9823	0	0	0	0	--	--	--	--	--	--	--	--	--	--	--	--	--	--	--	--	--	--	-	-	-
Unigene10140_All	236	2	0.7498	6	2.008	0	0	0	0	1	0.3643	--	--	--	--	--	--	--	--	--	--	--	--	--	--	--	--	--	--	-	-	-
Unigene101410_All	258	0	0	0	0	3	1.119	0	0	0	0	--	--	--	--	--	--	--	--	--	--	--	--	--	--	--	--	--	--	-	-	-
Unigene101411_All	205	0	0	0	0	17	7.9803	0	0	0	0	--	--	--	--	--	--	--	--	--	--	--	--	--	--	--	--	--	--	-	-	-
Unigene101412_All	252	0	0	0	0	4	1.5275	0	0	0	0	--	--	--	--	--	--	--	--	--	--	--	--	--	--	--	--	--	--	-	-	-
Unigene101413_All	710	0	0	0	0	27	3.6595	4	0.5254	11	1.3322	--	--	--	--	--	--	--	--	--	--	--	--	--	--	--	--	--	--	-	-	-
Unigene101414_All	279	0	0	1	0.2831	1	0.3449	1	0.3342	5	1.541	gi|115441039|ref|NP_001044799.1|	59.7	1e-08	Os01g0847700 [Oryza sativa Japonica Group] >gi|113534330|dbj|BAF06713.1| Os01g0847700 [Oryza sativa Japonica Group]	--	--	--	--	--	--	--	--	--	K00002	2e-06	47.4	osa:4338987	alcohol dehydrogenase (NADP+) [EC:1.1.1.2]	-	-	-
Unigene101415_All	331	0	0	0	0	17	4.9425	5	1.4086	0	0	gi|115467910|ref|NP_001057554.1|	64.7	3e-10	Os06g0335500 [Oryza sativa Japonica Group] >gi|75252766|sp|Q5Z749.1|IAA21_ORYSJ RecName: Full=Auxin-responsive protein IAA21; AltName: Full=Indoleacetic acid-induced protein 21 >gi|113595594|dbj|BAF19468.1| Os06g0335500 [Oryza sativa Japonica Group]	sp|Q5Z749|IAA21_ORYSJ	64.7	2e-10	Auxin-responsive protein IAA21 OS=Oryza sativa subsp. japonica GN=IAA21 PE=2 SV=1	--	--	--	--	--	--	--	--	--	--	-	-	-
Unigene101416_All	249	0	0	1	0.3172	3	1.1594	0	0	0	0	--	--	--	--	--	--	--	--	--	--	--	--	--	--	--	--	--	--	-	-	-
Unigene101417_All	362	0	0	0	0	10	2.6584	0	0	1	0.2375	gi|297596098|ref|NP_001042010.2|	69.3	3e-17	Os01g0146700 [Oryza sativa Japonica Group] >gi|255672871|dbj|BAF03924.2| Os01g0146700 [Oryza sativa Japonica Group]	--	--	--	--	--	--	--	--	--	--	--	--	--	--	-	-	-
Unigene101418_All	294	0	0	0	0	7	2.2913	0	0	0	0	--	--	--	--	sp|Q07747|AAD4_YEAST	65.1	2e-12	Probable aryl-alcohol dehydrogenase AAD4 OS=Saccharomyces cerevisiae GN=AAD4 PE=2 SV=1	YDL243c	65.1	4e-13	COG0667	Predicted oxidoreductases (related to aryl-alcohol dehydrogenases)	--	--	--	--	--	-	-	-
Unigene101419_All	270	0	0	0	0	4	1.4257	2	0.6907	0	0	gi|110289618|gb|ABG66280.1|	71.2	3e-12	expressed protein [Oryza sativa (japonica cultivar-group)]	--	--	--	--	--	--	--	--	--	--	--	--	--	--	-	-	-
Unigene10141_All	339	5	1.305	1	0.233	0	0	3	0.8252	9	2.2828	--	--	--	--	--	--	--	--	--	--	--	--	--	--	--	--	--	--	-	-	-
Unigene101420_All	538	6	0.9867	1	0.1468	3	0.5366	12	2.0799	4	0.6393	gi|226493886|ref|NP_001149990.1|	266	1e-70	dihydrolipoyllysine-residue acetyltransferase component of pyruvatedehydrogenase complex [Zea mays] >gi|195635897|gb|ACG37417.1| dihydrolipoyllysine-residue acetyltransferase component of pyruvatedehydrogenase complex [Zea mays]	sp|P53395|ODB2_MOUSE	67.4	5e-11	Lipoamide acyltransferase component of branched-chain alpha-keto acid dehydrogenase complex, mitochondrial OS=Mus musculus GN=Dbt PE=2 SV=1	VNG2219G	70.1	2e-12	COG0508	Pyruvate/2-oxoglutarate dehydrogenase complex, dihydrolipoamide acyltransferase (E2) component, and related enzymes	K09699	1e-74	275	sbi:SORBI_03g012910	2-oxoisovalerate dehydrogenase E2 component (dihydrolipoyl transacylase) [EC:2.3.1.168]	-	-	-
Unigene101421_All	262	0	0	0	0	8	2.9384	6	2.1355	0	0	--	--	--	--	--	--	--	--	--	--	--	--	--	--	--	--	--	--	-	-	-
Unigene101422_All	328	0	0	0	0	21	6.1612	2	0.5686	8	2.0972	--	--	--	--	--	--	--	--	--	--	--	--	--	--	--	--	--	--	-	-	-
Unigene101423_All	427	0	0	0	0	23	5.1835	6	1.3103	7	1.4096	gi|76262498|gb|ABA41399.1|	75.1	5e-16	pherophorin-C1 protein precursor [Chlamydomonas reinhardtii]	sp|Q9FPQ6|GP1_CHLRE	79.3	7e-15	Vegetative cell wall protein gp1 OS=Chlamydomonas reinhardtii GN=GP1 PE=2 SV=1	Rv3876	58.5	4e-09	COG0455	ATPases involved in chromosome partitioning	K12826	6e-12	66.6	zma:100272589	splicing factor 3A subunit 2	-	-	-
Unigene101424_All	675	0	0	0	0	44	6.2729	0	0	0	0	gi|295322888|gb|ADG01891.1|	132	6e-42	EF-hand calcium-binding protein [Triticum aestivum]	--	--	--	--	--	--	--	--	--	--	--	--	--	--	-	-	-
Unigene101425_All	216	0	0	2	0.7313	4	1.7821	0	0	1	0.3981	gi|162459980|ref|NP_001106061.1|	98.2	3e-20	CRM family member 3 [Zea mays] >gi|156789080|gb|ABU96081.1| CRM family member 3 [Zea mays]	sp|O00401|WASL_HUMAN	52	1e-06	Neural Wiskott-Aldrich syndrome protein OS=Homo sapiens GN=WASL PE=1 SV=2	--	--	--	--	--	--	--	--	--	--	-	-	-
Unigene101426_All	304	0	0	0	0	0	0	1	0.3067	1	0.2828	--	--	--	--	--	--	--	--	--	--	--	--	--	--	--	--	--	--	-	-	-
Unigene101427_All	222	0	0	0	0	6	2.6009	0	0	0	0	--	--	--	--	--	--	--	--	--	--	--	--	--	--	--	--	--	--	-	-	-
Unigene101428_All	347	0	0	2	0.4552	6	1.664	0	0	0	0	--	--	--	--	--	--	--	--	--	--	--	--	--	--	--	--	--	--	-	-	-
Unigene101429_All	320	6	1.6589	6	1.4809	2	0.6015	0	0	0	0	gi|226492664|ref|NP_001150816.1|	155	1e-37	LOC100284449 [Zea mays] >gi|195642156|gb|ACG40546.1| rac GTPase activating protein 2 [Zea mays]	sp|Q9FPQ6|GP1_CHLRE	64.3	2e-10	Vegetative cell wall protein gp1 OS=Chlamydomonas reinhardtii GN=GP1 PE=2 SV=1	--	--	--	--	--	K12825	9e-08	52	ppp:PHYPADRAFT_139325	splicing factor 3A subunit 1	-	-	-
Unigene10142_All	287	393	121.154	727	200.069	822	275.621	156	50.6866	167	50.0331	gi|226506390|ref|NP_001146005.1|	191	3e-48	glycolate oxidase1 [Zea mays]	sp|Q9LRS0|GOX1_ARATH	170	2e-42	Probable peroxisomal (S)-2-hydroxy-acid oxidase 1 OS=Arabidopsis thaliana GN=At3g14415 PE=1 SV=1	all0170	84	6e-17	COG1304	L-lactate dehydrogenase (FMN-dependent) and related alpha-hydroxy acid dehydrogenases	K11517	1e-49	191	zma:100279535	(S)-2-hydroxy-acid oxidase [EC:1.1.3.15]	-	-	-
Unigene101430_All	325	1	0.2722	4	0.9721	9	2.6649	8	2.2954	5	1.3228	--	--	--	--	--	--	--	--	--	--	--	--	--	--	--	--	--	--	-	-	-
Unigene101431_All	232	0	0	0	0	5	2.074	1	0.4019	1	0.3706	--	--	--	--	--	--	--	--	--	--	--	--	--	--	--	--	--	--	-	-	-
Unigene101432_All	214	0	0	0	0	6	2.6981	0	0	0	0	gi|297729155|ref|NP_001176941.1|	55.8	1e-07	Os12g0467300 [Oryza sativa Japonica Group] >gi|77555377|gb|ABA98173.1| NB-ARC domain containing protein, expressed [Oryza sativa (japonica cultivar-group)] >gi|255670289|dbj|BAH95669.1| Os12g0467300 [Oryza sativa Japonica Group]	--	--	--	--	--	--	--	--	--	--	--	--	--	--	-	-	-
Unigene101433_All	248	4	1.427	6	1.9108	0	0	0	0	0	0	--	--	--	--	--	--	--	--	--	--	--	--	--	--	--	--	--	--	-	-	-
Unigene101434_All	500	0	0	1	0.158	45	8.6609	0	0	0	0	--	--	--	--	--	--	--	--	--	--	--	--	--	--	--	--	--	--	-	-	-
Unigene101435_All	773	0	0	0	0	181	22.5331	0	0	0	0	--	--	--	--	--	--	--	--	--	--	--	--	--	--	--	--	--	--	-	-	-
Unigene101436_All	350	3	0.7584	6	1.354	20	5.499	6	1.5986	2	0.4913	gi|242034015|ref|XP_002464402.1|	57.4	5e-08	hypothetical protein SORBIDRAFT_01g017610 [Sorghum bicolor] >gi|241918256|gb|EER91400.1| hypothetical protein SORBIDRAFT_01g017610 [Sorghum bicolor]	--	--	--	--	--	--	--	--	--	--	--	--	--	--	-	-	-
Unigene101437_All	277	0	0	10	2.8513	6	2.0845	2	0.6733	1	0.3104	gi|115469758|ref|NP_001058478.1|	58.2	3e-08	Os06g0700300 [Oryza sativa Japonica Group] >gi|113596518|dbj|BAF20392.1| Os06g0700300 [Oryza sativa Japonica Group]	--	--	--	--	--	--	--	--	--	--	--	--	--	--	-	-	-
Unigene101438_All	603	0	0	0	0	27	4.3089	0	0	0	0	gi|1345501|emb|CAA42103.1|	233	9e-61	glycolytic glyceraldehyde 3-phosphate dehydrogenase [Antirrhinum majus]	sp|P19089|G3P_CRYPA	245	1e-64	Glyceraldehyde-3-phosphate dehydrogenase OS=Cryphonectria parasitica PE=3 SV=1	YPO2157	216	2e-56	COG0057	Glyceraldehyde-3-phosphate dehydrogenase/erythrose-4-phosphate dehydrogenase	K00134	1e-60	229	rcu:RCOM_1507100	glyceraldehyde 3-phosphate dehydrogenase [EC:1.2.1.12]	-	-	-
Unigene101439_All	436	0	0	5	0.9058	23	5.0765	0	0	2	0.3944	--	--	--	--	--	--	--	--	--	--	--	--	--	--	--	--	--	--	-	-	-
Unigene10143_All	243	2	0.7282	16	5.2004	17	6.7323	0	0	1	0.3538	gi|115453839|ref|NP_001050520.1|	50.8	5e-06	Os03g0570800 [Oryza sativa Japonica Group] >gi|108709407|gb|ABF97202.1| MATE efflux family protein, expressed [Oryza sativa (japonica cultivar-group)] >gi|113548991|dbj|BAF12434.1| Os03g0570800 [Oryza sativa Japonica Group]	--	--	--	--	--	--	--	--	--	--	--	--	--	--	-	-	-
Unigene101440_All	435	0	0	0	0	30	6.6367	0	0	0	0	--	--	--	--	--	--	--	--	--	--	--	--	--	--	--	--	--	--	-	-	-
Unigene101441_All	439	0	0	0	0	32	7.0147	4	0.8497	10	1.9587	--	--	--	--	--	--	--	--	--	--	--	--	--	--	--	--	--	--	-	-	-
Unigene101442_All	249	0	0	0	0	0	0	0	0	0	0	--	--	--	--	--	--	--	--	--	--	--	--	--	--	--	--	--	--	-	-	-
Unigene101443_All	549	0	0	0	0	24	4.2069	0	0	0	0	gi|116309032|emb|CAH66146.1|	207	1e-89	OSIGBa0114M03.4 [Oryza sativa (indica cultivar-group)]	sp|P04323|POL3_DROME	107	7e-35	Retrovirus-related Pol polyprotein from transposon 17.6 OS=Drosophila melanogaster GN=pol PE=4 SV=1	YGR109w-b_2	101	1e-33	COG2801	Transposase and inactivated derivatives	--	--	--	--	--	-	-	-
Unigene101444_All	268	0	0	6	1.7682	9	3.2317	12	4.1754	6	1.925	gi|194704448|gb|ACF86308.1|	58.2	3e-08	unknown [Zea mays]	--	--	--	--	--	--	--	--	--	--	--	--	--	--	-	-	-
Unigene101445_All	1022	0	0	3	0.2318	55	5.1789	3	0.2737	2	0.1683	gi|226492180|ref|NP_001149744.1|	67.8	2e-10	retrotransposon protein [Zea mays] >gi|195630667|gb|ACG36640.1| retrotransposon protein [Zea mays]	--	--	--	--	--	--	--	--	--	--	--	--	--	--	-	-	-
Unigene101446_All	455	2	0.3889	1	0.1736	16	3.384	0	0	0	0	gi|115472583|ref|NP_001059890.1|	112	2e-24	Os07g0540200 [Oryza sativa Japonica Group] >gi|113611426|dbj|BAF21804.1| Os07g0540200 [Oryza sativa Japonica Group]	sp|O10341|Y091_NPVOP	84.3	3e-16	Uncharacterized 29.3 kDa protein OS=Orgyia pseudotsugata multicapsid polyhedrosis virus GN=ORF92 PE=4 SV=1	Rv3876	65.5	4e-11	COG0455	ATPases involved in chromosome partitioning	K12825	2e-11	65.1	ppp:PHYPADRAFT_139325	splicing factor 3A subunit 1	-	-	-
Unigene101447_All	345	0	0	4	0.9157	5	1.3947	2	0.5406	2	0.4985	gi|115453639|ref|NP_001050420.1|	119	8e-27	Os03g0429800 [Oryza sativa Japonica Group] >gi|108708956|gb|ABF96751.1| Aldehyde oxidase and xanthine dehydrogenase, molybdopterin binding domain containing protein, expressed [Oryza sativa (japonica cultivar-group)] >gi|113548891|dbj|BAF12334.1| Os03g0429800 [Oryza sativa Japonica Group]	sp|P80457|XDH_BOVIN	65.5	1e-10	Xanthine dehydrogenase/oxidase OS=Bos taurus GN=XDH PE=1 SV=4	DRA0177	48.1	4e-06	COG4630	Xanthine dehydrogenase, iron-sulfur cluster and FAD-binding subunit A	K00106	3e-28	119	osa:4333171	xanthine dehydrogenase/oxidase [EC:1.17.1.4 1.17.3.2]	-	-	-
Unigene101448_All	259	2	0.6832	10	3.0495	3	1.1147	1	0.36	2	0.664	gi|115473313|ref|NP_001060255.1|	84.7	3e-16	Os07g0613300 [Oryza sativa Japonica Group] >gi|113611791|dbj|BAF22169.1| Os07g0613300 [Oryza sativa Japonica Group]	--	--	--	--	--	--	--	--	--	--	--	--	--	--	-	-	-
Unigene101449_All	230	0	0	0	0	4	1.6736	0	0	0	0	gi|221327742|gb|ACM17561.1|	71.6	3e-12	protein kinase domain containing protein [Oryza brachyantha]	sp|Q9LMN8|WAK3_ARATH	48.9	1e-05	Wall-associated receptor kinase 3 OS=Arabidopsis thaliana GN=WAK3 PE=1 SV=2	--	--	--	--	--	--	--	--	--	--	-	-	-
Unigene10144_All	239	171	63.3034	2749	908.454	741	298.361	155	60.4762	205	73.7528	gi|226494853|ref|NP_001151625.1|	164	2e-40	LOC100285259 [Zea mays] >gi|194740440|gb|ACF94691.1| starch phosphorylase 2 precursor [Zea mays] >gi|195648184|gb|ACG43560.1| alpha-glucan phosphorylase, H isozyme [Zea mays]	sp|Q9LKJ3|PHSH_WHEAT	151	1e-36	Alpha-glucan phosphorylase, H isozyme OS=Triticum aestivum PE=2 SV=1	sll1356	80.1	9e-16	COG0058	Glucan phosphorylase	K00688	2e-42	166	sbi:SORBI_03g040060	starch phosphorylase [EC:2.4.1.1]	-	-	-
Unigene101450_All	382	0	0	0	0	15	3.7788	0	0	0	0	--	--	--	--	--	--	--	--	--	--	--	--	--	--	--	--	--	--	-	-	-
Unigene101451_All	345	0	0	3	0.6868	18	5.0208	15	4.0544	5	1.2462	--	--	--	--	--	--	--	--	--	--	--	--	--	--	--	--	--	--	-	-	-
Unigene101452_All	345	0	0	0	0	23	6.4155	0	0	0	0	--	--	--	--	--	--	--	--	--	--	--	--	--	--	--	--	--	--	-	-	-
Unigene101453_All	221	0	0	0	0	4	1.7418	0	0	0	0	--	--	--	--	--	--	--	--	--	--	--	--	--	--	--	--	--	--	-	-	-
Unigene101454_All	399	0	0	0	0	16	3.859	0	0	0	0	--	--	--	--	--	--	--	--	--	--	--	--	--	--	--	--	--	--	-	-	-
Unigene101455_All	352	1	0.2514	1	0.2244	5	1.3669	0	0	2	0.4886	gi|226507675|ref|NP_001148081.1|	71.2	3e-12	gibberellin receptor GID1L2 [Zea mays] >gi|195615678|gb|ACG29669.1| gibberellin receptor GID1L2 [Zea mays]	--	--	--	--	--	--	--	--	--	--	--	--	--	--	-	-	-
Unigene101456_All	247	3	1.0746	8	2.5581	3	1.1688	10	3.7753	2	0.6962	--	--	--	--	--	--	--	--	--	--	--	--	--	--	--	--	--	--	-	-	-
Unigene101457_All	281	0	0	0	0	10	3.4246	0	0	0	0	--	--	--	--	--	--	--	--	--	--	--	--	--	--	--	--	--	--	-	-	-
Unigene101458_All	461	7	1.3435	12	2.0559	13	2.7137	1	0.2023	1	0.1865	gi|195631117|gb|ACG36659.1|	114	6e-32	serine/threonine protein kinase [Zea mays]	sp|Q9SYS3|CRK40_ARATH	55.5	1e-10	Cysteine-rich receptor-like protein kinase 40 OS=Arabidopsis thaliana GN=CRK40 PE=1 SV=1	--	--	--	--	--	K13430	2e-09	48.1	pop:POPTR_413452	serine/threonine-protein kinase PBS1 [EC:2.7.11.1]	-	-	-
Unigene101459_All	275	0	0	0	0	9	3.1494	0	0	0	0	--	--	--	--	--	--	--	--	--	--	--	--	--	--	--	--	--	--	-	-	-
Unigene10145_All	529	3	0.5018	21	3.1354	4	0.7277	60	10.5766	5	0.8127	gi|115446607|ref|NP_001047083.1|	153	1e-36	Os02g0547100 [Oryza sativa Japonica Group] >gi|113536614|dbj|BAF08997.1| Os02g0547100 [Oryza sativa Japonica Group]	--	--	--	--	--	--	--	--	--	--	--	--	--	--	-	-	-
Unigene101460_All	421	0	0	2	0.3752	47	10.7433	0	0	0	0	gi|115489280|ref|NP_001067127.1|	77	6e-14	Os12g0579000 [Oryza sativa Japonica Group] >gi|77556278|gb|ABA99074.1| Leo1, expressed [Oryza sativa (japonica cultivar-group)] >gi|113649634|dbj|BAF30146.1| Os12g0579000 [Oryza sativa Japonica Group]	--	--	--	--	--	--	--	--	--	--	--	--	--	--	-	-	-
Unigene101461_All	604	3	0.4395	20	2.6153	73	11.6308	7	1.0807	14	1.993	--	--	--	--	--	--	--	--	--	--	--	--	--	--	--	--	--	--	-	-	-
Unigene101462_All	312	0	0	0	0	44	13.5713	16	4.7821	12	3.3071	--	--	--	--	--	--	--	--	--	--	--	--	--	--	--	--	--	--	-	-	-
Unigene101463_All	212	0	0	0	0	6	2.7236	1	0.4399	0	0	--	--	--	--	--	--	--	--	--	--	--	--	--	--	--	--	--	--	-	-	-
Unigene101464_All	249	4	1.4213	3	0.9516	3	1.1594	1	0.3745	0	0	--	--	--	--	--	--	--	--	--	--	--	--	--	--	--	--	--	--	-	-	-
Unigene101465_All	304	0	0	0	0	7	2.2159	4	1.227	1	0.2828	--	--	--	--	--	--	--	--	--	--	--	--	--	--	--	--	--	--	-	-	-
Unigene101466_All	440	0	0	0	0	11	2.4058	0	0	0	0	gi|242062200|ref|XP_002452389.1|	69.3	1e-11	hypothetical protein SORBIDRAFT_04g024810 [Sorghum bicolor] >gi|241932220|gb|EES05365.1| hypothetical protein SORBIDRAFT_04g024810 [Sorghum bicolor]	--	--	--	--	--	--	--	--	--	--	--	--	--	--	-	-	-
Unigene101467_All	601	0	0	0	0	169	27.0604	11	1.7067	0	0	gi|115444377|ref|NP_001045968.1|	64.3	1e-09	Os02g0160200 [Oryza sativa Japonica Group] >gi|113535499|dbj|BAF07882.1| Os02g0160200 [Oryza sativa Japonica Group]	--	--	--	--	--	--	--	--	--	--	--	--	--	--	-	-	-
Unigene101468_All	582	5	0.7601	10	1.3571	59	9.7555	3	0.4807	1	0.1477	--	--	--	--	--	--	--	--	--	--	--	--	--	--	--	--	--	--	-	-	-
Unigene101469_All	279	0	0	0	0	23	7.9332	0	0	0	0	gi|297722439|ref|NP_001173583.1|	94.7	3e-21	Os03g0680566 [Oryza sativa Japonica Group] >gi|255674783|dbj|BAH92311.1| Os03g0680566 [Oryza sativa Japonica Group]	--	--	--	--	--	--	--	--	--	K05356	1e-10	61.2	sbi:SORBI_0011s005450	solanesyl diphosphate synthase [EC:2.5.1.11]	-	-	-
Unigene10146_All	441	5	1.0031	43	7.7012	4	0.8729	6	1.2687	14	2.7297	--	--	--	--	--	--	--	--	--	--	--	--	--	--	--	--	--	--	-	-	-
Unigene101470_All	346	8	2.0457	7	1.5979	55	15.2971	107	28.8376	35	8.6979	gi|226503119|ref|NP_001149520.1|	59.7	1e-08	catalytic/ protein phosphatase type 2C [Zea mays] >gi|195627734|gb|ACG35697.1| catalytic/ protein phosphatase type 2C [Zea mays]	--	--	--	--	--	--	--	--	--	--	--	--	--	--	-	-	-
Unigene101471_All	333	0	0	0	0	6	1.7339	0	0	0	0	gi|195629766|gb|ACG36524.1|	94	1e-25	aldose reductase [Zea mays]	sp|Q84TF0|AKRCA_ARATH	85.5	9e-17	Aldo-keto reductase family 4 member C10 OS=Arabidopsis thaliana GN=AKR4C10 PE=1 SV=1	ECU01g0970	67.8	4e-15	COG0656	Aldo/keto reductases, related to diketogulonate reductase	K00002	3e-20	93.6	osa:4338987	alcohol dehydrogenase (NADP+) [EC:1.1.1.2]	-	-	-
Unigene101472_All	1282	0	0	0	0	260	19.5168	0	0	0	0	--	--	--	--	--	--	--	--	--	--	--	--	--	--	--	--	--	--	-	-	-
Unigene101473_All	308	2	0.5745	1	0.2564	6	1.8747	7	2.1193	4	1.1167	gi|226502957|ref|NP_001152046.1|	124	3e-28	appr-1-p processing enzyme family protein [Zea mays] >gi|195652133|gb|ACG45534.1| appr-1-p processing enzyme family protein [Zea mays]	sp|Q54TH9|GACY_DICDI	53.1	5e-07	Rho GTPase-activating protein gacY OS=Dictyostelium discoideum GN=gacY PE=3 SV=1	--	--	--	--	--	--	--	--	--	--	-	-	-
Unigene101474_All	276	1	0.3206	1	0.2862	3	1.046	0	0	4	1.2462	gi|297596645|ref|NP_001042862.2|	75.1	2e-13	Os01g0311500 [Oryza sativa Japonica Group] >gi|255673167|dbj|BAF04776.2| Os01g0311500 [Oryza sativa Japonica Group]	--	--	--	--	--	--	--	--	--	--	--	--	--	--	-	-	-
Unigene101475_All	308	43	12.3523	63	16.1553	23	7.1862	9	2.7248	15	4.1876	gi|108708600|gb|ABF96395.1|	43.9	8e-06	Serine carboxypeptidase family protein, expressed [Oryza sativa (japonica cultivar-group)]	--	--	--	--	--	--	--	--	--	K09646	1e-06	48.5	zma:100280301	serine carboxypeptidase 1 [EC:3.4.16.-]	-	-	-
Unigene101476_All	321	4	1.1025	1	0.246	9	2.6981	7	2.0335	7	1.8751	--	--	--	--	--	--	--	--	--	--	--	--	--	--	--	--	--	--	-	-	-
Unigene101477_All	251	0	0	3	0.944	5	1.917	2	0.743	0	0	--	--	--	--	--	--	--	--	--	--	--	--	--	--	--	--	--	--	-	-	-
Unigene101478_All	213	0	0	0	0	2	0.9036	3	1.3134	0	0	--	--	--	--	--	--	--	--	--	--	--	--	--	--	--	--	--	--	-	-	-
Unigene101479_All	274	0	0	2	0.5765	42	14.751	1	0.3403	2	0.6276	--	--	--	--	--	--	--	--	--	--	--	--	--	--	--	--	--	--	-	-	-
Unigene10147_All	389	81	18.4232	1	0.203	6	1.4843	39	9.349	81	17.9043	--	--	--	--	--	--	--	--	--	--	--	--	--	--	--	--	--	--	-	-	-
Unigene101480_All	413	3	0.6427	1	0.1912	2	0.466	0	0	2	0.4164	gi|115453143|ref|NP_001050172.1|	105	2e-22	Os03g0364500 [Oryza sativa Japonica Group] >gi|113548643|dbj|BAF12086.1| Os03g0364500 [Oryza sativa Japonica Group]	--	--	--	--	--	--	--	--	--	--	--	--	--	--	-	-	-
Unigene101481_All	253	0	0	0	0	6	2.2822	0	0	0	0	gi|242048774|ref|XP_002462133.1|	62.8	1e-09	hypothetical protein SORBIDRAFT_02g020230 [Sorghum bicolor] >gi|241925510|gb|EER98654.1| hypothetical protein SORBIDRAFT_02g020230 [Sorghum bicolor]	--	--	--	--	--	--	--	--	--	--	--	--	--	--	-	-	-
Unigene101482_All	404	0	0	0	0	58	13.8156	0	0	0	0	--	--	--	--	--	--	--	--	--	--	--	--	--	--	--	--	--	--	-	-	-
Unigene101483_All	340	0	0	0	0	62	17.5483	0	0	1	0.2529	gi|242058695|ref|XP_002458493.1|	52.8	1e-06	hypothetical protein SORBIDRAFT_03g034710 [Sorghum bicolor] >gi|241930468|gb|EES03613.1| hypothetical protein SORBIDRAFT_03g034710 [Sorghum bicolor]	--	--	--	--	--	--	--	--	--	--	--	--	--	--	-	-	-
Unigene101484_All	245	3	1.0834	1	0.3224	4	1.5711	0	0	4	1.4038	--	--	--	--	--	--	--	--	--	--	--	--	--	--	--	--	--	--	-	-	-
Unigene101485_All	205	1	0.4316	12	4.6233	13	6.1026	1	0.4549	1	0.4194	--	--	--	--	--	--	--	--	--	--	--	--	--	--	--	--	--	--	-	-	-
Unigene101486_All	292	0	0	4	1.0819	2	0.6591	0	0	0	0	gi|115468494|ref|NP_001057846.1|	102	2e-21	Os06g0554200 [Oryza sativa Japonica Group] >gi|113595886|dbj|BAF19760.1| Os06g0554200 [Oryza sativa Japonica Group]	sp|Q6SPE9|SAMD1_RABIT	52	1e-06	Atherin OS=Oryctolagus cuniculus GN=SAMD1 PE=2 SV=1	--	--	--	--	--	--	--	--	--	--	-	-	-
Unigene101487_All	263	2	0.6728	0	0	12	4.3908	0	0	0	0	--	--	--	--	--	--	--	--	--	--	--	--	--	--	--	--	--	--	-	-	-
Unigene101488_All	977	0	0	0	0	133	13.1002	0	0	0	0	--	--	--	--	--	--	--	--	--	--	--	--	--	--	--	--	--	--	-	-	-
Unigene101489_All	442	2	0.4003	0	0	17	3.7013	0	0	5	0.9727	gi|115477891|ref|NP_001062541.1|	62.4	2e-09	Os08g0566400 [Oryza sativa Japonica Group] >gi|42409089|dbj|BAD10340.1| pfkB type carbohydrate kinase protein family-like [Oryza sativa Japonica Group] >gi|113624510|dbj|BAF24455.1| Os08g0566400 [Oryza sativa Japonica Group]	--	--	--	--	--	--	--	--	--	--	--	--	--	--	-	-	-
Unigene10148_All	301	16	4.7031	2	0.5248	5	1.5985	2	0.6196	2	0.5713	--	--	--	--	--	--	--	--	--	--	--	--	--	--	--	--	--	--	-	-	-
Unigene101490_All	399	18	3.9914	75	14.8462	69	16.6417	62	14.49	37	7.9735	gi|226500274|ref|NP_001150080.1|	74.3	5e-29	growth inhibition and differentiation-related protein 88 [Zea mays] >gi|195636510|gb|ACG37723.1| growth inhibition and differentiation-related protein 88 [Zea mays]	sp|Q8UZB4|ORF3_GFKVM	63.5	4e-10	Uncharacterized protein ORF3 OS=Grapevine fleck virus (isolate Italy/MT48) GN=ORF3 PE=4 SV=1	--	--	--	--	--	K10601	2e-10	52	cme:CMG190C	E3 ubiquitin-protein ligase synoviolin [EC:6.3.2.19]	-	-	-
Unigene101491_All	248	0	0	0	0	4	1.5521	0	0	0	0	--	--	--	--	--	--	--	--	--	--	--	--	--	--	--	--	--	--	-	-	-
Unigene101492_All	308	52	14.9376	48	12.3088	66	20.6213	100	30.2761	29	8.096	gi|239619162|gb|ACR84119.1|	84.3	1e-25	sulfite oxidase [Zea mays subsp. mays]	sp|Q8R086|SUOX_MOUSE	55.1	5e-14	Sulfite oxidase, mitochondrial OS=Mus musculus GN=Suox PE=1 SV=2	SMa2103	44.7	3e-07	COG2041	Sulfite oxidase and related enzymes	K00387	3e-25	79.7	osa:4346125	sulfite oxidase [EC:1.8.3.1]	-	-	-
Unigene101493_All	350	0	0	0	0	22	6.0489	0	0	0	0	--	--	--	--	--	--	--	--	--	--	--	--	--	--	--	--	--	--	-	-	-
Unigene101494_All	313	0	0	0	0	19	5.8416	0	0	0	0	--	--	--	--	--	--	--	--	--	--	--	--	--	--	--	--	--	--	-	-	-
Unigene101495_All	216	0	0	2	0.7313	4	1.7821	0	0	2	0.7962	--	--	--	--	--	--	--	--	--	--	--	--	--	--	--	--	--	--	-	-	-
Unigene101496_All	258	0	0	0	0	25	9.3249	0	0	2	0.6666	--	--	--	--	--	--	--	--	--	--	--	--	--	--	--	--	--	--	-	-	-
Unigene101497_All	415	0	0	0	0	54	12.5218	0	0	0	0	--	--	--	--	--	--	--	--	--	--	--	--	--	--	--	--	--	--	-	-	-
Unigene101498_All	283	1	0.3126	1	0.2791	18	6.1208	0	0	1	0.3038	--	--	--	--	--	--	--	--	--	--	--	--	--	--	--	--	--	--	-	-	-
Unigene101499_All	293	0	0	0	0	6	1.9706	2	0.6365	0	0	--	--	--	--	--	--	--	--	--	--	--	--	--	--	--	--	--	--	-	-	-
Unigene10149_All	412	3	0.6442	2	0.3834	10	2.3357	15	3.395	1	0.2087	--	--	--	--	--	--	--	--	--	--	--	--	--	--	--	--	--	--	-	-	-
Unigene1014_All	1257	547	38.5018	272	17.0907	66	5.0528	38	2.819	103	7.0457	gi|115473355|ref|NP_001060276.1|	434	1e-120	Os07g0616500 [Oryza sativa Japonica Group] >gi|113611812|dbj|BAF22190.1| Os07g0616500 [Oryza sativa Japonica Group]	sp|Q9LRS0|GOX1_ARATH	308	7e-95	Probable peroxisomal (S)-2-hydroxy-acid oxidase 1 OS=Arabidopsis thaliana GN=At3g14415 PE=1 SV=1	all0170	246	5e-65	COG1304	L-lactate dehydrogenase (FMN-dependent) and related alpha-hydroxy acid dehydrogenases	K11517	1e-96	312	pop:POPTR_822988	(S)-2-hydroxy-acid oxidase [EC:1.1.3.15]	-	-	-
Unigene101500_All	247	0	0	0	0	13	5.0649	0	0	9	3.1331	gi|115476294|ref|NP_001061743.1|	98.2	2e-22	Os08g0398300 [Oryza sativa Japonica Group] >gi|113623712|dbj|BAF23657.1| Os08g0398300 [Oryza sativa Japonica Group]	sp|Q9FLT4|AB10A_ARATH	53.9	3e-07	ABC transporter A family member 10 OS=Arabidopsis thaliana GN=ABCA10 PE=1 SV=2	--	--	--	--	--	--	--	--	--	--	-	-	-
Unigene101501_All	299	0	0	0	0	38	12.2302	0	0	7	2.013	gi|117607067|gb|ABK42077.1|	79	2e-14	ubiquitin extension protein [Capsicum annuum]	sp|P0CH32|UBQ4_ARATH	75.5	1e-13	Polyubiquitin 4 OS=Arabidopsis thaliana GN=UBQ4 PE=1 SV=1	YLL039c	74.3	5e-14	COG5272	Ubiquitin	K02977	6e-17	82.4	osa:4337883	small subunit ribosomal protein S27Ae	-	-	-
Unigene101502_All	299	4	1.1836	1	0.2642	8	2.5748	2	0.6237	0	0	gi|253761811|ref|XP_002489280.1|	54.3	5e-08	hypothetical protein SORBIDRAFT_0011s004440 [Sorghum bicolor] >gi|241947029|gb|EES20174.1| hypothetical protein SORBIDRAFT_0011s004440 [Sorghum bicolor]	--	--	--	--	--	--	--	--	--	--	--	--	--	--	-	-	-
Unigene101503_All	202	1	0.438	2	0.782	4	1.9056	3	1.3849	2	0.8513	gi|115452921|ref|NP_001050061.1|	73.9	5e-13	Os03g0339700 [Oryza sativa Japonica Group] >gi|108708050|gb|ABF95845.1| expressed protein [Oryza sativa (japonica cultivar-group)] >gi|113548532|dbj|BAF11975.1| Os03g0339700 [Oryza sativa Japonica Group]	--	--	--	--	--	--	--	--	--	--	--	--	--	--	-	-	-
Unigene101504_All	209	0	0	0	0	9	4.144	1	0.4462	0	0	--	--	--	--	--	--	--	--	--	--	--	--	--	--	--	--	--	--	-	-	-
Unigene101505_All	253	0	0	0	0	0	0	0	0	0	0	gi|298707515|emb|CBJ30117.1|	61.2	3e-09	S-Adenosyl-Methionine synthetase [Ectocarpus siliculosus]	sp|P48466|METK_NEUCR	75.9	7e-14	S-adenosylmethionine synthase OS=Neurospora crassa GN=eth-1 PE=2 SV=1	YLR180w	63.9	7e-11	COG0192	S-adenosylmethionine synthetase	K00789	2e-10	60.5	zma:100191838	S-adenosylmethionine synthetase [EC:2.5.1.6]	-	-	-
Unigene101506_All	361	2	0.4902	5	1.0939	29	7.7306	1	0.2583	3	0.7146	--	--	--	--	--	--	--	--	--	--	--	--	--	--	--	--	--	--	-	-	-
Unigene101507_All	299	0	0	0	0	19	6.1151	1	0.3119	2	0.5752	--	--	--	--	--	--	--	--	--	--	--	--	--	--	--	--	--	--	-	-	-
Unigene101508_All	263	1	0.3364	2	0.6006	0	0	0	0	0	0	--	--	--	--	--	--	--	--	--	--	--	--	--	--	--	--	--	--	-	-	-
Unigene101509_All	326	1	0.2714	0	0	8	2.3615	0	0	0	0	gi|115486815|ref|NP_001068551.1|	57.4	6e-16	Os11g0706000 [Oryza sativa Japonica Group] >gi|77552719|gb|ABA95516.1| GRAS family transcription factor containing protein [Oryza sativa (japonica cultivar-group)] >gi|113645773|dbj|BAF28914.1| Os11g0706000 [Oryza sativa Japonica Group]	sp|O80933|SCL9_ARATH	48.1	7e-13	Scarecrow-like protein 9 OS=Arabidopsis thaliana GN=SCL9 PE=2 SV=1	--	--	--	--	--	--	--	--	--	--	-	-	-
Unigene10150_All	532	0	0	0	0	100	18.0888	1	0.1753	8	1.293	gi|159487004|ref|XP_001701526.1|	67.8	7e-11	glyoxal or galactose oxidase [Chlamydomonas reinhardtii] >gi|158271587|gb|EDO97403.1| glyoxal or galactose oxidase [Chlamydomonas reinhardtii]	sp|Q8UZB3|ORF4_GFKVM	63.9	5e-10	Uncharacterized protein ORF4 OS=Grapevine fleck virus (isolate Italy/MT48) GN=ORF4 PE=4 SV=1	--	--	--	--	--	K14007	7e-09	57	rcu:RCOM_1428540	protein transport protein SEC24	-	-	-
Unigene101510_All	524	2	0.3377	1	0.1507	30	5.5095	5	0.8898	0	0	--	--	--	--	--	--	--	--	--	--	--	--	--	--	--	--	--	--	-	-	-
Unigene101511_All	280	0	0	0	0	2	0.6874	0	0	1	0.3071	--	--	--	--	--	--	--	--	--	--	--	--	--	--	--	--	--	--	-	-	-
Unigene101512_All	272	0	0	0	0	34	12.0291	0	0	0	0	--	--	--	--	--	--	--	--	--	--	--	--	--	--	--	--	--	--	-	-	-
Unigene101513_All	211	1	0.4193	1	0.3743	30	13.6824	14	6.1872	5	2.0376	--	--	--	--	--	--	--	--	--	--	--	--	--	--	--	--	--	--	-	-	-
Unigene101514_All	247	0	0	0	0	4	1.5584	0	0	1	0.3481	--	--	--	--	--	--	--	--	--	--	--	--	--	--	--	--	--	--	-	-	-
Unigene101515_All	302	40	11.7188	2	0.5231	38	12.1087	12	3.7053	8	2.2777	gi|115477629|ref|NP_001062410.1|	201	2e-51	Os08g0544900 [Oryza sativa Japonica Group] >gi|113624379|dbj|BAF24324.1| Os08g0544900 [Oryza sativa Japonica Group]	sp|P54873|HMCS_ARATH	193	2e-49	Hydroxymethylglutaryl-CoA synthase OS=Arabidopsis thaliana GN=HMGS PE=2 SV=2	YML126c	130	4e-31	COG3425	3-hydroxy-3-methylglutaryl CoA synthase	K01641	2e-53	203	sbi:SORBI_07g025240	hydroxymethylglutaryl-CoA synthase [EC:2.3.3.10]	-	-	-
Unigene101516_All	426	0	0	0	0	48	10.8431	0	0	0	0	--	--	--	--	--	--	--	--	--	--	--	--	--	--	--	--	--	--	-	-	-
Unigene101517_All	249	0	0	0	0	14	5.4107	0	0	0	0	gi|195643102|gb|ACG41019.1|	122	2e-27	fruit protein PKIWI502 [Zea mays]	sp|P43394|K502_ACTDE	49.3	7e-06	Fruit protein pKIWI502 OS=Actinidia deliciosa GN=pKIWI502 PE=2 SV=1	--	--	--	--	--	--	--	--	--	--	-	-	-
Unigene101518_All	347	0	0	19	4.3246	8	2.2186	0	0	0	0	--	--	--	--	--	--	--	--	--	--	--	--	--	--	--	--	--	--	-	-	-
Unigene101519_All	301	4	1.1758	3	0.7872	25	7.9927	9	2.7882	2	0.5713	--	--	--	--	--	--	--	--	--	--	--	--	--	--	--	--	--	--	-	-	-
Unigene10151_All	364	189	45.9398	0	0	603	159.418	0	0	0	0	gi|242071559|ref|XP_002451056.1|	55.8	1e-07	hypothetical protein SORBIDRAFT_05g023510 [Sorghum bicolor] >gi|241936899|gb|EES10044.1| hypothetical protein SORBIDRAFT_05g023510 [Sorghum bicolor]	--	--	--	--	--	--	--	--	--	--	--	--	--	--	-	-	-
Unigene101520_All	260	2	0.6806	2	0.6076	11	4.0714	7	2.5106	2	0.6614	gi|226498774|ref|NP_001148410.1|	50.4	6e-06	nucleic acid binding protein [Zea mays] >gi|195619080|gb|ACG31370.1| nucleic acid binding protein [Zea mays]	--	--	--	--	--	--	--	--	--	--	--	--	--	--	-	-	-
Unigene101521_All	205	0	0	1	0.3853	2	0.9389	1	0.4549	0	0	--	--	--	--	--	--	--	--	--	--	--	--	--	--	--	--	--	--	-	-	-
Unigene101522_All	583	5	0.7588	3	0.4064	3	0.4952	3	0.4798	3	0.4425	gi|195639224|gb|ACG39080.1|	216	3e-84	threonine synthase [Zea mays]	sp|Q9S7B5|THRC1_ARATH	190	4e-70	Threonine synthase 1, chloroplastic OS=Arabidopsis thaliana GN=TS1 PE=1 SV=1	AF1316	100	3e-27	COG0498	Threonine synthase	K01733	7e-86	216	sbi:SORBI_09g027430	threonine synthase [EC:4.2.3.1]	-	-	-
Unigene101523_All	229	0	0	1	0.3449	10	4.2023	1	0.4072	1	0.3755	--	--	--	--	--	--	--	--	--	--	--	--	--	--	--	--	--	--	-	-	-
Unigene101524_All	285	0	0	0	0	10	3.3766	2	0.6544	4	1.2068	--	--	--	--	--	--	--	--	--	--	--	--	--	--	--	--	--	--	-	-	-
Unigene101525_All	271	0	0	0	0	8	2.8408	0	0	1	0.3173	gi|226509132|ref|NP_001150022.1|	85.5	8e-26	heat shock factor protein HSF30 [Zea mays] >gi|195636178|gb|ACG37557.1| heat shock factor protein HSF30 [Zea mays]	sp|P41153|HSF8_SOLPE	61.6	1e-09	Heat shock factor protein HSF8 OS=Solanum peruvianum GN=HSF8 PE=2 SV=1	--	--	--	--	--	--	--	--	--	--	-	-	-
Unigene101526_All	319	0	0	1	0.2476	13	3.9217	0	0	6	1.6173	--	--	--	--	--	--	--	--	--	--	--	--	--	--	--	--	--	--	-	-	-
Unigene101527_All	250	0	0	0	0	3	1.1548	0	0	0	0	--	--	--	--	--	--	--	--	--	--	--	--	--	--	--	--	--	--	-	-	-
Unigene101528_All	371	0	0	0	0	13	3.372	0	0	0	0	--	--	--	--	--	--	--	--	--	--	--	--	--	--	--	--	--	--	-	-	-
Unigene101529_All	387	1	0.2286	1	0.2041	5	1.2433	0	0	2	0.4444	--	--	--	--	--	--	--	--	--	--	--	--	--	--	--	--	--	--	-	-	-
Unigene10152_All	337	14	3.6756	9	2.1093	6	1.7133	0	0	2	0.5103	--	--	--	--	--	--	--	--	--	--	--	--	--	--	--	--	--	--	-	-	-
Unigene101530_All	257	0	0	1	0.3073	12	4.4934	11	3.9913	4	1.3383	gi|49523567|emb|CAF18245.1|	83.2	4e-20	STYLOSA protein [Antirrhinum majus]	sp|Q9FUY2|LEUNG_ARATH	61.6	9e-12	Transcriptional corepressor LEUNIG OS=Arabidopsis thaliana GN=LUG PE=1 SV=2	--	--	--	--	--	--	--	--	--	--	-	-	-
Unigene101531_All	429	0	0	0	0	57	12.7862	0	0	0	0	gi|259489836|ref|NP_001159244.1|	68.9	2e-11	hypothetical protein LOC100304333 [Zea mays] >gi|194696424|gb|ACF82296.1| unknown [Zea mays] >gi|195658709|gb|ACG48822.1| hypothetical protein [Zea mays] >gi|223942969|gb|ACN25568.1| unknown [Zea mays]	--	--	--	--	--	--	--	--	--	--	--	--	--	--	-	-	-
Unigene101532_All	565	0	0	8	1.1183	28	4.769	19	3.1359	0	0	--	--	--	--	--	--	--	--	--	--	--	--	--	--	--	--	--	--	-	-	-
Unigene101533_All	547	0	0	0	0	5	0.8796	2	0.341	3	0.4716	--	--	--	--	--	--	--	--	--	--	--	--	--	--	--	--	--	--	-	-	-
Unigene101534_All	457	0	0	18	3.1109	44	9.2653	4	0.8162	5	0.9408	--	--	--	--	--	--	--	--	--	--	--	--	--	--	--	--	--	--	-	-	-
Unigene101535_All	212	2	0.8347	16	5.9609	3	1.3618	0	0	1	0.4056	gi|146386298|gb|ABQ23992.1|	68.6	2e-11	SGT1 [Triticum aestivum]	sp|P24152|EXTN_SORBI	49.3	7e-06	Extensin OS=Sorghum bicolor GN=HRGP PE=3 SV=1	--	--	--	--	--	K12795	4e-19	89.7	sbi:SORBI_03g006570	suppressor of G2 allele of SKP1	-	-	-
Unigene101536_All	411	0	0	0	0	23	5.3853	0	0	0	0	--	--	--	--	--	--	--	--	--	--	--	--	--	--	--	--	--	--	-	-	-
Unigene101537_All	202	1	0.438	0	0	18	8.5752	1	0.4616	8	3.4053	--	--	--	--	--	--	--	--	--	--	--	--	--	--	--	--	--	--	-	-	-
Unigene101538_All	222	5	1.9927	1	0.3558	5	2.1674	1	0.42	2	0.7746	gi|259489860|ref|NP_001159053.1|	71.2	3e-12	solute carrier family 2, facilitated glucose transporter member 8 [Zea mays] >gi|195646390|gb|ACG42663.1| solute carrier family 2, facilitated glucose transporter member 8 [Zea mays]	sp|Q9FRL3|ERDL6_ARATH	50.8	3e-06	Sugar transporter ERD6-like 6 OS=Arabidopsis thaliana GN=At1g75220 PE=1 SV=1	--	--	--	--	--	--	--	--	--	--	-	-	-
Unigene101539_All	360	2	0.4915	7	1.5358	10	2.6731	5	1.2951	3	0.7165	--	--	--	--	--	--	--	--	--	--	--	--	--	--	--	--	--	--	-	-	-
Unigene10153_All	1345	2	0.1316	141	8.2799	2	0.1431	5	0.3467	30	1.9179	gi|115445017|ref|NP_001046288.1|	230	1e-115	Os02g0215500 [Oryza sativa Japonica Group] >gi|113535819|dbj|BAF08202.1| Os02g0215500 [Oryza sativa Japonica Group]	sp|Q9LP24|Y1571_ARATH	154	1e-56	Probable leucine-rich repeat receptor-like protein kinase At1g35710 OS=Arabidopsis thaliana GN=At1g35710 PE=2 SV=1	MA2301_1	52.8	3e-14	COG4886	Leucine-rich repeat (LRR) protein	K13420	3e-52	115	sbi:SORBI_06g028760	LRR receptor-like serine/threonine-protein kinase FLS2 [EC:2.7.11.1]	-	-	-
Unigene101540_All	275	0	0	43	12.3499	10	3.4994	1	0.3391	2	0.6253	gi|115440093|ref|NP_001044326.1|	76.3	1e-13	Os01g0762300 [Oryza sativa Japonica Group] >gi|113533857|dbj|BAF06240.1| Os01g0762300 [Oryza sativa Japonica Group]	--	--	--	--	--	--	--	--	--	--	--	--	--	--	-	-	-
Unigene101541_All	530	3	0.5008	5	0.7451	21	3.813	5	0.8797	1	0.1622	gi|195655459|gb|ACG47197.1|	51.6	1e-06	hypothetical protein [Zea mays]	--	--	--	--	--	--	--	--	--	--	--	--	--	--	-	-	-
Unigene101542_All	252	0	0	0	0	2	0.7638	2	0.7401	1	0.3412	--	--	--	--	--	--	--	--	--	--	--	--	--	--	--	--	--	--	-	-	-
Unigene101543_All	305	0	0	3	0.7769	13	4.1017	0	0	1	0.2819	--	--	--	--	--	--	--	--	--	--	--	--	--	--	--	--	--	--	-	-	-
Unigene101544_All	350	0	0	1	0.2257	3	0.8249	0	0	2	0.4913	--	--	--	--	--	--	--	--	--	--	--	--	--	--	--	--	--	--	-	-	-
Unigene101545_All	238	21	7.8068	486	161.282	8	3.2347	33	12.9297	7	2.529	gi|195640234|gb|ACG39585.1|	134	3e-31	pathogenesis-related protein 1 [Zea mays]	sp|Q05736|PR1_ASPOF	77	3e-14	Pathogenesis-related protein 1 OS=Asparagus officinalis GN=PR1 PE=2 SV=1	--	--	--	--	--	--	--	--	--	--	-	-	-
Unigene101546_All	398	0	0	0	0	62	14.991	0	0	0	0	--	--	--	--	--	--	--	--	--	--	--	--	--	--	--	--	--	--	-	-	-
Unigene101547_All	553	0	0	0	0	113	19.6642	0	0	0	0	--	--	--	--	--	--	--	--	--	--	--	--	--	--	--	--	--	--	-	-	-
Unigene101548_All	516	24	4.1152	0	0	25	4.6624	9	1.6265	10	1.6664	gi|195608202|gb|ACG25931.1|	108	1e-23	S-adenosylmethionine-dependent methyltransferase [Zea mays]	--	--	--	--	--	--	--	--	--	--	--	--	--	--	-	-	-
Unigene101549_All	431	0	0	0	0	32	7.1449	0	0	15	2.9925	gi|226505770|ref|NP_001149246.1|	130	4e-30	LOC100282868 [Zea mays] >gi|195625746|gb|ACG34703.1| acid phosphatase [Zea mays]	--	--	--	--	--	--	--	--	--	--	--	--	--	--	-	-	-
Unigene10154_All	361	9	2.2058	14	3.063	0	0	3	0.7749	0	0	gi|224827814|gb|ACN65892.1|	150	4e-36	Os010g22490-like protein [Oryza sativa Japonica Group] >gi|224827820|gb|ACN65895.1| Os010g22490-like protein [Oryza sativa] >gi|224827826|gb|ACN65898.1| Os010g22490-like protein [Oryza sativa] >gi|224827828|gb|ACN65899.1| Os010g22490-like protein [Oryza sativa]	sp|Q9LMP6|DRL3_ARATH	70.1	4e-12	Probable disease resistance protein At1g15890 OS=Arabidopsis thaliana GN=At1g15890 PE=2 SV=1	--	--	--	--	--	K13457	3e-13	70.5	sbi:SORBI_10g028720	disease resistance protein RPM1	-	-	-
Unigene101550_All	296	0	0	0	0	10	3.2511	1	0.315	1	0.2905	--	--	--	--	--	--	--	--	--	--	--	--	--	--	--	--	--	--	-	-	-
Unigene101551_All	268	3	0.9904	7	2.063	18	6.4634	2	0.6959	0	0	gi|195652545|gb|ACG45740.1|	90.5	5e-18	membrane protein [Zea mays]	--	--	--	--	--	--	--	--	--	--	--	--	--	--	-	-	-
Unigene101552_All	230	0	0	0	0	4	1.6736	0	0	0	0	--	--	--	--	--	--	--	--	--	--	--	--	--	--	--	--	--	--	-	-	-
Unigene101553_All	262	6	2.0262	1	0.3015	37	13.5901	1	0.3559	4	1.3127	gi|224589671|gb|ACN59367.1|	98.6	2e-20	leucine-rich repeat receptor-like protein kinase [Arabidopsis thaliana]	sp|Q8LFN2|Y3037_ARATH	68.2	2e-11	Probable inactive leucine-rich repeat receptor-like protein kinase At3g03770 OS=Arabidopsis thaliana GN=At3g03770 PE=2 SV=1	--	--	--	--	--	K00924	6e-09	55.8	osa:4333525	[EC:2.7.1.-]	-	-	-
Unigene101554_All	402	0	0	0	0	11	2.6332	0	0	0	0	gi|115457202|ref|NP_001052201.1|	160	7e-61	Os04g0191000 [Oryza sativa Japonica Group] >gi|38346036|emb|CAE01900.2| OSJNBa0059D20.8 [Oryza sativa (japonica cultivar-group)] >gi|113563772|dbj|BAF14115.1| Os04g0191000 [Oryza sativa Japonica Group]	sp|Q7LHG5|YI31B_YEAST	54.3	2e-10	Transposon Ty3-I Gag-Pol polyprotein OS=Saccharomyces cerevisiae GN=TY3B-I PE=3 SV=2	YIL082w-a_2	54.3	4e-11	COG2801	Transposase and inactivated derivatives	--	--	--	--	--	-	-	-
Unigene101555_All	269	9	2.9602	7	2.0553	17	6.0816	0	0	1	0.3196	--	--	--	--	--	--	--	--	--	--	--	--	--	--	--	--	--	--	-	-	-
Unigene101556_All	282	27	8.4712	23	6.4418	43	14.6738	4	1.3227	23	7.013	--	--	--	--	--	--	--	--	--	--	--	--	--	--	--	--	--	--	-	-	-
Unigene101557_All	319	0	0	0	0	34	10.2568	0	0	0	0	--	--	--	--	--	--	--	--	--	--	--	--	--	--	--	--	--	--	-	-	-
Unigene101558_All	293	0	0	0	0	14	4.5981	0	0	0	0	gi|47834391|gb|AAT38893.1|	144	2e-34	beta-amyrin synthase [Avena clauda]	sp|P38605|CAS1_ARATH	109	5e-24	Cycloartenol synthase OS=Arabidopsis thaliana GN=CAS1 PE=1 SV=2	SPAC4G9.21c	67	8e-12	COG1657	Squalene cyclase	K01852	9e-29	121	sbi:SORBI_04g003200	lanosterol synthase [EC:5.4.99.7]	-	-	-
Unigene101559_All	358	0	0	2	0.4412	25	6.7202	7	1.8233	0	0	--	--	--	--	--	--	--	--	--	--	--	--	--	--	--	--	--	--	-	-	-
Unigene10155_All	402	3	0.6603	9	1.7682	9	2.1545	5	1.1598	1	0.2139	--	--	--	--	--	--	--	--	--	--	--	--	--	--	--	--	--	--	-	-	-
Unigene101560_All	242	8	2.9248	0	0	48	19.0875	2	0.7707	6	2.1319	gi|297599654|ref|NP_001047520.2|	149	1e-35	Os02g0635700 [Oryza sativa Japonica Group] >gi|255671118|dbj|BAF09434.2| Os02g0635700 [Oryza sativa Japonica Group]	sp|Q56P03|EAPP_HUMAN	55.1	1e-07	E2F-associated phosphoprotein OS=Homo sapiens GN=EAPP PE=1 SV=4	--	--	--	--	--	--	--	--	--	--	-	-	-
Unigene101561_All	359	0	0	14	3.0801	9	2.4125	3	0.7793	2	0.479	--	--	--	--	--	--	--	--	--	--	--	--	--	--	--	--	--	--	-	-	-
Unigene101562_All	252	1	0.3511	2	0.6268	8	3.055	11	4.0705	3	1.0236	gi|302828408|ref|XP_002945771.1|	57	7e-08	pathogenesis-related protein 1-like protein [Volvox carteri f. nagariensis] >gi|300268586|gb|EFJ52766.1| pathogenesis-related protein 1-like protein [Volvox carteri f. nagariensis]	sp|Q91YD9|WASL_MOUSE	59.3	7e-09	Neural Wiskott-Aldrich syndrome protein OS=Mus musculus GN=Wasl PE=1 SV=1	Rv1078	48.9	2e-06	COG1714	Predicted membrane protein/domain	K11086	7e-08	52.4	ath:AT4G20440	small nuclear ribonucleoprotein B and B'	-	-	-
Unigene101563_All	261	0	0	2	0.6052	54	19.9102	0	0	0	0	--	--	--	--	--	--	--	--	--	--	--	--	--	--	--	--	--	--	-	-	-
Unigene101564_All	240	0	0	1	0.3291	3	1.2029	1	0.3885	1	0.3583	gi|115461406|ref|NP_001054303.1|	102	2e-21	Os04g0683600 [Oryza sativa Japonica Group] >gi|113565874|dbj|BAF16217.1| Os04g0683600 [Oryza sativa Japonica Group]	--	--	--	--	--	--	--	--	--	--	--	--	--	--	-	-	-
Unigene101565_All	624	7	0.9925	0	0	34	5.2434	3	0.4483	6	0.8268	--	--	--	--	--	--	--	--	--	--	--	--	--	--	--	--	--	--	-	-	-
Unigene101566_All	252	8	2.8088	14	4.3879	19	7.2556	7	2.5903	21	7.1654	--	--	--	--	--	--	--	--	--	--	--	--	--	--	--	--	--	--	-	-	-
Unigene101567_All	204	0	0	0	0	14	6.6042	3	1.3713	0	0	--	--	--	--	--	--	--	--	--	--	--	--	--	--	--	--	--	--	-	-	-
Unigene101568_All	311	0	0	0	0	14	4.332	0	0	0	0	--	--	--	--	--	--	--	--	--	--	--	--	--	--	--	--	--	--	-	-	-
Unigene101569_All	224	0	0	0	0	74	31.7911	14	5.8282	0	0	--	--	--	--	--	--	--	--	--	--	--	--	--	--	--	--	--	--	-	-	-
Unigene10156_All	275	0	0	5	1.436	7	2.4496	5	1.6955	2	0.6253	gi|115482822|ref|NP_001065004.1|	135	1e-31	Os10g0504600 [Oryza sativa Japonica Group] >gi|110289363|gb|AAP54507.2| Chorion family 2 protein, expressed [Oryza sativa (japonica cultivar-group)] >gi|113639613|dbj|BAF26918.1| Os10g0504600 [Oryza sativa Japonica Group]	--	--	--	--	--	--	--	--	--	--	--	--	--	--	-	-	-
Unigene101570_All	352	0	0	0	0	9	2.4605	0	0	0	0	--	--	--	--	--	--	--	--	--	--	--	--	--	--	--	--	--	--	-	-	-
Unigene101571_All	235	18	6.7769	20	6.7218	28	11.466	4	1.5872	21	7.6838	gi|226505170|ref|NP_001140417.1|	82.4	1e-15	hypothetical protein LOC100272473 [Zea mays] >gi|194699408|gb|ACF83788.1| unknown [Zea mays]	--	--	--	--	--	--	--	--	--	K01265	6e-17	82.4	zma:100272473	methionyl aminopeptidase [EC:3.4.11.18]	-	-	-
Unigene101572_All	315	11	3.0897	11	2.7581	29	8.8595	40	11.8413	34	9.2809	--	--	--	--	--	--	--	--	--	--	--	--	--	--	--	--	--	--	-	-	-
Unigene101573_All	333	4	1.0628	4	0.9487	37	10.6925	8	2.2402	13	3.3568	--	--	--	--	--	--	--	--	--	--	--	--	--	--	--	--	--	--	-	-	-
Unigene101574_All	227	0	0	0	0	1	0.4239	0	0	0	0	--	--	--	--	--	--	--	--	--	--	--	--	--	--	--	--	--	--	-	-	-
Unigene101575_All	206	7	3.0065	8	3.0672	17	7.9415	11	4.9794	5	2.087	--	--	--	--	--	--	--	--	--	--	--	--	--	--	--	--	--	--	-	-	-
Unigene101576_All	215	1	0.4115	6	2.2041	13	5.8187	2	0.8674	2	0.7999	gi|226506906|ref|NP_001151928.1|	57.4	5e-08	calmodulin binding protein [Zea mays] >gi|195651155|gb|ACG45045.1| calmodulin binding protein [Zea mays]	--	--	--	--	--	--	--	--	--	--	--	--	--	--	-	-	-
Unigene101577_All	212	0	0	7	2.6079	11	4.9932	0	0	0	0	--	--	--	--	--	--	--	--	--	--	--	--	--	--	--	--	--	--	-	-	-
Unigene101578_All	265	7	2.3371	4	1.1922	17	6.1734	36	12.668	31	10.0586	--	--	--	--	--	--	--	--	--	--	--	--	--	--	--	--	--	--	-	-	-
Unigene101579_All	332	0	0	1	0.2379	14	4.058	2	0.5617	3	0.777	--	--	--	--	--	--	--	--	--	--	--	--	--	--	--	--	--	--	-	-	-
Unigene10157_All	495	0	0	1	0.1596	5	0.972	87	16.3895	23	3.9953	gi|115455153|ref|NP_001051177.1|	112	2e-24	Os03g0734100 [Oryza sativa Japonica Group] >gi|50582727|gb|AAT78797.1| expressed protein [Oryza sativa Japonica Group] >gi|108710928|gb|ABF98723.1| expressed protein [Oryza sativa (japonica cultivar-group)] >gi|113549648|dbj|BAF13091.1| Os03g0734100 [Oryza sativa Japonica Group]	--	--	--	--	--	--	--	--	--	--	--	--	--	--	-	-	-
Unigene101580_All	288	0	0	31	8.5015	27	9.0218	1	0.3238	1	0.2986	--	--	--	--	--	--	--	--	--	--	--	--	--	--	--	--	--	--	-	-	-
Unigene101581_All	592	1	0.1495	4	0.5337	48	7.8026	2	0.315	0	0	--	--	--	--	--	--	--	--	--	--	--	--	--	--	--	--	--	--	-	-	-
Unigene101582_All	207	0	0	0	0	3	1.3947	0	0	0	0	gi|226504536|ref|NP_001151612.1|	109	1e-23	40S ribosomal protein S18 [Zea mays] >gi|195605976|gb|ACG24818.1| 40S ribosomal protein S18 [Zea mays] >gi|195618188|gb|ACG30924.1| 40S ribosomal protein S18 [Zea mays] >gi|195620216|gb|ACG31938.1| 40S ribosomal protein S18 [Zea mays] >gi|195648096|gb|ACG43516.1| 40S ribosomal protein S18 [Zea mays]	sp|O94754|RS18_SCHPO	113	3e-25	40S ribosomal protein S18 OS=Schizosaccharomyces pombe GN=rps18a PE=1 SV=1	SPCC1259.01c	113	7e-26	COG0099	Ribosomal protein S13	K02964	5e-25	109	zma:100285246	small subunit ribosomal protein S18e	-	-	-
Unigene101583_All	211	15	6.2898	0	0	10	4.5608	3	1.3258	10	4.0751	--	--	--	--	--	--	--	--	--	--	--	--	--	--	--	--	--	--	-	-	-
Unigene101584_All	300	0	0	0	0	8	2.5662	7	2.1758	0	0	--	--	--	--	--	--	--	--	--	--	--	--	--	--	--	--	--	--	-	-	-
Unigene101585_All	251	12	4.23	4	1.2587	3	1.1502	1	0.3715	3	1.0277	gi|115469276|ref|NP_001058237.1|	66.2	1e-10	Os06g0653000 [Oryza sativa Japonica Group] >gi|113596277|dbj|BAF20151.1| Os06g0653000 [Oryza sativa Japonica Group]	--	--	--	--	--	--	--	--	--	--	--	--	--	--	-	-	-
Unigene101586_All	253	0	0	0	0	2	0.7607	1	0.3686	1	0.3399	--	--	--	--	--	--	--	--	--	--	--	--	--	--	--	--	--	--	-	-	-
Unigene101587_All	314	0	0	1	0.2515	3	0.9194	0	0	0	0	--	--	--	--	--	--	--	--	--	--	--	--	--	--	--	--	--	--	-	-	-
Unigene101588_All	214	8	3.3075	0	0	8	3.5975	7	3.0502	3	1.2054	--	--	--	--	--	--	--	--	--	--	--	--	--	--	--	--	--	--	-	-	-
Unigene101589_All	252	0	0	0	0	3	1.1456	0	0	0	0	gi|90018765|gb|ABD84048.1|	63.5	5e-11	bacterial blight resistance protein xa26 [Oryza sativa Indica Group]	--	--	--	--	--	--	--	--	--	--	--	--	--	--	-	-	-
Unigene10158_All	593	0	0	15	1.9978	39	6.329	2	0.3145	4	0.58	--	--	--	--	--	--	--	--	--	--	--	--	--	--	--	--	--	--	-	-	-
Unigene101590_All	208	0	0	0	0	24	11.1038	0	0	0	0	--	--	--	--	--	--	--	--	--	--	--	--	--	--	--	--	--	--	-	-	-
Unigene101591_All	248	0	0	0	0	0	0	0	0	0	0	gi|77552550|gb|ABA95347.1|	55.1	1e-08	PAS domain containing protein, expressed [Oryza sativa (japonica cultivar-group)] >gi|77552551|gb|ABA95348.1| PAS domain containing protein, expressed [Oryza sativa (japonica cultivar-group)]	--	--	--	--	--	--	--	--	--	--	--	--	--	--	-	-	-
Unigene101592_All	256	0	0	0	0	1	0.3759	0	0	0	0	gi|115471399|ref|NP_001059298.1|	69.3	1e-11	Os07g0250900 [Oryza sativa Japonica Group] >gi|113610834|dbj|BAF21212.1| Os07g0250900 [Oryza sativa Japonica Group]	--	--	--	--	--	--	--	--	--	--	--	--	--	--	-	-	-
Unigene101593_All	434	0	0	1	0.182	27	5.9868	0	0	0	0	--	--	--	--	--	--	--	--	--	--	--	--	--	--	--	--	--	--	-	-	-
Unigene101594_All	322	0	0	1	0.2453	5	1.4943	0	0	0	0	gi|297606682|ref|NP_001058833.2|	75.5	2e-13	Os07g0132100 [Oryza sativa Japonica Group] >gi|255677489|dbj|BAF20747.2| Os07g0132100 [Oryza sativa Japonica Group]	--	--	--	--	--	--	--	--	--	--	--	--	--	--	-	-	-
Unigene101595_All	300	6	1.7695	9	2.3694	16	5.1324	11	3.4192	7	2.0063	gi|242047462|ref|XP_002461477.1|	55.1	3e-07	hypothetical protein SORBIDRAFT_02g003260 [Sorghum bicolor] >gi|241924854|gb|EER97998.1| hypothetical protein SORBIDRAFT_02g003260 [Sorghum bicolor]	--	--	--	--	--	--	--	--	--	--	--	--	--	--	-	-	-
Unigene101596_All	305	0	0	0	0	3	0.9466	0	0	0	0	--	--	--	--	--	--	--	--	--	--	--	--	--	--	--	--	--	--	-	-	-
Unigene101597_All	363	0	0	0	0	8	2.1208	2	0.5138	3	0.7106	gi|226493261|ref|NP_001151991.1|	147	4e-35	LOC100285628 [Zea mays] >gi|195651649|gb|ACG45292.1| splicing factor, arginine/serine-rich 4 [Zea mays]	sp|Q8WXF0|SRS12_HUMAN	60.1	4e-09	Serine/arginine-rich splicing factor 12 OS=Homo sapiens GN=SRSF12 PE=1 SV=1	--	--	--	--	--	K03248	3e-06	47	cme:CMH159C	translation initiation factor eIF-3 subunit 4	-	-	-
Unigene101598_All	215	0	0	0	0	7	3.1332	0	0	0	0	gi|242056297|ref|XP_002457294.1|	53.1	9e-07	hypothetical protein SORBIDRAFT_03g005070 [Sorghum bicolor] >gi|241929269|gb|EES02414.1| hypothetical protein SORBIDRAFT_03g005070 [Sorghum bicolor]	--	--	--	--	--	--	--	--	--	--	--	--	--	--	-	-	-
Unigene101599_All	231	2	0.766	8	2.7353	32	13.3309	7	2.8258	11	4.0945	--	--	--	--	--	--	--	--	--	--	--	--	--	--	--	--	--	--	-	-	-
Unigene10159_All	510	1	0.1735	1	0.1549	38	7.1703	28	5.1196	0	0	--	--	--	--	--	--	--	--	--	--	--	--	--	--	--	--	--	--	-	-	-
Unigene1015_All	237	2	0.7466	3	0.9998	4	1.6242	3	1.1804	1	0.3628	gi|115473355|ref|NP_001060276.1|	137	4e-32	Os07g0616500 [Oryza sativa Japonica Group] >gi|113611812|dbj|BAF22190.1| Os07g0616500 [Oryza sativa Japonica Group]	sp|Q9LRR9|GOX2_ARATH	119	4e-27	Probable peroxisomal (S)-2-hydroxy-acid oxidase 2 OS=Arabidopsis thaliana GN=At3g14420 PE=1 SV=1	all0170	105	3e-23	COG1304	L-lactate dehydrogenase (FMN-dependent) and related alpha-hydroxy acid dehydrogenases	K11517	6e-28	119	sbi:SORBI_01g005960	(S)-2-hydroxy-acid oxidase [EC:1.1.3.15]	-	-	-
Unigene101600_All	694	4	0.51	6	0.6828	41	5.6852	4	0.5375	11	1.3629	gi|115482440|ref|NP_001064813.1|	154	2e-58	Os10g0468500 [Oryza sativa Japonica Group] >gi|78708798|gb|ABB47773.1| Leucine Rich Repeat family protein, expressed [Oryza sativa (japonica cultivar-group)] >gi|113639422|dbj|BAF26727.1| Os10g0468500 [Oryza sativa Japonica Group]	sp|Q9LP24|Y1571_ARATH	83.6	2e-25	Probable leucine-rich repeat receptor-like protein kinase At1g35710 OS=Arabidopsis thaliana GN=At1g35710 PE=2 SV=1	--	--	--	--	--	K13415	2e-19	65.9	sbi:SORBI_03g012040	protein brassinosteroid insensitive 1 [EC:2.7.10.1 2.7.11.1]	-	-	-
Unigene101601_All	288	1	0.3072	1	0.2742	15	5.0121	0	0	4	1.1942	--	--	--	--	--	--	--	--	--	--	--	--	--	--	--	--	--	--	-	-	-
Unigene101602_All	215	0	0	0	0	21	9.3995	3	1.3012	14	5.599	--	--	--	--	--	--	--	--	--	--	--	--	--	--	--	--	--	--	-	-	-
Unigene101603_All	255	0	0	0	0	1	0.3774	0	0	0	0	--	--	--	--	--	--	--	--	--	--	--	--	--	--	--	--	--	--	-	-	-
Unigene101604_All	243	0	0	2	0.6501	5	1.9801	1	0.3837	0	0	--	--	--	--	--	--	--	--	--	--	--	--	--	--	--	--	--	--	-	-	-
Unigene101605_All	338	0	0	0	0	19	5.4095	1	0.2759	0	0	gi|172046705|sp|Q84ZL0.2|FH5_ORYSJ	57.4	5e-08	RecName: Full=Formin-like protein 5; AltName: Full=OsFH5	sp|Q84ZL0|FH5_ORYSJ	57.4	3e-08	Formin-like protein 5 OS=Oryza sativa subsp. japonica GN=FH5 PE=2 SV=2	--	--	--	--	--	--	--	--	--	--	-	-	-
Unigene101606_All	308	0	0	1	0.2564	3	0.9373	3	0.9083	1	0.2792	gi|242080731|ref|XP_002445134.1|	59.3	7e-19	hypothetical protein SORBIDRAFT_07g004640 [Sorghum bicolor] >gi|241941484|gb|EES14629.1| hypothetical protein SORBIDRAFT_07g004640 [Sorghum bicolor]	--	--	--	--	--	--	--	--	--	--	--	--	--	--	-	-	-
Unigene101607_All	238	0	0	1	0.3319	6	2.426	0	0	0	0	--	--	--	--	--	--	--	--	--	--	--	--	--	--	--	--	--	--	-	-	-
Unigene101608_All	281	0	0	1	0.2811	38	13.0137	1	0.3319	0	0	gi|242093814|ref|XP_002437397.1|	55.1	2e-07	hypothetical protein SORBIDRAFT_10g026190 [Sorghum bicolor] >gi|241915620|gb|EER88764.1| hypothetical protein SORBIDRAFT_10g026190 [Sorghum bicolor]	--	--	--	--	--	--	--	--	--	K09833	1e-08	55.1	sbi:SORBI_10g026190	homogenitisate phytyltransferase	-	-	-
Unigene101609_All	228	0	0	0	0	16	6.7532	0	0	2	0.7543	--	--	--	--	--	--	--	--	--	--	--	--	--	--	--	--	--	--	-	-	-
Unigene10160_All	400	5	1.106	16	3.1593	0	0	0	0	15	3.2244	--	--	--	--	--	--	--	--	--	--	--	--	--	--	--	--	--	--	-	-	-
Unigene101610_All	216	0	0	0	0	18	8.0194	29	12.5197	2	0.7962	--	--	--	--	--	--	--	--	--	--	--	--	--	--	--	--	--	--	-	-	-
Unigene101611_All	224	0	0	0	0	4	1.7184	0	0	0	0	gi|242092732|ref|XP_002436856.1|	53.5	7e-07	hypothetical protein SORBIDRAFT_10g010013 [Sorghum bicolor] >gi|241915079|gb|EER88223.1| hypothetical protein SORBIDRAFT_10g010013 [Sorghum bicolor]	--	--	--	--	--	--	--	--	--	--	--	--	--	--	-	-	-
Unigene101612_All	279	0	0	0	0	7	2.4144	0	0	0	0	--	--	--	--	--	--	--	--	--	--	--	--	--	--	--	--	--	--	-	-	-
Unigene101613_All	252	0	0	0	0	3	1.1456	0	0	0	0	gi|115459790|ref|NP_001053495.1|	77.4	5e-14	Os04g0551200 [Oryza sativa Japonica Group] >gi|38345463|emb|CAE01681.2| OSJNBa0010H02.1 [Oryza sativa (japonica cultivar-group)] >gi|113565066|dbj|BAF15409.1| Os04g0551200 [Oryza sativa Japonica Group]	sp|P93819|MDHC1_ARATH	73.9	3e-13	Malate dehydrogenase, cytoplasmic 1 OS=Arabidopsis thaliana GN=At1g04410 PE=1 SV=2	--	--	--	--	--	K00025	1e-17	84.7	sbi:SORBI_06g024610	malate dehydrogenase [EC:1.1.1.37]	-	-	-
Unigene101614_All	250	0	0	0	0	7	2.6945	0	0	0	0	gi|242060598|ref|XP_002451588.1|	77	6e-14	hypothetical protein SORBIDRAFT_04g004312 [Sorghum bicolor] >gi|241931419|gb|EES04564.1| hypothetical protein SORBIDRAFT_04g004312 [Sorghum bicolor]	--	--	--	--	--	--	--	--	--	--	--	--	--	--	-	-	-
Unigene101615_All	246	0	0	0	0	2	0.7824	0	0	7	2.4467	--	--	--	--	--	--	--	--	--	--	--	--	--	--	--	--	--	--	-	-	-
Unigene101616_All	557	2	0.3177	0	0	72	12.4394	6	1.0045	0	0	--	--	--	--	--	--	--	--	--	--	--	--	--	--	--	--	--	--	-	-	-
Unigene101617_All	267	0	0	0	0	2	0.7208	0	0	0	0	--	--	--	--	--	--	--	--	--	--	--	--	--	--	--	--	--	--	-	-	-
Unigene101618_All	262	0	0	0	0	2	0.7346	0	0	0	0	--	--	--	--	--	--	--	--	--	--	--	--	--	K12826	2e-06	47.4	zma:100272589	splicing factor 3A subunit 2	-	-	-
Unigene101619_All	398	0	0	0	0	13	3.1433	1	0.2343	0	0	gi|242090009|ref|XP_002440837.1|	92	2e-18	hypothetical protein SORBIDRAFT_09g008040 [Sorghum bicolor] >gi|241946122|gb|EES19267.1| hypothetical protein SORBIDRAFT_09g008040 [Sorghum bicolor]	--	--	--	--	--	--	--	--	--	--	--	--	--	--	-	-	-
Unigene10161_All	307	12	3.4584	26	6.689	28	8.7769	21	6.3787	18	5.0415	gi|115461374|ref|NP_001054287.1|	61.6	3e-09	Os04g0680700 [Oryza sativa Japonica Group] >gi|113565858|dbj|BAF16201.1| Os04g0680700 [Oryza sativa Japonica Group]	--	--	--	--	--	--	--	--	--	K07456	1e-18	87.8	sbi:SORBI_06g033170	DNA mismatch repair protein MutS2	-	-	-
Unigene101620_All	251	0	0	0	0	1	0.3834	0	0	0	0	--	--	--	--	--	--	--	--	--	--	--	--	--	--	--	--	--	--	-	-	-
Unigene101621_All	255	0	0	0	0	6	2.2643	0	0	0	0	--	--	--	--	--	--	--	--	--	--	--	--	--	--	--	--	--	--	-	-	-
Unigene101622_All	281	0	0	0	0	17	5.8219	1	0.3319	12	3.672	--	--	--	--	--	--	--	--	--	--	--	--	--	--	--	--	--	--	-	-	-
Unigene101623_All	431	2	0.4106	1	0.1833	29	6.475	0	0	3	0.5985	--	--	--	--	--	--	--	--	--	--	--	--	--	--	--	--	--	--	-	-	-
Unigene101624_All	508	0	0	0	0	52	9.8506	0	0	0	0	--	--	--	--	--	--	--	--	--	--	--	--	--	--	--	--	--	--	-	-	-
Unigene101625_All	335	2	0.5282	2	0.4715	16	4.5962	0	0	2	0.5133	--	--	--	--	--	--	--	--	--	--	--	--	--	--	--	--	--	--	-	-	-
Unigene101626_All	223	6	2.3805	6	2.1251	9	3.8838	3	1.2545	2	0.7712	--	--	--	--	--	--	--	--	--	--	--	--	--	--	--	--	--	--	-	-	-
Unigene101627_All	251	5	1.7625	10	3.1467	16	6.1343	0	0	3	1.0277	gi|115468498|ref|NP_001057848.1|	74.3	4e-13	Os06g0554600 [Oryza sativa Japonica Group] >gi|113595888|dbj|BAF19762.1| Os06g0554600 [Oryza sativa Japonica Group]	--	--	--	--	--	--	--	--	--	--	--	--	--	--	-	-	-
Unigene101628_All	361	10	2.4509	4	0.8751	31	8.2637	109	28.1559	95	22.6276	--	--	--	--	--	--	--	--	--	--	--	--	--	--	--	--	--	--	-	-	-
Unigene101629_All	318	1	0.2782	5	1.2418	26	7.8681	1	0.2932	0	0	--	--	--	--	--	--	--	--	--	--	--	--	--	--	--	--	--	--	-	-	-
Unigene10162_All	305	0	0	0	0	7	2.2086	29	8.8664	11	3.1011	gi|195606874|gb|ACG25267.1|	70.9	4e-12	F-box domain containing protein [Zea mays]	--	--	--	--	--	--	--	--	--	--	--	--	--	--	-	-	-
Unigene101630_All	229	0	0	0	0	5	2.1011	0	0	0	0	--	--	--	--	--	--	--	--	--	--	--	--	--	--	--	--	--	--	-	-	-
Unigene101631_All	319	0	0	1	0.2476	1	0.3017	0	0	1	0.2695	gi|115278526|ref|YP_762326.1|	100	9e-44	ATPase subunit 1 [Sorghum bicolor] >gi|114309647|gb|ABI60864.1| ATPase subunit 1 [Sorghum bicolor]	sp|P12862|ATPAM_WHEAT	100	5e-44	ATP synthase subunit alpha, mitochondrial OS=Triticum aestivum GN=ATPA PE=3 SV=1	CC3449	82	1e-31	COG0056	F0F1-type ATP synthase, alpha subunit	K02132	3e-40	94.4	ath:AT2G07698	F-type H+-transporting ATPase subunit alpha [EC:3.6.3.14]	-	-	-
Unigene101632_All	244	0	0	1	0.3237	8	3.1552	4	1.5287	0	0	--	--	--	--	--	--	--	--	--	--	--	--	--	--	--	--	--	--	-	-	-
Unigene101633_All	334	0	0	0	0	12	3.4575	0	0	0	0	--	--	--	--	--	--	--	--	--	--	--	--	--	--	--	--	--	--	-	-	-
Unigene101634_All	683	7	0.9068	87	10.0606	22	3.0997	5	0.6827	5	0.6295	gi|297596071|ref|NP_001041969.2|	163	5e-40	Os01g0138300 [Oryza sativa Japonica Group] >gi|255672856|dbj|BAF03883.2| Os01g0138300 [Oryza sativa Japonica Group]	sp|Q9FID5|Y5393_ARATH	81.3	5e-15	Probable receptor-like protein kinase At5g39030 OS=Arabidopsis thaliana GN=At5g39030 PE=2 SV=1	--	--	--	--	--	--	--	--	--	--	-	-	-
Unigene101635_All	265	8	2.671	0	0	23	8.3523	0	0	0	0	--	--	--	--	--	--	--	--	--	--	--	--	--	--	--	--	--	--	-	-	-
Unigene101636_All	512	17	2.9377	15	2.3139	5	0.9398	9	1.6392	7	1.1756	--	--	--	--	--	--	--	--	--	--	--	--	--	--	--	--	--	--	-	-	-
Unigene101637_All	215	1	0.4115	0	0	2	0.8952	0	0	0	0	gi|226500936|ref|NP_001149992.1|	54.7	5e-15	dehydration-responsive element-binding protein 1C [Zea mays] >gi|195635911|gb|ACG37424.1| dehydration-responsive element-binding protein 1C [Zea mays]	sp|Q8LBQ7|ERF34_ARATH	45.4	9e-06	Ethylene-responsive transcription factor ERF034 OS=Arabidopsis thaliana GN=ERF034 PE=2 SV=2	--	--	--	--	--	--	--	--	--	--	-	-	-
Unigene101638_All	299	48	14.2036	87	22.9813	64	20.5983	55	17.1531	44	12.6533	gi|115474265|ref|NP_001060731.1|	104	3e-22	Os07g0693600 [Oryza sativa Japonica Group] >gi|113612267|dbj|BAF22645.1| Os07g0693600 [Oryza sativa Japonica Group]	--	--	--	--	--	--	--	--	--	--	--	--	--	--	-	-	-
Unigene101639_All	513	0	0	4	0.6158	16	3.0014	0	0	3	0.5028	gi|115442207|ref|NP_001045383.1|	149	3e-42	Os01g0946300 [Oryza sativa Japonica Group] >gi|113534914|dbj|BAF07297.1| Os01g0946300 [Oryza sativa Japonica Group]	sp|Q9FZI8|LCAT1_ARATH	81.3	3e-21	Lecithin-cholesterol acyltransferase-like 1 OS=Arabidopsis thaliana GN=LCAT1 PE=2 SV=1	--	--	--	--	--	K13171	9e-06	46.6	ath:AT2G29210	serine/arginine repetitive matrix protein 1	-	-	-
Unigene10163_All	269	11	3.618	12	3.5233	2	0.7155	1	0.3467	21	6.7126	--	--	--	--	--	--	--	--	--	--	--	--	--	--	--	--	--	--	-	-	-
Unigene101640_All	333	5	1.3285	4	0.9487	7	2.0229	10	2.8003	0	0	gi|18404516|ref|NP_565869.1|	92.8	1e-37	fringe-related protein [Arabidopsis thaliana]	--	--	--	--	--	--	--	--	--	--	--	--	--	--	-	-	-
Unigene101641_All	253	0	0	0	0	5	1.9018	0	0	0	0	gi|244536906|emb|CAT00523.1|	49.3	9e-08	ag15 protein [Thinopyrum ponticum]	--	--	--	--	--	--	--	--	--	--	--	--	--	--	-	-	-
Unigene101642_All	328	2	0.5395	6	1.4448	34	9.9753	0	0	12	3.1458	--	--	--	--	--	--	--	--	--	--	--	--	--	--	--	--	--	--	-	-	-
Unigene101643_All	258	1	0.3429	1	0.3061	3	1.119	2	0.7229	1	0.3333	--	--	--	--	--	--	--	--	--	--	--	--	--	--	--	--	--	--	-	-	-
Unigene101644_All	492	0	0	2	0.3211	29	5.6722	0	0	8	1.3981	--	--	--	--	--	--	--	--	--	--	--	--	--	--	--	--	--	--	-	-	-
Unigene101645_All	374	10	2.3657	4	0.8447	39	10.035	5	1.2467	15	3.4486	--	--	--	--	--	--	--	--	--	--	--	--	--	--	--	--	--	--	-	-	-
Unigene101646_All	217	22	8.97	9	3.2757	40	17.7387	11	4.727	53	21.0009	--	--	--	--	--	--	--	--	--	--	--	--	--	--	--	--	--	--	-	-	-
Unigene101647_All	393	0	0	0	0	29	7.1011	0	0	0	0	gi|297607355|ref|NP_001059838.2|	68.9	8e-16	Os07g0528900 [Oryza sativa Japonica Group] >gi|255677835|dbj|BAF21752.2| Os07g0528900 [Oryza sativa Japonica Group]	sp|Q8VZU2|SY132_ARATH	63.5	4e-10	Syntaxin-132 OS=Arabidopsis thaliana GN=SYP132 PE=1 SV=1	--	--	--	--	--	K08486	2e-16	73.6	vvi:100251625	syntaxin 1B/2/3	-	-	-
Unigene101648_All	256	1	0.3456	2	0.617	5	1.8795	5	1.8213	3	1.0076	gi|226494323|ref|NP_001147856.1|	141	3e-33	LOC100281466 [Zea mays] >gi|195614156|gb|ACG28908.1| EMB2756 [Zea mays]	--	--	--	--	--	--	--	--	--	--	--	--	--	--	-	-	-
Unigene101649_All	328	0	0	0	0	6	1.7604	0	0	9	2.3593	gi|115475906|ref|NP_001061549.1|	87.4	3e-33	Os08g0326300 [Oryza sativa Japonica Group] >gi|113623518|dbj|BAF23463.1| Os08g0326300 [Oryza sativa Japonica Group]	--	--	--	--	--	--	--	--	--	--	--	--	--	--	-	-	-
Unigene10164_All	475	58	10.8035	9	1.4965	0	0	0	0	18	3.2584	gi|297596199|ref|NP_001042171.2|	60.5	8e-09	Os01g0175300 [Oryza sativa Japonica Group] >gi|255672925|dbj|BAF04085.2| Os01g0175300 [Oryza sativa Japonica Group]	--	--	--	--	--	--	--	--	--	--	--	--	--	--	-	-	-
Unigene101650_All	279	5	1.5856	0	0	10	3.4492	0	0	0	0	--	--	--	--	--	--	--	--	--	--	--	--	--	--	--	--	--	--	-	-	-
Unigene101651_All	255	0	0	9	2.7876	4	1.5095	0	0	2	0.6744	--	--	--	--	--	--	--	--	--	--	--	--	--	--	--	--	--	--	-	-	-
Unigene101652_All	277	0	0	0	0	0	0	0	0	0	0	gi|226495267|ref|NP_001148690.1|	67.8	4e-11	serine/threonine-protein phosphatase PP1 [Zea mays] >gi|195621440|gb|ACG32550.1| serine/threonine-protein phosphatase PP1 [Zea mays]	--	--	--	--	--	--	--	--	--	--	--	--	--	--	-	-	-
Unigene101653_All	222	0	0	0	0	39	16.9057	0	0	0	0	--	--	--	--	--	--	--	--	--	--	--	--	--	--	--	--	--	--	-	-	-
Unigene101654_All	273	0	0	0	0	2	0.705	0	0	0	0	--	--	--	--	--	--	--	--	--	--	--	--	--	--	--	--	--	--	-	-	-
Unigene101655_All	255	0	0	0	0	32	12.0762	0	0	0	0	--	--	--	--	--	--	--	--	--	--	--	--	--	--	--	--	--	--	-	-	-
Unigene101656_All	224	10	3.9499	4	1.4104	6	2.5777	6	2.4978	5	1.9193	--	--	--	--	--	--	--	--	--	--	--	--	--	--	--	--	--	--	-	-	-
Unigene101657_All	257	0	0	0	0	3	1.1233	0	0	0	0	--	--	--	--	--	--	--	--	--	--	--	--	--	--	--	--	--	--	-	-	-
Unigene101658_All	242	0	0	0	0	9	3.5789	2	0.7707	1	0.3553	gi|226501422|ref|NP_001151095.1|	49.7	7e-13	actin-like protein arp6 [Zea mays] >gi|195644274|gb|ACG41605.1| actin-like protein arp6 [Zea mays]	sp|Q5NBI2|ARP6_ORYSJ	50.4	2e-09	Actin-related protein 6 OS=Oryza sativa subsp. japonica GN=ARP6 PE=2 SV=1	--	--	--	--	--	K11662	1e-15	49.7	sbi:SORBI_08g021780	actin-related protein 6	-	-	-
Unigene101659_All	260	2	0.6806	0	0	9	3.3311	1	0.3587	6	1.9843	gi|297597880|ref|NP_001044659.2|	110	5e-24	Os01g0823400 [Oryza sativa Japonica Group] >gi|255673829|dbj|BAF06573.2| Os01g0823400 [Oryza sativa Japonica Group]	--	--	--	--	--	--	--	--	--	--	--	--	--	--	-	-	-
Unigene10165_All	336	4	1.0533	50	11.7532	0	0	0	0	8	2.0473	--	--	--	--	--	--	--	--	--	--	--	--	--	--	--	--	--	--	-	-	-
Unigene101660_All	357	0	0	1	0.2212	5	1.3478	1	0.2612	0	0	gi|115477885|ref|NP_001062538.1|	64.3	3e-22	Os08g0565900 [Oryza sativa Japonica Group] >gi|113624507|dbj|BAF24452.1| Os08g0565900 [Oryza sativa Japonica Group]	sp|Q8LB81|GDL79_ARATH	61.2	4e-20	GDSL esterase/lipase At5g33370 OS=Arabidopsis thaliana GN=At5g33370 PE=2 SV=1	--	--	--	--	--	--	--	--	--	--	-	-	-
Unigene101661_All	278	0	0	0	0	2	0.6923	0	0	0	0	--	--	--	--	--	--	--	--	--	--	--	--	--	--	--	--	--	--	-	-	-
Unigene101662_All	336	0	0	0	0	19	5.4417	0	0	1	0.2559	--	--	--	--	--	--	--	--	--	--	--	--	--	--	--	--	--	--	-	-	-
Unigene101663_All	257	0	0	5	1.5366	9	3.37	1	0.3628	0	0	gi|242047440|ref|XP_002461466.1|	40.8	4e-07	hypothetical protein SORBIDRAFT_02g003130 [Sorghum bicolor] >gi|241924843|gb|EER97987.1| hypothetical protein SORBIDRAFT_02g003130 [Sorghum bicolor]	--	--	--	--	--	--	--	--	--	--	--	--	--	--	-	-	-
Unigene101664_All	667	0	0	0	0	45	6.4925	0	0	0	0	gi|162458335|ref|NP_001105854.1|	372	1e-102	terpene synthase 2 [Zea mays] >gi|62754282|gb|AAX99149.1| terpene synthase 2 [Zea mays]	sp|Q84UV0|LINS_ARATH	204	4e-52	Linalool synthase, chloroplastic OS=Arabidopsis thaliana GN=TPS14 PE=2 SV=1	--	--	--	--	--	K07385	1e-38	156	pop:POPTR_810753	1,8-cineole synthase [EC:4.2.3.-]	-	-	-
Unigene101665_All	251	0	0	0	0	0	0	0	0	0	0	--	--	--	--	--	--	--	--	--	--	--	--	--	--	--	--	--	--	-	-	-
Unigene101666_All	259	0	0	0	0	6	2.2293	0	0	0	0	gi|224096502|ref|XP_002310636.1|	57	2e-18	cytochrome P450 [Populus trichocarpa] >gi|222853539|gb|EEE91086.1| cytochrome P450 [Populus trichocarpa]	sp|O81971|C71D9_SOYBN	56.2	7e-18	Cytochrome P450 71D9 OS=Glycine max GN=CYP71D9 PE=2 SV=1	--	--	--	--	--	K00517	2e-16	55.8	ath:AT3G26270	[EC:1.14.-.-]	-	-	-
Unigene101667_All	376	524	123.303	235	49.3635	537	137.439	816	202.373	714	163.28	gi|108796050|gb|ABG21182.1|	64.7	3e-10	pyruvate orthophosphate dikinase [Saccharum officinarum]	sp|Q42910|PPDK_MESCR	62.8	6e-10	Pyruvate, phosphate dikinase, chloroplastic OS=Mesembryanthemum crystallinum GN=PPD PE=2 SV=1	TP0746	49.3	2e-06	COG0574	Phosphoenolpyruvate synthase/pyruvate phosphate dikinase	K01006	8e-11	62.4	rcu:RCOM_0678910	pyruvate,orthophosphate dikinase [EC:2.7.9.1]	-	-	-
Unigene101668_All	219	0	0	0	0	11	4.8336	0	0	1	0.3926	gi|238010666|gb|ACR36368.1|	55.5	2e-07	unknown [Zea mays]	--	--	--	--	--	--	--	--	--	--	--	--	--	--	-	-	-
Unigene101669_All	367	2	0.4822	4	0.8608	33	8.6531	1	0.2541	1	0.2343	--	--	--	--	--	--	--	--	--	--	--	--	--	--	--	--	--	--	-	-	-
Unigene10166_All	500	0	0	0	0	17	3.2719	0	0	25	4.2993	--	--	--	--	--	--	--	--	--	--	--	--	--	--	--	--	--	--	-	-	-
Unigene101670_All	208	22	9.3581	11	4.1769	9	4.1639	54	24.2092	1	0.4134	--	--	--	--	--	--	--	--	--	--	--	--	--	--	--	--	--	--	-	-	-
Unigene101671_All	237	0	0	0	0	10	4.0604	0	0	1	0.3628	--	--	--	--	--	--	--	--	--	--	--	--	--	--	--	--	--	--	-	-	-
Unigene101672_All	208	0	0	0	0	4	1.8506	0	0	0	0	gi|219886489|gb|ACL53619.1|	53.5	7e-07	unknown [Zea mays]	--	--	--	--	--	--	--	--	--	--	--	--	--	--	-	-	-
Unigene101673_All	380	0	0	0	0	7	1.7727	1	0.2454	2	0.4526	--	--	--	--	--	--	--	--	--	--	--	--	--	--	--	--	--	--	-	-	-
Unigene101674_All	1021	0	0	0	0	212	19.9817	5	0.4567	6	0.5053	gi|47933817|gb|AAT39465.1|	264	2e-69	cf2-like protein [Zea mays]	sp|Q9C9H7|RLP12_ARATH	92	6e-18	Receptor-like protein 12 OS=Arabidopsis thaliana GN=RLP12 PE=2 SV=1	--	--	--	--	--	K13420	1e-14	77.8	sbi:SORBI_06g028760	LRR receptor-like serine/threonine-protein kinase FLS2 [EC:2.7.11.1]	-	-	-
Unigene101675_All	301	15	4.4091	15	3.936	16	5.1154	5	1.549	6	1.714	gi|115448057|ref|NP_001047808.1|	108	2e-23	Os02g0694800 [Oryza sativa Japonica Group] >gi|113537339|dbj|BAF09722.1| Os02g0694800 [Oryza sativa Japonica Group]	--	--	--	--	--	--	--	--	--	--	--	--	--	--	-	-	-
Unigene101676_All	268	0	0	0	0	6	2.1545	0	0	0	0	gi|75140229|sp|Q7SIC9.1|TKTC_MAIZE	100	1e-34	RecName: Full=Transketolase, chloroplastic; Short=TK >gi|28948382|pdb|1ITZ|A Chain A, Maize Transketolase In Complex With Tpp >gi|28948383|pdb|1ITZ|B Chain B, Maize Transketolase In Complex With Tpp >gi|28948384|pdb|1ITZ|C Chain C, Maize Transketolase In Complex With Tpp	sp|Q7SIC9|TKTC_MAIZE	100	8e-35	Transketolase, chloroplastic OS=Zea mays PE=1 SV=1	alr3344	86.7	1e-26	COG0021	Transketolase	K00615	2e-35	100	ppp:PHYPADRAFT_84171	transketolase [EC:2.2.1.1]	-	-	-
Unigene101677_All	224	0	0	0	0	38	16.3252	39	16.2356	17	6.5256	--	--	--	--	--	--	--	--	--	--	--	--	--	--	--	--	--	--	-	-	-
Unigene101678_All	465	0	0	0	0	22	4.5529	2	0.4011	6	1.1095	gi|115457202|ref|NP_001052201.1|	299	9e-81	Os04g0191000 [Oryza sativa Japonica Group] >gi|38346036|emb|CAE01900.2| OSJNBa0059D20.8 [Oryza sativa (japonica cultivar-group)] >gi|113563772|dbj|BAF14115.1| Os04g0191000 [Oryza sativa Japonica Group]	--	--	--	--	--	--	--	--	--	--	--	--	--	--	-	-	-
Unigene101679_All	320	10	2.7649	0	0	14	4.2102	65	18.9415	10	2.687	gi|297603908|ref|NP_001054762.2|	165	2e-40	Os05g0169400 [Oryza sativa Japonica Group] >gi|255676060|dbj|BAF16676.2| Os05g0169400 [Oryza sativa Japonica Group]	sp|P13983|EXTN_TOBAC	70.9	2e-12	Extensin OS=Nicotiana tabacum GN=HRGPNT3 PE=2 SV=1	STM0960	52.8	2e-07	COG1674	DNA segregation ATPase FtsK/SpoIIIE and related proteins	K13095	1e-07	51.6	sbi:SORBI_01g038690	splicing factor 1	-	-	-
Unigene10167_All	336	19	5.0031	6	1.4104	0	0	2	0.5551	35	8.9568	gi|195633835|gb|ACG36762.1|	81.6	3e-15	esterase/lipase/thioesterase [Zea mays]	sp|Q64507|KRA51_MOUSE	53.5	4e-07	Keratin-associated protein 5-1 OS=Mus musculus GN=Krtap5-1 PE=2 SV=1	--	--	--	--	--	--	--	--	--	--	-	-	-
Unigene101680_All	208	31	13.1864	9	3.4175	23	10.6411	7	3.1382	36	14.882	--	--	--	--	--	--	--	--	--	--	--	--	--	--	--	--	--	--	-	-	-
Unigene101681_All	330	10	2.6811	16	3.8294	16	4.6658	2	0.5652	2	0.5211	gi|226491338|ref|NP_001151002.1|	135	5e-32	YGL010w-like protein [Zea mays] >gi|195643522|gb|ACG41229.1| YGL010w-like protein [Zea mays]	--	--	--	--	--	--	--	--	--	--	--	--	--	--	-	-	-
Unigene101682_All	238	0	0	3	0.9956	5	2.0217	1	0.3918	0	0	--	--	--	--	--	--	--	--	--	--	--	--	--	--	--	--	--	--	-	-	-
Unigene101683_All	316	0	0	0	0	7	2.1317	0	0	0	0	gi|297721561|ref|NP_001173143.1|	76.3	1e-27	Os02g0734666 [Oryza sativa Japonica Group] >gi|255671236|dbj|BAH91872.1| Os02g0734666 [Oryza sativa Japonica Group]	--	--	--	--	--	--	--	--	--	K13148	5e-08	41.6	vvi:100261060	integrator complex subunit 11 [EC:3.1.27.-]	-	-	-
Unigene101684_All	506	6	1.0491	4	0.6244	12	2.2822	4	0.7372	9	1.5294	gi|226505128|ref|NP_001147191.1|	163	8e-40	prenylated Rab receptor 2 [Zea mays] >gi|195608334|gb|ACG25997.1| prenylated Rab receptor 2 [Zea mays]	sp|Q9FRR1|PRA1E_ARATH	68.2	3e-11	PRA1 family protein E OS=Arabidopsis thaliana GN=PRA1E PE=1 SV=1	L159324_1	48.5	6e-06	COG1705	Muramidase (flagellum-specific)	K13171	2e-08	55.1	ath:AT2G29210	serine/arginine repetitive matrix protein 1	-	-	-
Unigene101685_All	211	1	0.4193	0	0	7	3.1926	6	2.6517	4	1.63	--	--	--	--	--	--	--	--	--	--	--	--	--	--	--	--	--	--	-	-	-
Unigene101686_All	262	0	0	1	0.3015	3	1.1019	0	0	0	0	--	--	--	--	--	--	--	--	--	--	--	--	--	--	--	--	--	--	-	-	-
Unigene101687_All	265	0	0	0	0	2	0.7263	0	0	1	0.3245	gi|115472545|ref|NP_001059871.1|	41.6	2e-06	Os07g0537000 [Oryza sativa Japonica Group] >gi|113611407|dbj|BAF21785.1| Os07g0537000 [Oryza sativa Japonica Group]	--	--	--	--	--	--	--	--	--	--	--	--	--	--	-	-	-
Unigene101688_All	253	0	0	0	0	7	2.6626	2	0.7372	3	1.0196	--	--	--	--	--	--	--	--	--	--	--	--	--	--	--	--	--	--	-	-	-
Unigene101689_All	262	0	0	0	0	5	1.8365	2	0.7118	2	0.6564	--	--	--	--	--	--	--	--	--	--	--	--	--	--	--	--	--	--	-	-	-
[truncated: 143,382 more rows]

## Sheet: Table S2
Table S2. KEGG enrichment analysis of the five Miscanthus species transcripts
[truncated: 120 more rows]

[truncated: 22 more sheets: Table S3, Table S4, Table S5, Table S6, Table S7, Table S8, Table S9, Table S10, Table S11, Table S12, Table S13, Table S14, Table S15, Table S16, Table S17, Figure S1, Figure S2, Figure S3, Figure S4, Figure S5 …]
